# Supplementary material for: Genome-Wide Methylation Patterns in Primary Uveal Melanoma: Development of MethylSig-UM, an Epigenomic Prognostic Signature to Improve Patient Stratification
Source: Cancers (Basel). 2024 Jul 25;16(15):2650. doi: 10.3390/cancers16152650 (PMC11312132; doi:10.3390/cancers16152650)
Supplement: Supplementary file 1 [file cancers-16-02650-s001.zip]

Archive with 5 entries (5 files):
- Supplementary Figures S1 and S2 .pdf
- Supplementary Table S1.xlsx
- Supplementary Table S2.xlsx
- Supplementary Table S3.csv
- Supplementary Table S4.xlsx
