# Supplementary material for: Genome-Wide Methylation Patterns in Primary Uveal Melanoma: Development of MethylSig-UM, an Epigenomic Prognostic Signature to Improve Patient Stratification
Source: Cancers (Basel). 2024 Jul 25;16(15):2650. doi: 10.3390/cancers16152650 (PMC11312132; doi:10.3390/cancers16152650)
Supplement: Supplementary file 1 [file cancers-16-02650-s001.zip › Supplementary Table S1.xlsx]

## Sheet: gdl_clininfo_2023
	Sample_Source	Metastasis_Status_YN	Mets_Free_Period	Deceased_YN	Array_Type	Age	Sex	location	cell type	diameter__mm_	thickness__mm_	stage AJCC	Methylation Cluster
PUM_142	TUMOR	NO	59	NO	Infinium HumanMethylation450K BeadChip	56	MALE	CHOROIDAL	MIXED	14	2.5	T2	2
PUM_47	TUMOR	YES	26	NO	Infinium HumanMethylation450K BeadChip	34	MALE	CILIOCHOROIDAL	EPITHELOID/MIXED	13.5	9	T3	3
PUM_201	TUMOR	NO	85	NO	Infinium HumanMethylation450K BeadChip	57	FEMALE	CHOROIDAL	MIXED	11	11	T3	3
PUM_336	TUMOR	YES	16	YES	Infinium HumanMethylation450K BeadChip	57	FEMALE	CHOROIDAL	0	18	10.8	T3	1
PUM_346	TUMOR	YES	0	YES	Infinium HumanMethylation450K BeadChip	63	FEMALE	CILIOCHOROIDAL	EPITHELIOID	21	9	T4	2
PUM_81	TUMOR	YES	34	NO	Infinium HumanMethylation450K BeadChip	77	MALE	CILIOCHOROIDAL	EPITHELOID/MIXED	10	10	T3	1
PUM_83	TUMOR	YES	9	NO	Infinium HumanMethylation450K BeadChip	63	MALE	CHOROIDAL	MIXED	18	5	T3	1
PUM_350	TUMOR	YES	52	NO	Infinium HumanMethylation450K BeadChip	49	MALE	CILIOCHOROIDAL	EPITHELIOID	16.5	12	T3	2
PUM_85	TUMOR	YES	30	NO	Infinium HumanMethylation450K BeadChip	63	MALE	CILIOCHOROIDAL	MIXED	8	11.5	T3	3
PUM_86	TUMOR	NO	48	NO	Infinium HumanMethylation450K BeadChip	64	FEMALE	CILIOCHOROIDAL	MIXED EPITHELOID	15.5	9	T3	3
PUM_353	TUMOR	YES	47	NO	Infinium HumanMethylation450K BeadChip	41	FEMALE	CHOROIDAL	EPITHELIOID/MIXED	17	12.5	T4	2
PUM_397	TUMOR	YES	41	NO	Infinium HumanMethylation450K BeadChip	52	FEMALE	CILIOCHOROIDAL	MIXED	18	5	T3	3
PUM_90	TUMOR	YES	19	YES	Infinium HumanMethylation450K BeadChip	68	FEMALE	CHOROIDAL	MIXED	16	9	T3	3
PUM_92	TUMOR	YES	29	YES	Infinium HumanMethylation450K BeadChip	29	MALE	CHOROIDAL	MIXED	16	13.5	T4	1
PUM_95	TUMOR	YES	17	NO	Infinium HumanMethylation450K BeadChip	62	FEMALE	CILIOCHOROIDAL	EPITHELIOID	22	15	T4	1
PUM_96	TUMOR	YES	15	NO	Infinium HumanMethylation450K BeadChip	61	MALE	CILIOCHOROIDAL	MIXED	12	6	T2	3
PUM_97	TUMOR	YES	23	NO	Infinium HumanMethylation450K BeadChip	60	MALE	CILIOCHOROIDAL	EPITHELOID/MIXED	12	15	T3	3
PUM_400	TUMOR	NO	262	NO	Infinium HumanMethylation450K BeadChip	38	FEMALE	NA	MIXED	15	10	T3	2
PUM_402	TUMOR	NO	181	NO	Infinium HumanMethylation450K BeadChip	42	FEMALE	CHOROIDAL	SPINDLE	11	8.5	T2	2
PUM_101	TUMOR	NO	178	NO	Infinium HumanMethylation450K BeadChip	57	FEMALE	CHOROIDAL	SPINDLE	10	7.5	T2	2
PUM_423	FNAB	NO	145	NO	Infinium HumanMethylation450K BeadChip	48	MALE	CHOROIDAL	SPINDLE/MIXED	13	13	T3	3
PUM_517	FNAB	NO	138	NO	Infinium HumanMethylation450K BeadChip	52	FEMALE	CHOROIDAL	SPINDLE	16	6.5	T3	2
PUM_558	FNAB	YES	31	NO	Infinium HumanMethylation450K BeadChip	31	MALE	CHOROIDAL	SPINDLE/MIXED	20	4.6	T4	2
PUM_802	TUMOR	YES	12	NO	Infinium HumanMethylation450K BeadChip	62	MALE	CHOROIDAL	0	21.5	15	T4	3
PUM_17	TUMOR	YES	11	YES	Infinium MethylationEPIC BeadChip	65	MALE	CILIOCHOROIDAL	MIXED	11	7	T2	1
PUM_46	TUMOR	YES	16	NO	Infinium MethylationEPIC BeadChip	61	MALE	CHOROIDAL	EPITHELIOID/MIXED	21	16.5	T4	1
PUM_59	FNAB	YES	31	NO	Infinium MethylationEPIC BeadChip	29	MALE	CHOROIDAL	SPINDLE MIXED	16	2	T2	2
PUM_345	TUMOR	YES	1	YES	Infinium MethylationEPIC BeadChip	67	MALE	CILIOCHOROIDAL	MIXED	28	7	T4	1
PUM_98	TUMOR	YES	2	NO	Infinium MethylationEPIC BeadChip	61	MALE	CILIOCHOROIDAL	EPITHELOID	14	8	T3	1
PUM_99	TUMOR	YES	0	NO	Infinium MethylationEPIC BeadChip	46	MALE	CHOROIDAL	SPINDLE/MIXED	20	13	T4	3
PUM_399	TUMOR	NO	38	NO	Infinium MethylationEPIC BeadChip	73	FEMALE	CILIOCHOROIDAL	MIXED	17	7.5	T3	3
PUM_662	FNAB	NO	58	NO	Infinium MethylationEPIC BeadChip	56	FEMALE	CHOROIDAL	MIXED	18	8.2	T3	2
PUM_765	FNAB	YES	10	YES	Infinium MethylationEPIC BeadChip	30	FEMALE	CHOROIDAL	EPITHELOID	22	10.1	T4	2
PUM_826	TUMOR	NO	94	NO	Infinium MethylationEPIC BeadChip	67	FEMALE	CHOROIDAL	SPINDLE	12	12	T3	2
PUM_827	TUMOR	NO	86	NO	Infinium MethylationEPIC BeadChip	39	FEMALE	CHOROIDAL	SPINDLE/MIXED	14	11.5	T3	2
PUM_835	TUMOR	NO	77	NO	Infinium MethylationEPIC BeadChip	55	MALE	CHOROIDAL	0	18	9	T3	2
PUM_895	TUMOR	NO	87	NO	Infinium MethylationEPIC BeadChip	19	MALE	CHOROIDAL	0	22	13.2	T4	2
PUM_897	FNAB	YES	24	NO	Infinium MethylationEPIC BeadChip	63	FEMALE	CHOROIDAL	0	20	12.2	T4	3
PUM_910	TUMOR	YES	16	NO	Infinium MethylationEPIC BeadChip	34	FEMALE	CILIOCHOROIDAL	0	21	13.1	T4	3
PUM_940	FNAB	YES	19	NO	Infinium MethylationEPIC BeadChip	59	MALE	CILIOCHOROIDAL	0	18	12.2	T4	1
PUM_1142	FNAB	YES	34	NO	Infinium MethylationEPIC BeadChip	52	MALE	CHOROIDAL	0	20	15.7	T4	3
