# Supplementary material for: Genome-Wide Methylation Patterns in Primary Uveal Melanoma: Development of MethylSig-UM, an Epigenomic Prognostic Signature to Improve Patient Stratification
Source: Cancers (Basel). 2024 Jul 25;16(15):2650. doi: 10.3390/cancers16152650 (PMC11312132; doi:10.3390/cancers16152650)
Supplement: Supplementary file 1 [file cancers-16-02650-s001.zip › Supplementary Table S2.xlsx]

## Sheet: Sheet1
probe information				probe annotations																				Median methylation difference				dmpFinder output				Mann-Whitney U test output			Cox proportional hazard model adjusted for age and sex							univariate Cox proportional hazard signifance
chr	pos	strand	Name	Probe_rs	Probe_maf	CpG_rs	CpG_maf	SBE_rs	SBE_maf	Islands_Name	Relation_to_Island	UCSC_RefGene_Name	UCSC_RefGene_Accession	UCSC_RefGene_Group	Phantom	DMR	Enhancer	HMM_Island	Regulatory_Feature_Name	Regulatory_Feature_Group	DHS	distance	nearestGeneSymbol	median_mets	median_nomets	meandiff		intercept	f	pval	qval	utest_w	utest_p	utest_q	HR	HR.lower95	HR.upper95	WaldP	LogrankP	WaldQ	LogrankQ	waldP	waldQ	logrankQ
chr17	48912543	-	cg00003625	NA	NA	NA	NA	NA	NA		OpenSea	WFIKKN2	NM_175575	TSS200			TRUE	17:46267446-46268031				0	WFIKKN2	2.30084	0.0381769	2.26266	2.26266	0.321288	7.45389	0.00945161	0.0494004	281	0.0106109	0.0999191	2.022	0.919	4.447	0.0801407	0.00264998	0.551395	0.00734231	0.0956709	0.356971	0.333617
chr6	99796732	-	cg00007420	NA	NA	NA	NA	NA	NA	chr6:99797208-99797946	N_Shore	C6orf168	NM_032511	Body								0	FAXC	0.102523	-2.96188	3.06441	3.06441	-2.23268	16.3852	0.000237275	0.0164781	302	0.00139528	0.0458362	1.213	0.483	3.047	0.680916	0.00573044	0.912116	0.00734231	0.0815089	0.340982	0.314947
chr7	156874860	+	cg00043591	NA	NA	NA	NA	NA	NA	chr7:156871054-156871297	S_Shelf											56793	UBE3C	-0.216901	1.83186	-2.04876	2.04876	1.96391	22.2905	3.00543e-05	0.0115648	54	8.94778e-05	0.0199086	0.384	0.14	1.056	0.0636315	0.00091591	0.533975	0.00734231	0.0178139	0.219376	0.162064
chr10	1726078	+	cg00075956	NA	NA	NA	NA	NA	NA		OpenSea	ADARB2	NM_018702	Body				10:1716031-1716110				0	ADARB2	0.656074	2.99934	-2.34327	2.34327	2.51841	11.4046	0.00167116	0.0271697	84	0.00320599	0.0624085	0.201	0.066	0.616	0.00498431	6.28423e-05	0.488806	0.00734231	0.00193549	0.174729	0.0624775
chr1	15068966	-	cg00101629	NA	NA	NA	NA	NA	NA		OpenSea	KIAA1026;KIAA1026	NM_201628;NM_015209	Body;Body			TRUE		1:15068919-15069405	Unclassified_Cell_type_specific	TRUE	0	KAZN	-0.316786	2.00326	-2.32005	2.32005	1.48054	13.7971	0.000636453	0.0209207	76	0.00139528	0.0458362	0.312	0.112	0.865	0.0251213	0.000694383	0.488806	0.00734231	0.00398809	0.174729	0.0856738
chr6	41343697	-	cg00123762	NA	NA	NA	NA	NA	NA	chr6:41340667-41342543	S_Shore					CDMR		6:41451387-41451771				25071	NCR2	-0.656661	-2.87206	2.2154	2.2154	-2.29752	8.61619	0.00556097	0.0401985	293	0.00353831	0.0644891	2.259	0.978	5.221	0.056509	0.00102001	0.526172	0.00734231	0.0664326	0.317441	0.288429
chr10	14644132	-	cg00134210	NA	NA	NA	NA	NA	NA	chr10:14645752-14646705	N_Shore	FAM107B	NM_031453	Body		DMR			10:14643993-14644967	Promoter_Associated	TRUE	0	FAM107B	-0.311731	1.75938	-2.07111	2.07111	1.43739	11.9591	0.00132947	0.0254286	73	0.00100038	0.0406299	0.408	0.158	1.048	0.0624485	0.000893376	0.532504	0.00734231	0.0227821	0.227907	0.17515
chr14	101490186	+	cg00175487	NA	NA	NA	NA	NA	NA		OpenSea	MIR380;MIR299	NR_029872;NR_029841	TSS1500;Body				14:100559939-100560021				0	MIR299	-0.863942	1.15949	-2.02344	2.02344	1.14848	19.0316	9.12919e-05	0.0140324	50	4.97407e-05	0.0181818	0.396	0.139	1.13	0.0834475	0.00172414	0.554992	0.00734231	0.0102078	0.190494	0.119101
chr20	43975752	+	cg00249032	NA	NA	NA	NA	NA	NA	chr20:43976533-43977242	N_Shore	SDC4	NM_002999	Body								0	SDC4	-1.04871	-3.26144	2.21273	2.21273	-2.88051	8.54066	0.00575268	0.0407484	292	0.00390063	0.0670842	1.761	0.783	3.96	0.171134	0.00271448	0.640755	0.00734231	0.0434173	0.266516	0.232664
chr6	167070053	+	cg00271210	NA	NA	NA	NA	NA	NA		OpenSea	RPS6KA2	NM_001006932	Body			TRUE	6:166990017-166990680				0	RPS6KA2	1.10223	-1.34766	2.44989	2.44989	-1.18886	21.6624	3.70392e-05	0.0115648	320	0.000156182	0.0229817	2.226	0.968	5.12	0.0596351	0.000869607	0.528411	0.00734231	0.00504545	0.174729	0.0970467
chr9	130027020	+	cg00342530	NA	NA	NA	NA	NA	NA		OpenSea	GARNL3;GARNL3	NM_032293;NM_032293	1stExon;5'UTR			TRUE					0	GARNL3	-0.327233	-2.80605	2.47882	2.47882	-2.33009	8.11566	0.00697155	0.0438453	276	0.0160544	0.120016	1.034	0.428	2.494	0.941266	0.00714972	0.987769	0.00734231	0.0924589	0.353997	0.329873
chr1	229692519	-	cg00355656	NA	NA	NA	NA	NA	NA	chr1:229693772-229695074	N_Shore	ABCB10	NM_012089	Body					1:229692398-229692561	Promoter_Associated_Cell_type_specific		0	ABCB10	0.0851846	2.25733	-2.17214	2.17214	1.98866	10.9854	0.00199094	0.0285261	91	0.0062459	0.080399	0.645	0.265	1.571	0.334075	0.00427005	0.7534	0.00734231	0.17529	0.454497	0.439103
chr7	23570884	+	cg00401880	NA	NA	NA	NA	NA	NA	chr7:23570757-23571819	Island	TRA2A	NM_013293	Body				7:23537261-23538344				0	TRA2A	-4.09333	-1.07421	-3.01912	3.01912	-1.42516	8.15101	0.00686034	0.0437007	107	0.0237219	0.144423	0.373	0.131	1.064	0.0652979	0.00158968	0.534537	0.00734231	0.00607191	0.174729	0.0962452
chr8	66701377	+	cg00465686	NA	NA	NA	NA	NA	NA		OpenSea	PDE7A;PDE7A	NM_002604;NM_002603	Body;TSS200								0	PDE7A	1.43653	-1.04974	2.48628	2.48628	-0.504481	8.21746	0.00665641	0.0433211	271	0.0237219	0.144423	1.031	0.387	2.752	0.95082	0.00697688	0.990371	0.00734231	0.0391973	0.258395	0.220835
chr18	33529997	+	cg00628788	NA	NA	NA	NA	NA	NA	chr18:33529928-33530516	Island						TRUE	18:31783978-31784559				22589	C18orf21	1.79375	-1.78235	3.57611	3.57611	-1.14303	10.9878	0.00198891	0.0285141	282	0.0097387	0.096563	1.81	0.695	4.709	0.224132	0.00409698	0.67951	0.00734231	0.0355034	0.250384	0.211739
chr2	31806781	+	cg00712943	NA	NA	NA	NA	NA	NA	chr2:31806545-31806782	Island	SRD5A2	NM_000348	TSS1500				2:31658798-31660446				740	SRD5A2	0.302193	2.51585	-2.21365	2.21365	1.99415	13.0059	0.000870514	0.0229283	99	0.012559	0.107475	0.323	0.117	0.89	0.0288759	0.000480198	0.49021	0.00734231	0.0139497	0.210458	0.142376
chr19	36035875	+	cg00739120	NA	NA	NA	NA	NA	NA	chr19:36036002-36036607	N_Shore	GAPDHS;TMEM147	NM_014364;NM_032635	Body;TSS1500				19:40727671-40728829				0	GAPDHS	-0.355578	2.32584	-2.68142	2.68142	1.58064	10.6524	0.00229109	0.0296167	82	0.0026229	0.0576625	0.487	0.188	1.26	0.138112	0.00276241	0.608816	0.00734231	0.0198188	0.223189	0.167633
chr2	217357159	+	cg00760938	NA	NA	NA	NA	NA	NA		OpenSea						TRUE		2:217357037-217357278	Unclassified_Cell_type_specific		6359	RPL37A	1.93282	-0.827112	2.75993	2.75993	-0.235113	7.70149	0.00842801	0.0474277	272	0.0219805	0.13979	1.482	0.609	3.609	0.386114	0.00434394	0.78607	0.00734231	0.023009	0.228009	0.179312
chr1	217803552	+	cg00778880	NA	NA	NA	NA	NA	NA	chr1:217804267-217804477	N_Shore	GPATCH2;SPATA17	NM_018040;NM_138796	Body;TSS1500								0	GPATCH2	-0.772728	-2.89479	2.12207	2.12207	-2.23147	9.40697	0.00391719	0.0356475	290	0.00472442	0.0720983	2.272	1.021	5.054	0.0442076	0.00133998	0.511142	0.00734231	0.0334357	0.246935	0.206298
chr9	99259315	+	cg00804210	NA	NA	NA	NA	NA	NA	chr9:99258794-99259521	Island							9:98298572-98299742				3078	CDC14B	1.52334	3.64658	-2.12323	2.12323	3.19498	12.2059	0.00120202	0.0249233	76	0.00139528	0.0458362	0.344	0.123	0.958	0.0411455	0.000643729	0.505763	0.00734231	0.00898078	0.184595	0.111686
chr2	3642710	-	cg00835279	NA	NA	NA	NA	NA	NA	chr2:3642547-3642751	Island	COLEC11;COLEC11;COLEC11;COLEC11	NM_024027;NM_024027;NM_199235;NM_199235	1stExon;5'UTR;1stExon;5'UTR			TRUE	2:3620379-3620743				0	COLEC11	-0.792882	-3.41007	2.61719	2.61719	-2.85478	21.6488	3.72084e-05	0.0115648	321	0.000136243	0.022173	2.195	0.991	4.858	0.0525401	0.000661353	0.522015	0.00734231	0.0157628	0.216712	0.160449
chr2	54802904	+	cg00883689	NA	NA	NA	NA	NA	NA		OpenSea	SPTBN1;SPTBN1	NM_178313;NM_003128	Body;Body			TRUE					0	SPTBN1	1.72342	3.92548	-2.20206	2.20206	3.7804	14.3213	0.000518783	0.0199106	65	0.000387704	0.0312176	0.333	0.112	0.985	0.0469325	0.00129813	0.515991	0.00734231	0.00499893	0.174729	0.0928635
chr1	45956256	+	cg00969787	NA	NA	NA	NA	NA	NA	chr1:45956345-45956893	N_Shore	TESK2	NM_007170	5'UTR				1:45728614-45729715	1:45955662-45957417	Promoter_Associated		0	TESK2	-1.66107	-5.20286	3.54179	3.54179	-4.07949	7.72249	0.00834681	0.0472709	277	0.014807	0.115567	1.225	0.515	2.914	0.646812	0.00656001	0.899463	0.00734231	0.160449	0.436683	0.422048
chr3	61649924	+	cg00974944	NA	NA	NA	NA	NA	NA		OpenSea	PTPRG	NM_002841	Body			TRUE				TRUE	0	PTPRG	-0.117418	2.46011	-2.57753	2.57753	2.41634	13.9016	0.000610909	0.0206903	76	0.00139528	0.0458362	0.449	0.149	1.35	0.153965	0.00360659	0.623783	0.00734231	0.00714882	0.177139	0.100484
chr5	14744206	-	cg00975971	NA	NA	NA	NA	NA	NA		OpenSea	ANKH	NM_054027	Body			TRUE					0	ANKH	0.969531	2.96978	-2.00025	2.00025	2.68285	15.3111	0.000354949	0.0177309	61	0.000232863	0.0264815	0.228	0.071	0.727	0.0124697	0.00040006	0.488806	0.00734231	0.00161103	0.174729	0.058049
chr18	74832115	+	cg00989538	NA	NA	NA	NA	NA	NA	chr18:74832039-74832282	Island	MBP;MBP	NM_001025101;NM_001025100	5'UTR;5'UTR				18:72961088-72961378				0	MBP	0.984151	3.26962	-2.28547	2.28547	3.06526	16.0007	0.000273789	0.0167978	70	0.000708631	0.0367125	0.491	0.194	1.242	0.133216	0.00193714	0.606319	0.00734231	0.0575413	0.300179	0.26357
chr19	51382591	+	cg00996764	NA	NA	NA	NA	NA	NA		OpenSea	KLK2;KLK2	NM_005551;NM_001002231	3'UTR;3'UTR								0	KLK2	0.517666	2.77815	-2.26048	2.26048	2.6125	25.6325	1.0269e-05	0.0115648	41	1.17039e-05	0.0148202	0.174	0.057	0.53	0.00209355	3.11521e-05	0.488806	0.00734231	0.000677836	0.174729	0.0509899
chr14	101449839	+	cg01013868	NA	NA	NA	NA	NA	NA		OpenSea	SNORD114-23;SNORD114-24	NR_003216;NR_003217	TSS1500;TSS1500								372	SNORD114-23	0.218481	2.67715	-2.45867	2.45867	1.9438	9.09784	0.00448796	0.0371345	82	0.0026229	0.0576625	0.527	0.196	1.422	0.205919	0.00317229	0.664496	0.00734231	0.0273694	0.235301	0.186361
chr1	12609957	-	cg01017395	NA	NA	NA	NA	NA	NA		OpenSea						TRUE	1:12532544-12532729			TRUE	17980	DHRS3	-1.89175	0.161114	-2.05286	2.05286	0.108391	7.76079	0.0082009	0.0468645	102	0.0160544	0.120016	0.484	0.199	1.176	0.108929	0.00105584	0.583484	0.00734231	0.166187	0.443663	0.427446
chr10	729711	-	cg01022670	NA	NA	NA	NA	NA	NA		OpenSea	DIP2C	NM_014974	Body		RDMR		10:719420-719712	10:729535-730084	Unclassified_Cell_type_specific	TRUE	0	DIP2C	0.178052	2.5267	-2.34864	2.34864	2.22065	20.8287	4.90603e-05	0.0118789	56	0.000118642	0.0210977	0.284	0.104	0.775	0.0139435	0.000216899	0.488806	0.00734231	0.00708765	0.176819	0.0999714
chr20	61825707	+	cg01082229	NA	NA	NA	NA	NA	NA	chr20:61822291-61822508	S_Shelf								20:61825617-61825712	Unclassified_Cell_type_specific		1073	YTHDF1	0.441535	2.81546	-2.37393	2.37393	2.38456	16.0273	0.000271078	0.0167741	56	0.000118642	0.0210977	0.216	0.069	0.674	0.00834578	0.000162788	0.488806	0.00734231	0.00189191	0.174729	0.0614901
chr11	68608225	-	cg01082498	NA	NA	NA	NA	NA	NA	chr11:68608155-68609419	Island	CPT1A;CPT1A	NM_001876;NM_001031847	5'UTR;5'UTR				11:68364801-68366259	11:68608174-68608378	Promoter_Associated		0	CPT1A	-2.10256	0.366616	-2.46918	2.46918	0.37232	8.06568	0.00713208	0.0441308	95	0.00892922	0.0935516	0.578	0.238	1.407	0.227207	0.00295119	0.681158	0.00734231	0.113932	0.381086	0.358917
chr7	141617618	-	cg01184282	NA	NA	NA	NA	NA	NA		OpenSea	OR9A4	NM_001001656	TSS1500								1056	OR9A4	-1.56345	0.520719	-2.08417	2.08417	0.209781	9.42509	0.00388622	0.035501	91	0.0062459	0.080399	0.349	0.12	1.011	0.0523264	0.00120232	0.521263	0.00734231	0.00437603	0.174729	0.087772
chr3	48471901	+	cg01189606	NA	NA	NA	NA	NA	NA	chr3:48470230-48471389	S_Shore	PLXNB1;PLXNB1	NM_002673;NM_001130082	TSS1500;TSS1500								440	PLXNB1	-0.00879509	-2.12598	2.11718	2.11718	-2.21656	10.3812	0.00257097	0.0305788	298	0.00213571	0.0529409	2.691	1.166	6.208	0.020342	0.000433687	0.488806	0.00734231	0.00388268	0.174729	0.0912552
chr5	118965233	+	cg01229506	NA	NA	NA	NA	NA	NA		OpenSea	FAM170A;FAM170A	NM_182761;NM_001163991	TSS200;TSS200								19	FAM170A	0.535251	2.64042	-2.10517	2.10517	2.01575	9.82695	0.00326241	0.0333782	90	0.00569704	0.077264	0.282	0.103	0.769	0.0133767	0.000129118	0.488806	0.00734231	0.0123656	0.203183	0.133721
chr2	155556016	+	cg01231108	NA	NA	NA	NA	NA	NA	chr2:155554005-155556069	Island	KCNJ3	NM_002239	Body				2:155262232-155264399				0	KCNJ3	-0.774142	-3.62733	2.85319	2.85319	-2.76724	7.49798	0.00926003	0.0490232	279	0.012559	0.107475	2.358	1.058	5.254	0.035822	0.000402334	0.495125	0.00734231	0.00888583	0.18428	0.121035
chr14	101497660	+	cg01232479	NA	NA	NA	NA	NA	NA		OpenSea	MIR543	NR_030619	TSS1500				14:100567336-100567514				662	MIR543	-0.435984	3.02922	-3.46521	3.46521	2.08999	11.328	0.00172529	0.0274946	72	0.000892986	0.0391698	0.372	0.133	1.043	0.0601832	0.00138125	0.529385	0.00734231	0.0125433	0.203891	0.135299
chr7	100181701	-	cg01280841	NA	NA	NA	NA	NA	NA	chr7:100183527-100184625	N_Shore	LRCH4	NM_002319	Body			TRUE		7:100180760-100181891	Promoter_Associated		0	LRCH4	0.248638	-2.02083	2.26947	2.26947	-1.41157	7.52188	0.0091579	0.0488028	276	0.0160544	0.120016	1.088	0.488	2.425	0.837567	0.00732037	0.962615	0.00734231	0.220103	0.509743	0.499233
chr16	30456325	+	cg01371233	NA	NA	NA	NA	NA	NA	chr16:30456730-30457071	N_Shore	SEPHS2	NM_012248	1stExon				16:30363811-30364572	16:30456132-30457563	Promoter_Associated		0	SEPHS2	0.49674	3.65256	-3.15582	3.15582	3.00072	9.09535	0.00449289	0.0371345	90	0.00569704	0.077264	0.415	0.158	1.092	0.0749484	0.00145288	0.543865	0.00734231	0.019112	0.222824	0.166595
chr16	5283418	-	cg01372939	NA	NA	NA	NA	NA	NA		OpenSea						TRUE					135628	EEF2KMT	0.619385	2.79268	-2.17329	2.17329	2.42366	17.335	0.000167424	0.0158772	46	2.67545e-05	0.0155979	0.18	0.058	0.551	0.00269622	5.72104e-05	0.488806	0.00734231	0.000567508	0.174729	0.0460117
chr15	61091220	-	cg01400040	NA	NA	NA	NA	NA	NA		OpenSea	RORA	NM_134261	Body			TRUE					0	RORA	-0.979419	1.21496	-2.19438	2.19438	1.15414	11.5816	0.00155299	0.0265425	78	0.00173056	0.0494138	0.592	0.21	1.672	0.322523	0.0052018	0.744995	0.00734231	0.0358558	0.251739	0.208375
chr1	18518226	-	cg01448470	NA	NA	NA	NA	NA	NA		OpenSea	IGSF21	NM_032880	Body			TRUE					0	IGSF21	-2.41226	-0.165554	-2.24671	2.24671	-0.23174	10.4479	0.0024989	0.0303362	94	0.0081787	0.0898584	0.402	0.144	1.12	0.0811994	0.00159624	0.553034	0.00734231	0.0107844	0.193514	0.121841
chr4	41746614	+	cg01470356	NA	NA	NA	NA	NA	NA	chr4:41747508-41747944	N_Shore	PHOX2B	NM_003924	3'UTR								0	PHOX2B	2.58779	0.436764	2.15103	2.15103	0.83632	9.78204	0.0033265	0.0335421	274	0.0188202	0.129567	2.214	0.963	5.089	0.0613188	0.00130626	0.530522	0.00734231	0.15286	0.426761	0.41104
chr3	13420826	+	cg01562813	NA	NA	NA	NA	NA	NA		OpenSea	NUP210	NM_024923	Body			TRUE				TRUE	0	NUP210	0.305242	2.76187	-2.45663	2.45663	2.29933	15.0369	0.000393978	0.0185206	62	0.000265148	0.0271376	0.257	0.084	0.78	0.0165465	0.000338306	0.488806	0.00734231	0.00298479	0.174729	0.0769763
chr12	56414533	+	cg01565774	NA	NA	NA	NA	NA	NA		OpenSea	IKZF4	NM_022465	TSS200								0	IKZF4	-0.145446	-3.23341	3.08797	3.08797	-2.29621	7.74488	0.00826117	0.0470216	269	0.0275548	0.15426	1.01	0.45	2.267	0.981485	0.00734225	0.996047	0.00734231	0.320587	0.598294	0.592358
chr16	69958298	-	cg01578632	NA	NA	NA	NA	NA	NA		OpenSea	WWP2;WWP2	NM_199424;NM_007014	TSS1500;Body			TRUE					0	WWP2	0.533847	-3.32531	3.85915	3.85915	-2.41121	7.69075	0.00846986	0.0474823	273	0.0203484	0.134479	0.792	0.318	1.971	0.616108	0.00730185	0.888975	0.00734231	0.261497	0.549874	0.54167
chr14	37049091	+	cg01609275	NA	NA	NA	NA	NA	NA	chr14:37049333-37051726	N_Shore							14:36118818-36119499				123	NKX2-8	0.244013	-1.86958	2.1136	2.1136	-1.10141	8.5772	0.00565907	0.0404511	280	0.0115496	0.103733	1.26	0.559	2.843	0.577354	0.00536927	0.875075	0.00734231	0.206008	0.493576	0.48237
chr6	155198679	+	cg01613725	NA	NA	NA	NA	NA	NA		OpenSea						TRUE					0	TIAM2	0.406772	-1.98459	2.39136	2.39136	-1.4713	13.3295	0.000765318	0.0220361	309	0.000629934	0.0351246	1.995	0.856	4.654	0.109815	0.000986729	0.583827	0.00734231	0.00689694	0.176567	0.107549
chr20	47896888	-	cg01644741	NA	NA	NA	NA	NA	NA	chr20:47894197-47895199	S_Shore	MIR1259;SNORD12B;C20orf199;C20orf199;SNORD12;C20orf199	NR_031660;NR_003695;NR_003605;NR_003606;NR_003030;NR_003604	Body;Body;Body;Body;TSS1500;Body		RDMR						0	ZFAS1	-1.56329	0.817538	-2.38083	2.38083	0.688027	16.503	0.000227152	0.0163896	72	0.000892986	0.0391698	0.339	0.121	0.955	0.0407374	0.000575602	0.505069	0.00734231	0.00995652	0.18923	0.116673
chr7	134396931	-	cg01663677	NA	NA	NA	NA	NA	NA		OpenSea						TRUE					32363	BPGM	-1.19299	-3.56229	2.3693	2.3693	-2.85111	7.81282	0.008007	0.0463446	295	0.00290152	0.05998	1.466	0.6	3.582	0.401069	0.00409218	0.795653	0.00734231	0.0172607	0.219298	0.166131
chr7	150871692	+	cg01696605	NA	NA	NA	NA	NA	NA	chr7:150870831-150872036	Island							7:150501635-150502996				1091	ASB10	1.08894	3.32208	-2.23315	2.23315	2.91656	12.2652	0.00117334	0.0248654	83	0.00290152	0.05998	0.214	0.078	0.582	0.0025439	0.000109557	0.488806	0.00734231	0.00147617	0.174729	0.0585301
chr3	38835179	-	cg01792749	NA	NA	NA	NA	NA	NA		OpenSea	SCN10A	NM_006514	Body								0	SCN10A	-1.52345	0.62234	-2.14579	2.14579	0.736652	17.0341	0.000186841	0.016106	53	7.74871e-05	0.0195018	0.226	0.075	0.683	0.00842968	0.000106132	0.488806	0.00734231	0.00291405	0.174729	0.0762021
chr7	139475138	+	cg01824172	NA	NA	NA	NA	NA	NA	chr7:139477406-139478496	N_Shelf	HIPK2;HIPK2	NM_001113239;NM_022740	Body;Body		CDMR			7:139475137-139477045	Promoter_Associated		0	HIPK2	1.33123	-1.11591	2.44714	2.44714	-0.549713	13.7784	0.000641141	0.0209207	305	0.00100038	0.0406299	1.691	0.756	3.779	0.200708	0.00224996	0.659722	0.00734231	0.0566726	0.29809	0.267339
chr14	61655848	-	cg01894498	NA	NA	NA	NA	NA	NA		OpenSea					DMR		14:60725571-60725676	14:61655778-61655916	Unclassified_Cell_type_specific	TRUE	0	PRKCH	-1.6903	-4.52718	2.83688	2.83688	-3.89033	11.1556	0.00185389	0.0279543	297	0.00236822	0.0553389	1.699	0.767	3.762	0.191074	0.00244563	0.651707	0.00734231	0.0340413	0.248561	0.208238
chr4	174448084	+	cg01967399	NA	NA	NA	NA	NA	NA	chr4:174448333-174448845	N_Shore	HAND2	NM_021973	3'UTR		RDMR		4:174684659-174684727				0	HAND2	1.0278	-1.87036	2.89816	2.89816	-1.39978	22.2957	3.00027e-05	0.0115648	322	0.000118642	0.0210977	3.407	1.452	7.994	0.00483583	0.000126097	0.488806	0.00734231	0.00201667	0.174729	0.078204
chr19	8376374	-	cg01985482	NA	NA	NA	NA	NA	NA	chr19:8372597-8373302	S_Shelf	NDUFA7	NM_005001	3'UTR								0	NDUFA7	1.43726	-1.13502	2.57228	2.57228	-0.844041	10.2965	0.00266566	0.0309442	266	0.0342682	0.171516	1.159	0.527	2.549	0.713544	0.00729016	0.922834	0.00734231	0.566771	0.781293	0.780147
chr16	70722454	+	cg02030542	NA	NA	NA	NA	NA	NA	chr16:70719114-70720441	S_Shelf	VAC14	NM_018052	Body							TRUE	0	VAC14	0.605203	-1.71386	2.31906	2.31906	-1.19432	8.8267	0.00506172	0.0386949	282	0.0097387	0.096563	2.599	1.151	5.873	0.0215999	0.000475153	0.488806	0.00734231	0.0241784	0.228803	0.182206
chr14	101512826	-	cg02044725	NA	NA	NA	NA	NA	NA		OpenSea	MIR889;MIR487B;MIR539	NR_030595;NR_030267;NR_030256	TSS1500;Body;TSS1500				14:100582146-100582809				0	MIR487B	1.65524	3.92765	-2.27241	2.27241	3.67186	28.4984	4.28455e-06	0.0115648	33	2.70981e-06	0.0148202	0.331	0.118	0.926	0.0351811	0.000621458	0.494517	0.00734231	0.00468783	0.174729	0.0889368
chr21	40195074	+	cg02119577	NA	NA	NA	NA	NA	NA	chr21:40194644-40194849	S_Shore	ETS2	NM_005239	3'UTR			TRUE					0	ETS2	0.794111	2.97062	-2.17651	2.17651	2.28039	10.0104	0.00301391	0.0322572	97	0.0106109	0.0999191	0.444	0.154	1.281	0.133271	0.00265096	0.606319	0.00734231	0.0176736	0.219376	0.160449
chr5	140724204	-	cg02146079	NA	NA	NA	NA	NA	NA	chr5:140725051-140725891	N_Shore	PCDHGA2;PCDHGA3;PCDHGA3;PCDHGA1	NM_018915;NM_018916;NM_032011;NM_018912	Body;1stExon;1stExon;Body				5:140704376-140704573				0	PCDHGA1	0.892727	3.47586	-2.58313	2.58313	2.97008	9.57009	0.00364762	0.0346929	85	0.00353831	0.0644891	0.2	0.063	0.634	0.00620135	0.000157573	0.488806	0.00734231	0.000783654	0.174729	0.0510991
chr7	157296159	+	cg02148654	NA	NA	NA	NA	NA	NA	chr7:157294303-157294517	S_Shore								7:157295063-157296591	Unclassified_Cell_type_specific		35589	PTPRN2	-0.489129	1.66242	-2.15155	2.15155	1.54281	8.81922	0.00507861	0.0387498	87	0.0042952	0.0695339	0.319	0.119	0.857	0.0234191	0.000344575	0.488806	0.00734231	0.0277901	0.235301	0.186936
chr8	125313573	-	cg02169026	NA	NA	NA	NA	NA	NA	chr8:125313572-125314097	Island											9584	TMEM65	1.39603	3.47254	-2.07651	2.07651	2.88967	10.0963	0.00290452	0.0319533	81	0.00236822	0.0553389	0.274	0.1	0.757	0.012472	0.000122898	0.488806	0.00734231	0.00553591	0.174729	0.0941018
chr16	15685126	+	cg02229757	NA	NA	NA	NA	NA	NA		OpenSea						TRUE		16:15684476-15685218	Promoter_Associated		3009	BMERB1	-2.96762	0.319186	-3.28681	3.28681	-0.413861	12.3646	0.00112694	0.024526	89	0.0051908	0.074757	0.34	0.113	1.02	0.0543499	0.00157451	0.522897	0.00734231	0.00265715	0.174729	0.078204
chr11	10800368	+	cg02261543	NA	NA	NA	NA	NA	NA		OpenSea	CTR9	NM_014633	Body			TRUE				TRUE	0	CTR9	-0.949954	2.03653	-2.98648	2.98648	1.27805	8.81805	0.00508126	0.0387576	98	0.0115496	0.103733	0.348	0.138	0.876	0.0249335	0.000367935	0.488806	0.00734231	0.0399586	0.259366	0.21764
chr18	43418148	+	cg02351804	NA	NA	NA	NA	NA	NA	chr18:43417388-43419103	Island	SIGLEC15	NM_213602	Body			TRUE					0	SIGLEC15	0.274462	2.57732	-2.30286	2.30286	2.14802	10.3202	0.00263873	0.0308716	87	0.0042952	0.0695339	0.462	0.183	1.165	0.101812	0.00264739	0.574243	0.00734231	0.0527114	0.289202	0.251417
chr15	60862256	+	cg02404349	NA	NA	NA	NA	NA	NA		OpenSea	RORA;RORA;RORA;RORA	NM_002943;NM_134261;NM_134262;NM_134260	Body;Body;Body;Body			TRUE					0	RORA	0.682366	3.75022	-3.06786	3.06786	3.01995	11.7596	0.00144303	0.0261157	75	0.00125044	0.0439631	0.273	0.099	0.756	0.0124915	0.000151152	0.488806	0.00734231	0.00299993	0.174729	0.0805288
chr19	55172736	+	cg02421734	NA	NA	NA	NA	NA	NA		OpenSea	LILRB4;LILRB4	NM_006847;NM_001081438	TSS1500;TSS1500								0	LILRB4	0.241274	2.96605	-2.72477	2.72477	2.34072	11.4487	0.00164087	0.0270544	76	0.00139528	0.0458362	0.313	0.111	0.879	0.0274092	0.000612599	0.489025	0.00734231	0.00649957	0.174729	0.0972827
chr19	51961937	+	cg02427831	NA	NA	NA	NA	NA	NA		OpenSea	SIGLEC8	NM_014442	TSS1500								228	SIGLEC8	0.784495	2.80125	-2.01676	2.01676	2.5066	11.5752	0.00155708	0.0265554	74	0.00111919	0.0426355	0.322	0.111	0.935	0.0372598	0.000941593	0.495842	0.00734231	0.00320556	0.174729	0.0839848
chr5	140810109	+	cg02452944	NA	NA	NA	NA	NA	NA	chr5:140810494-140812617	N_Shore	PCDHGA4;PCDHGA11;PCDHGA11;PCDHGA9;PCDHGA1;PCDHGB1;PCDHGB6;PCDHGA12;PCDHGB3;PCDHGB7;PCDHGA6;PCDHGA8;PCDHGA10;PCDHGA5;PCDHGB4;PCDHGA3;PCDHGA2;PCDHGA12;PCDHGB2;PCDHGA7;PCDHGB5	NM_018917;NM_032092;NM_018914;NM_018921;NM_018912;NM_018922;NM_018926;NM_003735;NM_018924;NM_018927;NM_018919;NM_032088;NM_018913;NM_018918;NM_003736;NM_018916;NM_018915;NM_032094;NM_018923;NM_018920;NM_018925	Body;Body;Body;Body;Body;Body;Body;TSS200;Body;Body;Body;Body;Body;Body;Body;Body;Body;TSS200;Body;Body;Body	low-CpG:140790256-140790651			5:140790290-140790445	5:140809844-140810739	NonGene_Associated	TRUE	0	PCDHGA1	-2.33808	0.629924	-2.96801	2.96801	0.0655402	12.6012	0.00102407	0.0240539	68	0.000559183	0.0343849	0.269	0.08	0.901	0.0332368	0.00116886	0.493712	0.00734231	0.00659376	0.174729	0.0955717
chr12	128994427	+	cg02485729	NA	NA	NA	NA	NA	NA		OpenSea	TMEM132C	NM_001136103	Body			TRUE					0	TMEM132C	-0.548255	2.64599	-3.19425	3.19425	1.98907	8.98466	0.00471856	0.0376931	84	0.00320599	0.0624085	0.334	0.131	0.853	0.0219398	0.000304985	0.488806	0.00734231	0.0300793	0.240274	0.192889
chr17	46608570	-	cg02497558	NA	NA	NA	NA	NA	NA	chr17:46607804-46608390	S_Shore	HOXB1	NM_002144	TSS1500			TRUE					297	HOXB1	2.1615	0.113713	2.04779	2.04779	-0.0221562	10.5474	0.00239533	0.0300392	287	0.0062459	0.080399	1.922	0.872	4.233	0.104941	0.00210731	0.577932	0.00734231	0.0794614	0.338508	0.311538
chr11	57364890	+	cg02520020	NA	NA	NA	NA	NA	NA		OpenSea	SERPING1;SERPING1	NM_001032295;NM_000062	TSS1500;TSS200							TRUE	135	SERPING1	1.07508	-2.6917	3.76678	3.76678	-1.95346	15.6977	0.000306728	0.0170383	303	0.00125044	0.0439631	1.396	0.566	3.443	0.469385	0.00476444	0.829945	0.00734231	0.0167391	0.219298	0.162813
chr1	248854887	-	cg02637469	NA	NA	NA	NA	NA	NA	chr1:248855030-248855470	N_Shore											9281	OR14I1	0.231617	2.61513	-2.38352	2.38352	2.18386	16.9642	0.000191686	0.0161778	56	0.000118642	0.0210977	0.263	0.096	0.72	0.00939354	7.58032e-05	0.488806	0.00734231	0.00747533	0.177378	0.102047
chr19	10928233	+	cg02660440	NA	NA	NA	NA	NA	NA		OpenSea	MIR199A1;DNM2;DNM2;DNM2;DNM2	NR_029586;NM_004945;NM_001005361;NM_001005362;NM_001005360	TSS200;Body;Body;Body;Body				19:10789078-10789559			TRUE	0	DNM2	-0.251542	3.12911	-3.38065	3.38065	2.48537	20.1128	6.26731e-05	0.0127087	50	4.97407e-05	0.0181818	0.33	0.122	0.893	0.0290594	0.000724265	0.492236	0.00734231	0.00954258	0.185994	0.113965
chr2	157177072	-	cg02683759	NA	NA	NA	NA	NA	NA	chr2:157176251-157177346	Island						TRUE	2:156884498-156885665	2:157176288-157177199	Unclassified_Cell_type_specific	TRUE	3870	NR4A2	-1.24876	-5.08766	3.8389	3.8389	-4.43076	13.1934	0.000807827	0.0225022	311	0.000495654	0.0332775	4.091	1.781	9.4	0.000902526	2.27086e-06	0.488806	0.00734231	0.000110021	0.174729	0.0342724
chr1	207225128	+	cg02710090	NA	NA	NA	NA	NA	NA	chr1:207226281-207226842	N_Shore	PFKFB2;PFKFB2;YOD1	NM_001018053;NM_006212;NM_018566	TSS1500;TSS1500;TSS1500		CDMR						0	PFKFB2	1.148	-1.8859	3.0339	3.0339	-1.23832	10.2881	0.00267528	0.0309698	291	0.0042952	0.0695339	1.725	0.757	3.932	0.194362	0.00217142	0.654368	0.00734231	0.0428403	0.265201	0.230199
chr4	90227074	-	cg02734358	NA	NA	NA	NA	NA	NA	chr4:90228714-90229010	N_Shore	GPRIN3	NM_198281	5'UTR								0	GPRIN3	-2.64402	-5.1846	2.54057	2.54057	-4.83561	9.85967	0.00321653	0.0331313	292	0.00390063	0.0670842	2.482	1.061	5.805	0.0360304	0.000378569	0.495655	0.00734231	0.00209675	0.174729	0.0784443
chr12	129444671	+	cg02763002	NA	NA	NA	NA	NA	NA		OpenSea	GLT1D1	NM_144669	Body				12:128010575-128010625				0	GLT1D1	0.93276	3.28966	-2.35689	2.35689	2.76113	12.6294	0.00101249	0.0239166	70	0.000708631	0.0367125	0.334	0.113	0.984	0.0467048	0.00125908	0.515991	0.00734231	0.00236094	0.174729	0.0747119
chr7	142582859	+	cg02786019	NA	NA	NA	NA	NA	NA		OpenSea	TRPV6	NM_018646	Body								0	TRPV6	0.527533	3.05619	-2.52865	2.52865	2.97969	11.4263	0.00165621	0.0271536	77	0.00155489	0.0480627	0.403	0.145	1.117	0.0804669	0.00119314	0.551871	0.00734231	0.0286013	0.237179	0.189151
chr12	128366140	-	cg02870011	NA	NA	NA	NA	NA	NA		OpenSea											20	LINC02393	-0.646868	1.65379	-2.30066	2.30066	1.55524	11.7092	0.00147331	0.0261157	80	0.00213571	0.0529409	0.356	0.123	1.03	0.0566343	0.00120356	0.526452	0.00734231	0.00803026	0.179713	0.105312
chr19	10928327	+	cg02907064	NA	NA	NA	NA	NA	NA		OpenSea	MIR199A1;DNM2;DNM2;DNM2;DNM2	NR_029586;NM_004945;NM_001005361;NM_001005362;NM_001005360	TSS200;Body;Body;Body;Body				19:10789078-10789559			TRUE	0	DNM2	-0.30374	2.22049	-2.52423	2.52423	1.79288	16.6172	0.000217762	0.0163896	58	0.000156182	0.0229817	0.322	0.119	0.869	0.0252284	0.000632943	0.488806	0.00734231	0.00785153	0.178609	0.103609
chr1	151032962	-	cg02918910	NA	NA	NA	NA	NA	NA	chr1:151031767-151032352	S_Shore	MLLT11;CDC42SE1;MLLT11;CDC42SE1	NM_006818;NM_001038707;NM_006818;NM_020239	5'UTR;TSS1500;1stExon;TSS1500		DMR			1:151032844-151033299	Promoter_Associated	TRUE	0	MLLT11	-1.31455	-4.11248	2.79793	2.79793	-3.36004	7.62074	0.00874817	0.0481212	280	0.0115496	0.103733	1.495	0.6	3.724	0.387461	0.00385449	0.786482	0.00734231	0.0276462	0.235301	0.191644
chr1	231005387	+	cg02943290	NA	NA	NA	NA	NA	NA	chr1:231003631-231004655	S_Shore	C1orf198;C1orf198	NM_001136494;NM_032800	TSS200;TSS1500								51	C1orf198	-0.995526	-3.74004	2.74451	2.74451	-3.22703	9.80908	0.00328775	0.0334556	295	0.00290152	0.05998	1.997	0.844	4.728	0.115521	0.00113482	0.589733	0.00734231	0.00612764	0.174729	0.102229
chr12	3598853	-	cg02955343	NA	NA	NA	NA	NA	NA	chr12:3599966-3603008	N_Shore					RDMR	TRUE					0	PRMT8	-1.0596	1.30503	-2.36463	2.36463	1.2177	9.1622	0.00436221	0.0367138	93	0.00748355	0.0865788	0.616	0.253	1.503	0.287117	0.00274339	0.720679	0.00734231	0.15359	0.427801	0.410306
chr19	57149813	-	cg02967610	NA	NA	NA	NA	NA	NA	chr19:57149423-57149631	S_Shore										TRUE	4712	SMIM17	0.208625	2.36882	-2.1602	2.1602	1.73625	7.40668	0.00966146	0.0499009	95	0.00892922	0.0935516	0.319	0.112	0.909	0.0325714	0.000727277	0.493712	0.00734231	0.00557995	0.174729	0.0947556
chr18	55018587	-	cg03031613	NA	NA	NA	NA	NA	NA	chr18:55019707-55021605	N_Shore	ST8SIA3	NM_015879	TSS1500		RDMR						1132	ST8SIA3	-1.91159	0.371587	-2.28318	2.28318	0.12903	7.6165	0.00876531	0.0481592	103	0.0173905	0.124488	0.885	0.326	2.401	0.810368	0.00668852	0.953333	0.00734231	0.160288	0.436683	0.419992
chr1	111415781	+	cg03043417	NA	NA	NA	NA	NA	NA		OpenSea	CD53;CD53;CD53	NM_000560;NM_001040033;NM_000560	1stExon;5'UTR;5'UTR	low-CpG:111217282-111217326				1:111415542-111415900	Promoter_Associated		0	CD53	-1.3266	0.939677	-2.26628	2.26628	0.815857	10.7517	0.00219684	0.0293854	85	0.00353831	0.0644891	0.438	0.173	1.11	0.0818727	0.00160275	0.554301	0.00734231	0.0259703	0.231222	0.181863
chr19	29284229	+	cg03065476	NA	NA	NA	NA	NA	NA	chr19:29284313-29285010	N_Shore											171807	LINC00906	0.368218	3.78749	-3.41927	3.41927	3.12981	13.7949	0.000637003	0.0209207	78	0.00173056	0.0494138	0.226	0.072	0.711	0.0109566	0.000334879	0.488806	0.00734231	0.00159224	0.174729	0.058049
chr20	62899914	-	cg03178322	NA	NA	NA	NA	NA	NA	chr20:62901299-62901514	N_Shore	PCMTD2;PCMTD2	NM_018257;NM_001104925	Body;Body								0	PCMTD2	-0.63408	-3.4038	2.76972	2.76972	-2.84946	10.1278	0.00286542	0.0318469	289	0.0051908	0.074757	1.731	0.704	4.259	0.232176	0.0020622	0.684671	0.00734231	0.0121508	0.202028	0.143397
chr19	10928639	-	cg03216043	NA	NA	NA	NA	NA	NA		OpenSea	DNM2;MIR199A1;DNM2;DNM2;DNM2	NM_004945;NR_029586;NM_001005361;NM_001005362;NM_001005360	Body;TSS1500;Body;Body;Body							TRUE	0	DNM2	-0.811865	3.10647	-3.91834	3.91834	2.40156	21.3876	4.06152e-05	0.0115648	48	3.66378e-05	0.0170447	0.218	0.073	0.649	0.00627184	0.000134497	0.488806	0.00734231	0.00177664	0.174729	0.058049
chr17	2515392	+	cg03234603	NA	NA	NA	NA	NA	NA		OpenSea	PAFAH1B1	NM_000430	5'UTR			TRUE					0	PAFAH1B1	0.0143151	2.04431	-2.03	2.03	1.77486	9.73482	0.00339535	0.0338152	88	0.00472442	0.0720983	0.517	0.185	1.442	0.207595	0.0037104	0.666286	0.00734231	0.0177643	0.219376	0.16217
chr10	89621862	-	cg03236184	NA	NA	NA	NA	NA	NA	chr10:89621772-89624128	Island	PTEN;KILLIN	NM_000314;NM_001126049	TSS1500;1stExon				10:89611278-89614148	10:89621429-89622724	Promoter_Associated	TRUE	0	KLLN	1.15258	-1.69235	2.84493	2.84493	-1.0637	9.99192	0.00303799	0.0323219	278	0.0136433	0.111572	1.611	0.698	3.715	0.263726	0.0038383	0.704672	0.00734231	0.0769924	0.334563	0.307799
chr5	141071438	+	cg03284392	NA	NA	NA	NA	NA	NA	chr5:141071624-141071967	N_Shore								5:141071087-141073320	Unclassified		9637	ARAP3	-0.171117	2.51129	-2.68241	2.68241	2.00559	16.2071	0.000253502	0.0164829	65	0.000387704	0.0312176	0.298	0.106	0.838	0.0217071	0.000657305	0.488806	0.00734231	0.00386035	0.174729	0.0856738
chr7	94538408	+	cg03289906	NA	NA	NA	NA	NA	NA	chr7:94536849-94537477	S_Shore	PPP1R9A;PPP1R9A;PPP1R9A;PPP1R9A;PPP1R9A	NM_001166161;NM_001166160;NM_001166163;NM_001166162;NM_017650	TSS1500;5'UTR;TSS1500;TSS1500;5'UTR								0	PPP1R9A	-0.439075	-2.47517	2.03609	2.03609	-2.00113	11.9051	0.00135923	0.0254458	292	0.00390063	0.0670842	2.402	1.082	5.334	0.0312657	0.000484998	0.493712	0.00734231	0.0175836	0.219376	0.166595
chr7	142008025	+	cg03440386	NA	NA	NA	NA	NA	NA		OpenSea											35956	NA	0.804803	3.49769	-2.69289	2.69289	3.45632	27.9429	5.05966e-06	0.0115648	31	1.8211e-06	0.0148202	0.217	0.07	0.674	0.0082912	0.000217895	0.488806	0.00734231	0.00097687	0.174729	0.0527681
chr13	112986285	-	cg03486986	NA	NA	NA	NA	NA	NA	chr13:112984966-112985733	S_Shore						TRUE	13:112033976-112034365				44364	SPACA7	-0.759915	-3.46024	2.70033	2.70033	-3.01115	7.93884	0.00755743	0.0452645	289	0.0051908	0.074757	1.619	0.71	3.693	0.252327	0.00328625	0.697062	0.00734231	0.0498954	0.283045	0.250073
chr7	155580742	+	cg03510186	NA	NA	NA	NA	NA	NA	chr7:155579868-155580392	S_Shore							7:155273492-155273629			TRUE	6562	RBM33	-1.22714	0.854951	-2.08209	2.08209	0.938525	7.52143	0.00915983	0.0488028	97	0.0106109	0.0999191	0.826	0.315	2.163	0.696634	0.00675307	0.916789	0.00734231	0.100504	0.364422	0.339601
chr16	46919112	-	cg03533472	NA	NA	NA	NA	NA	NA	chr16:46917849-46918957	S_Shore	GPT2;GPT2;GPT2	NM_133443;NM_001142466;NM_001142466	Body;1stExon;5'UTR				16:45475182-45476660				0	GPT2	0.094575	2.58504	-2.49047	2.49047	2.48823	8.07901	0.00708886	0.0440994	97	0.0106109	0.0999191	0.602	0.244	1.481	0.268924	0.00406025	0.707443	0.00734231	0.0723762	0.327306	0.297034
chr4	140910561	-	cg03597159	NA	NA	NA	NA	NA	NA		OpenSea	MAML3	NM_018717	Body			TRUE				TRUE	0	MAML3	1.40516	3.5022	-2.09703	2.09703	3.00298	14.4355	0.000496349	0.0197375	68	0.000559183	0.0343849	0.438	0.171	1.121	0.0851168	0.0016074	0.556625	0.00734231	0.0239257	0.228471	0.177663
chr19	56347870	-	cg03602143	NA	NA	NA	NA	NA	NA		OpenSea	NLRP11;NLRP4;NLRP11	NM_145007;NM_134444;NM_145007	5'UTR;TSS200;1stExon				19:61039534-61039756				0	NLRP11	1.64782	3.74907	-2.10125	2.10125	3.38482	11.6473	0.00151142	0.0263666	79	0.00192367	0.0509774	0.344	0.122	0.969	0.0433327	0.000627786	0.511142	0.00734231	0.013523	0.207622	0.139202
chr2	30142128	+	cg03602297	NA	NA	NA	NA	NA	NA	chr2:30142831-30144624	N_Shore	ALK	NM_004304	Body		RDMR						0	ALK	-0.497418	1.73663	-2.23405	2.23405	1.46407	10.1452	0.00284417	0.0316974	87	0.0042952	0.0695339	0.315	0.117	0.846	0.021895	0.000674592	0.488806	0.00734231	0.0110248	0.195211	0.123992
chr3	99551998	+	cg03617850	NA	NA	NA	NA	NA	NA		OpenSea	C3orf26;FILIP1L;MIR548G	NM_032359;NM_182909;NR_031662	Body;3'UTR;Body								0	MIR548G	-0.510972	2.01055	-2.52152	2.52152	1.483	10.8764	0.00208427	0.0287673	79	0.00192367	0.0509774	0.187	0.06	0.575	0.00347528	0.000105341	0.488806	0.00734231	0.000776672	0.174729	0.0510991
chr22	29707524	+	cg03669698	NA	NA	NA	NA	NA	NA	chr22:29707479-29707797	Island	GAS2L1;GAS2L1;GAS2L1	NM_152237;NM_006478;NM_152236	3'UTR;Body;Body				22:28037456-28038247	22:29707481-29707702	Unclassified_Cell_type_specific		0	GAS2L1	1.97995	4.45108	-2.47113	2.47113	3.98002	11.4273	0.00165548	0.0271536	76	0.00139528	0.0458362	0.524	0.192	1.43	0.207384	0.00363142	0.666119	0.00734231	0.0222603	0.227018	0.173733
chr8	37655840	+	cg03806095	NA	NA	NA	NA	NA	NA	chr8:37654048-37656100	Island	GPR124	NM_032777	Body		DMR		8:37774395-37775503	8:37655263-37656261	Unclassified_Cell_type_specific	TRUE	0	ADGRA2	-1.89919	1.25612	-3.1553	3.1553	1.55226	8.09844	0.00702641	0.0440282	93	0.00748355	0.0865788	0.448	0.168	1.195	0.108665	0.00188065	0.583465	0.00734231	0.0296391	0.239424	0.19197
chr7	57483183	+	cg03867429	NA	NA	NA	NA	NA	NA	chr7:57484168-57485070	N_Shore											10386	MIR3147	-3.33733	-0.952656	-2.38468	2.38468	-1.44861	15.9645	0.000277522	0.0168699	63	0.00030142	0.0281023	0.243	0.076	0.777	0.0170488	0.000516319	0.488806	0.00734231	0.000902634	0.174729	0.0517828
chr4	176987577	-	cg03909602	NA	NA	NA	NA	NA	NA	chr4:176986921-176987360	S_Shore	WDR17;WDR17	NM_181265;NM_170710	5'UTR;5'UTR		CDMR	TRUE					0	WDR17	-0.494893	-2.69655	2.20165	2.20165	-2.12815	8.70069	0.00535452	0.0396127	285	0.00748355	0.0865788	1.491	0.575	3.865	0.411149	0.00388567	0.802146	0.00734231	0.0250977	0.229997	0.18528
chr13	112815119	-	cg03991547	NA	NA	NA	NA	NA	NA	chr13:112817816-112818939	N_Shelf							13:111863075-111863170				89098	SOX1	1.08048	4.44539	-3.36491	3.36491	3.98794	8.74588	0.00524748	0.0392666	93	0.00748355	0.0865788	0.381	0.145	1.002	0.0504874	0.00060989	0.517811	0.00734231	0.0787726	0.337828	0.307996
chr3	45636386	-	cg04037228	NA	NA	NA	NA	NA	NA	chr3:45635090-45635932	S_Shore	LIMD1	NM_014240	1stExon								0	LIMD1	-0.352262	1.81858	-2.17085	2.17085	1.31453	8.63096	0.00552427	0.0401216	96	0.0097387	0.096563	0.481	0.19	1.217	0.122366	0.00178744	0.595405	0.00734231	0.0529023	0.289202	0.251417
chr1	183067225	-	cg04081218	NA	NA	NA	NA	NA	NA		OpenSea	LAMC1	NM_002293	Body			TRUE					0	LAMC1	0.63341	2.66142	-2.02801	2.02801	2.24791	9.93908	0.00310802	0.0326644	82	0.0026229	0.0576625	0.369	0.142	0.958	0.0406215	0.000485851	0.50488	0.00734231	0.028846	0.237753	0.190601
chr16	87759493	+	cg04196691	NA	NA	NA	NA	NA	NA		OpenSea	KLHDC4	NM_017566	Body				16:86316888-86317130				0	KLHDC4	0.281049	2.9301	-2.64905	2.64905	2.49738	23.7954	1.83887e-05	0.0115648	48	3.66378e-05	0.0170447	0.194	0.065	0.58	0.00335028	3.96144e-05	0.488806	0.00734231	0.00180172	0.174729	0.0588684
chr5	77267915	+	cg04198941	NA	NA	NA	NA	NA	NA	chr5:77268350-77268787	N_Shore					CDMR	TRUE					30233	AP3B1	1.50367	-0.577244	2.08092	2.08092	-0.422813	8.3735	0.00620251	0.0420666	278	0.0136433	0.111572	0.841	0.341	2.075	0.70675	0.00731213	0.920371	0.00734231	0.319239	0.597275	0.591391
chr1	207924482	-	cg04290171	NA	NA	NA	NA	NA	NA	chr1:207925171-207925964	N_Shore	CD46;CD46;CD46;CD46;CD46;CD46;CD46;CD46;CD46;CD46;CD46;CD46;CD46;CD46	NM_172356;NM_002389;NM_172350;NM_153826;NM_172361;NM_172360;NM_172353;NM_172357;NM_172352;NM_172358;NM_172354;NM_172359;NM_172355;NM_172351	TSS1500;TSS1500;TSS1500;TSS1500;TSS1500;TSS1500;TSS1500;TSS1500;TSS1500;TSS1500;TSS1500;TSS1500;TSS1500;TSS1500								899	CD46	0.486621	-2.18096	2.66758	2.66758	-1.76742	8.68984	0.00538057	0.0396724	283	0.00892922	0.0935516	2.167	0.955	4.915	0.0642133	0.00111809	0.534322	0.00734231	0.00881242	0.183903	0.120727
chr1	100231682	-	cg04308687	NA	NA	NA	NA	NA	NA		OpenSea	FRRS1	NM_001013660	TSS1500								332	FRRS1	1.26612	-1.70502	2.97114	2.97114	-1.07916	10.0346	0.00298269	0.032181	271	0.0237219	0.144423	0.746	0.309	1.804	0.515805	0.00521559	0.852034	0.00734231	0.411276	0.668529	0.665013
chr22	46480891	-	cg04329382	NA	NA	NA	NA	NA	NA	chr22:46481815-46482024	N_Shore	LOC400931	NR_027033	TSS1500				22:44859555-44859953	22:46480764-46480950	Gene_Associated_Cell_type_specific	TRUE	0	MIRLET7BHG	-0.654301	2.46979	-3.12409	3.12409	2.2853	20.4878	5.51058e-05	0.0118789	45	2.27853e-05	0.0155979	0.239	0.073	0.784	0.018259	0.000631026	0.488806	0.00734231	0.00203998	0.174729	0.0643849
chr16	6692245	-	cg04383979	NA	NA	NA	NA	NA	NA		OpenSea	A2BP1;A2BP1	NM_001142333;NM_018723	5'UTR;5'UTR			TRUE					0	RBFOX1	0.734561	2.77178	-2.03722	2.03722	2.46083	9.53765	0.00369962	0.0349045	85	0.00353831	0.0644891	0.547	0.19	1.571	0.262394	0.00490259	0.703563	0.00734231	0.0178521	0.219376	0.16217
chr4	81189927	+	cg04401986	NA	NA	NA	NA	NA	NA	chr4:81187494-81187913	S_Shelf	FGF5;FGF5	NM_033143;NM_004464	Body;Body				4:81408686-81408960				0	FGF5	-1.22635	-4.07468	2.84833	2.84833	-3.70393	9.4249	0.00388655	0.035501	300	0.00173056	0.0494138	2.822	1.246	6.392	0.0128629	0.000398799	0.488806	0.00734231	0.0579696	0.301226	0.269965
chr5	179751794	+	cg04459091	NA	NA	NA	NA	NA	NA		OpenSea	GFPT2	NM_005110	Body			TRUE					0	GFPT2	-0.706005	1.75349	-2.45949	2.45949	1.07595	11.954	0.0013323	0.0254332	109	0.0275548	0.15426	0.312	0.106	0.919	0.0346744	0.000938649	0.493712	0.00734231	0.00516165	0.174729	0.0930621
chr5	77268331	+	cg04468543	NA	NA	NA	NA	NA	NA	chr5:77268350-77268787	N_Shore					CDMR	TRUE		5:77268193-77269077	Unclassified		29817	AP3B1	-0.075462	-2.80576	2.7303	2.7303	-1.99153	9.39361	0.00394019	0.035667	282	0.0097387	0.096563	1.545	0.696	3.43	0.284522	0.00328431	0.718591	0.00734231	0.107132	0.373511	0.351539
chr5	77268452	+	cg04502985	NA	NA	NA	NA	NA	NA	chr5:77268350-77268787	Island					DMR	TRUE	5:77304139-77304712	5:77268193-77269077	Unclassified		29696	AP3B1	-0.359366	-3.91573	3.55636	3.55636	-2.54502	7.84387	0.00789364	0.0460786	272	0.0219805	0.13979	1.67	0.766	3.643	0.197133	0.002353	0.65662	0.00734231	0.176134	0.455486	0.441887
chr16	13149464	-	cg04560213	NA	NA	NA	NA	NA	NA		OpenSea	SHISA9	NM_001145204	Body			TRUE					0	SHISA9	0.101284	3.18334	-3.08205	3.08205	2.0303	7.53265	0.00911229	0.0486431	92	0.00684038	0.0833679	0.45	0.167	1.207	0.112538	0.00157768	0.586547	0.00734231	0.0341324	0.248561	0.204113
chr21	38083099	-	cg04648480	NA	NA	NA	NA	NA	NA	chr21:38079941-38081833	S_Shore	SIM2;SIM2	NM_009586;NM_005069	Body;Body		CDMR	TRUE	21:37004816-37005031				0	SIM2	1.09561	-1.8242	2.91981	2.91981	-0.552712	7.60704	0.00880376	0.0482396	257	0.0629598	0.231794	1.501	0.675	3.338	0.319313	0.00532879	0.742456	0.00734231	0.406048	0.664393	0.660838
chr17	8056967	-	cg04658021	NA	NA	NA	NA	NA	NA	chr17:8054550-8055835	S_Shore	PER1	NM_002616	TSS1500		RDMR	TRUE				TRUE	0	PER1	2.09111	-0.691825	2.78294	2.78294	-0.156354	7.85757	0.00784417	0.0459018	281	0.0106109	0.0999191	1.975	0.886	4.401	0.096208	0.00221324	0.57005	0.00734231	0.029393	0.239135	0.196212
chr4	187565389	-	cg04697056	NA	NA	NA	NA	NA	NA		OpenSea	FAT1	NM_005245	Body			TRUE					0	FAT1	-0.738654	1.80697	-2.54563	2.54563	1.4881	12.6868	0.000989349	0.0237203	80	0.00213571	0.0529409	0.284	0.096	0.847	0.0238902	0.000705641	0.488806	0.00734231	0.00265715	0.174729	0.078204
chr19	16466617	+	cg04738220	NA	NA	NA	NA	NA	NA	chr19:16466399-16466637	Island							19:16327373-16327637				0	EPS15L1	1.76682	5.31702	-3.5502	3.5502	4.82014	21.4993	3.91196e-05	0.0115648	53	7.74871e-05	0.0195018	0.188	0.062	0.567	0.00300228	3.41444e-05	0.488806	0.00734231	0.00197218	0.174729	0.0624775
chr16	23768982	-	cg04774930	NA	NA	NA	NA	NA	NA	chr16:23765969-23766869	S_Shelf	CHP2	NM_022097	3'UTR								0	CHP2	0.688916	2.78865	-2.09973	2.09973	2.68868	13.3576	0.000756849	0.0219827	80	0.00213571	0.0529409	0.411	0.163	1.036	0.05935	0.000766707	0.528249	0.00734231	0.0377399	0.255439	0.212067
chr14	70699208	+	cg04780726	NA	NA	NA	NA	NA	NA	chr14:70700814-70701050	N_Shore					CDMR						13260	ADAM21P1	-0.109753	2.02318	-2.13293	2.13293	1.30366	7.55063	0.00903668	0.0485443	93	0.00748355	0.0865788	0.384	0.137	1.073	0.0679623	0.00119227	0.536768	0.00734231	0.0181057	0.220083	0.160883
chr16	21171067	+	cg04813880	NA	NA	NA	NA	NA	NA	chr16:21169810-21170278	S_Shore	TMEM159;DNAH3	NM_020422;NM_017539	5'UTR;TSS1500					16:21167980-21171253	Promoter_Associated		0	LDAF1	1.06817	-3.00925	4.07741	4.07741	-1.86932	8.14978	0.00686418	0.0437007	279	0.012559	0.107475	1.537	0.621	3.804	0.352331	0.00433928	0.764959	0.00734231	0.0154614	0.215921	0.160284
chr16	30425679	-	cg04908960	NA	NA	NA	NA	NA	NA	chr16:30428870-30429799	N_Shelf	ZNF771;ZNF771	NM_001142305;NM_016643	Body;Body								0	ZNF771	1.38168	-1.45236	2.83404	2.83404	-0.574731	9.46315	0.00382204	0.0353478	273	0.0203484	0.134479	1.256	0.556	2.837	0.583327	0.00665289	0.87714	0.00734231	0.134798	0.403667	0.385936
chr11	133187956	+	cg04913291	NA	NA	NA	NA	NA	NA		OpenSea	OPCML	NM_001012393	Body			TRUE					0	OPCML	0.328331	2.66981	-2.34148	2.34148	2.45528	10.705	0.00224065	0.0294459	85	0.00353831	0.0644891	0.319	0.124	0.818	0.0173633	0.000164143	0.488806	0.00734231	0.021267	0.22568	0.171579
chr2	108994528	-	cg05036173	NA	NA	NA	NA	NA	NA		OpenSea	SULT1C4;SULT1C4	NM_006588;NM_006588	5'UTR;1stExon			TRUE					0	SULT1C4	-1.44527	-3.74145	2.29618	2.29618	-3.3542	9.40355	0.00392306	0.035667	292	0.00390063	0.0670842	1.994	0.842	4.726	0.116865	0.00103684	0.59135	0.00734231	0.00539637	0.174729	0.0972827
chr10	28970534	+	cg05046589	NA	NA	NA	NA	NA	NA	chr10:28965704-28967266	S_Shelf	BAMBI	NM_012342	Body								0	BAMBI	-2.1562	-4.3144	2.1582	2.1582	-3.72678	7.72555	0.00833506	0.0472192	300	0.00173056	0.0494138	1.278	0.547	2.987	0.571014	0.00571997	0.872751	0.00734231	0.0474366	0.278034	0.243932
chr17	14942129	+	cg05091736	NA	NA	NA	NA	NA	NA		OpenSea						TRUE					6854	CDRT7	-0.439812	2.71099	-3.1508	3.1508	2.09757	13.4368	0.000733475	0.0217476	75	0.00125044	0.0439631	0.544	0.211	1.403	0.207876	0.00339939	0.666586	0.00734231	0.0575413	0.300179	0.26357
chr1	25240938	-	cg05162523	NA	NA	NA	NA	NA	NA		OpenSea	RUNX3;RUNX3	NM_001031680;NM_004350	Body;Body			TRUE	1:25113449-25113559	1:25240864-25241072	Gene_Associated_Cell_type_specific	TRUE	0	RUNX3	3.65764	1.11278	2.54486	2.54486	0.842159	8.05556	0.00716505	0.0442319	273	0.0203484	0.134479	1.271	0.524	3.084	0.595345	0.00663207	0.881804	0.00734231	0.0717466	0.326444	0.298307
chr16	20710251	+	cg05243700	NA	NA	NA	NA	NA	NA		OpenSea											1184	ACSM1	0.870994	3.7816	-2.91061	2.91061	3.30616	15.3238	0.000353248	0.0177199	66	0.0004387	0.0323283	0.214	0.065	0.701	0.0108906	0.000458425	0.488806	0.00734231	0.00566933	0.174729	0.0947556
chr10	729916	-	cg05450336	NA	NA	NA	NA	NA	NA		OpenSea	DIP2C	NM_014974	Body		RDMR		10:719846-719968	10:729535-730084	Unclassified_Cell_type_specific	TRUE	0	DIP2C	-0.476963	2.91277	-3.38973	3.38973	2.58623	23.7003	1.89614e-05	0.0115648	49	4.27336e-05	0.0178926	0.178	0.059	0.538	0.00221223	2.26391e-05	0.488806	0.00734231	0.00144701	0.174729	0.0570893
chr12	114212759	-	cg05513274	NA	NA	NA	NA	NA	NA		OpenSea											41782	RBM19	0.683181	3.01752	-2.33434	2.33434	2.39965	11.9326	0.00134401	0.0254458	67	0.000495654	0.0332775	0.529	0.204	1.373	0.190564	0.00315795	0.651707	0.00734231	0.0356665	0.251022	0.207028
chr8	120684755	+	cg05590053	NA	NA	NA	NA	NA	NA		OpenSea							8:120753877-120753955				33648	ENPP2	2.08296	-0.834114	2.91707	2.91707	-0.848183	9.31544	0.00407767	0.0360166	278	0.0136433	0.111572	1.209	0.504	2.903	0.670656	0.00557512	0.908456	0.00734231	0.0526676	0.289202	0.256415
chr17	78754090	-	cg05651511	NA	NA	NA	NA	NA	NA		OpenSea	RPTOR;RPTOR	NM_001163034;NM_020761	Body;Body			TRUE	17:76368657-76368742				0	RPTOR	0.427638	3.22104	-2.79341	2.79341	2.96963	13.6282	0.000680111	0.0211335	72	0.000892986	0.0391698	0.223	0.072	0.691	0.00926818	0.000196326	0.488806	0.00734231	0.0016101	0.174729	0.0575646
chr16	634009	+	cg05671758	NA	NA	NA	NA	NA	NA	chr16:633867-634143	Island	PIGQ;PIGQ	NM_148920;NM_004204	3'UTR;3'UTR				16:573681-574208			TRUE	0	PIGQ	-0.0504616	2.35245	-2.40291	2.40291	1.90937	9.1581	0.0043701	0.0367544	92	0.00684038	0.0833679	0.582	0.214	1.58	0.288235	0.00456925	0.721489	0.00734231	0.0281165	0.235961	0.187461
chr1	247712591	+	cg05767404	NA	NA	NA	NA	NA	NA		OpenSea	C1orf150	NM_145278	Body								0	GCSAML	1.62439	3.62588	-2.00149	2.00149	3.35495	10.7461	0.00220203	0.0293854	67	0.000495654	0.0332775	0.276	0.088	0.863	0.0269056	0.000735883	0.488806	0.00734231	0.00296604	0.174729	0.0775206
chr14	21128277	+	cg05830791	NA	NA	NA	NA	NA	NA		OpenSea							14:20197953-20198250				18426	OR6S1	0.0907873	2.36721	-2.27642	2.27642	1.82967	10.5445	0.0023983	0.0300448	99	0.012559	0.107475	0.28	0.099	0.79	0.0161197	0.000315839	0.488806	0.00734231	0.00324288	0.174729	0.0838087
chr7	23508224	+	cg05852760	NA	NA	NA	NA	NA	NA	chr7:23508184-23509712	Island	IGF2BP3	NM_006547	Body		DMR		7:23474024-23476225				0	IGF2BP3	-0.702369	-2.92669	2.22432	2.22432	-2.62219	7.43592	0.00953093	0.049582	274	0.0188202	0.129567	1.533	0.676	3.477	0.30608	0.0031221	0.733214	0.00734231	0.0614	0.308479	0.278235
chr8	71316869	+	cg05868799	NA	NA	NA	NA	NA	NA	chr8:71314145-71316770	S_Shore	NCOA2	NM_006540	TSS1500				8:71479075-71479424				848	NCOA2	-0.210999	-2.42519	2.21419	2.21419	-1.78311	7.53689	0.0090944	0.0486383	271	0.0237219	0.144423	1.235	0.538	2.833	0.618831	0.00654568	0.890153	0.00734231	0.0724055	0.327306	0.299373
chr17	19247837	+	cg05896714	NA	NA	NA	NA	NA	NA	chr17:19247785-19248069	Island	MIR1180;B9D1	NR_031591;NM_015681	Body;Body				17:19188414-19188608				0	B9D1	2.12121	5.22098	-3.09977	3.09977	4.47019	8.33722	0.00630499	0.042286	99	0.012559	0.107475	0.467	0.182	1.201	0.114077	0.00221165	0.588024	0.00734231	0.0258858	0.231215	0.181987
chr8	82030095	+	cg05909702	NA	NA	NA	NA	NA	NA		OpenSea						TRUE					5791	PAG1	-0.180648	-2.4304	2.24975	2.24975	-2.06004	9.4917	0.00377461	0.0351294	290	0.00472442	0.0720983	2.549	1.153	5.636	0.0207564	0.000723718	0.488806	0.00734231	0.0174739	0.219376	0.166595
chr1	95339232	-	cg06033721	NA	NA	NA	NA	NA	NA		OpenSea	SLC44A3;SLC44A3	NM_001114106;NM_152369	Body;Body			TRUE					0	SLC44A3	-0.0717799	2.44374	-2.51552	2.51552	2.32785	14.1598	0.000552376	0.0201224	74	0.00111919	0.0426355	0.448	0.151	1.33	0.148151	0.00292793	0.61892	0.00734231	0.0159551	0.21697	0.15583
chr11	2925473	-	cg06048910	NA	NA	NA	NA	NA	NA	chr11:2923301-2923817	S_Shore	SLC22A18;SLC22A18;SLC22A18AS	NM_183233;NM_002555;NM_007105	Body;Body;TSS1500			TRUE					0	SLC22A18	3.13534	5.51777	-2.38243	2.38243	4.93171	9.11364	0.00445674	0.0370075	94	0.0081787	0.0898584	0.366	0.133	1.004	0.0509182	0.00156365	0.519065	0.00734231	0.00513807	0.174729	0.0945957
chr4	290582	-	cg06062980	NA	NA	NA	NA	NA	NA		OpenSea	ZNF732	NM_001137608	TSS1500								0	ZNF732	1.61398	3.74183	-2.12785	2.12785	3.5377	13.3144	0.000769912	0.0220361	73	0.00100038	0.0406299	0.427	0.156	1.166	0.0967835	0.00184335	0.571232	0.00734231	0.0180451	0.219636	0.1625
chr3	119315590	-	cg06068392	NA	NA	NA	NA	NA	NA		OpenSea	PLA1A	NM_015900	TSS1500			TRUE					1103	PLA1A	2.34402	-1.00861	3.35263	3.35263	-0.54862	7.84273	0.00789776	0.0460889	270	0.0255781	0.149215	0.831	0.344	2.008	0.680307	0.00728811	0.912091	0.00734231	0.293058	0.577023	0.570066
chr7	155580804	+	cg06162737	NA	NA	NA	NA	NA	NA	chr7:155579868-155580392	S_Shore							7:155273492-155273629				6624	RBM33	1.05321	3.31057	-2.25736	2.25736	2.8404	16.6762	0.000213078	0.0163896	62	0.000265148	0.0271376	0.313	0.112	0.871	0.0261139	0.000364118	0.488806	0.00734231	0.010274	0.191174	0.11936
chr17	80024326	-	cg06191348	NA	NA	NA	NA	NA	NA	chr17:80022655-80024178	S_Shore	DUS1L	NM_022156	TSS1500					17:80022705-80024446	Promoter_Associated		628	DUS1L	0.223908	2.38745	-2.16355	2.16355	2.25611	21.6996	3.65812e-05	0.0115648	59	0.000178725	0.0235861	0.289	0.101	0.829	0.020953	0.000568471	0.488806	0.00734231	0.00909453	0.18491	0.111686
chr16	13329451	-	cg06282863	NA	NA	NA	NA	NA	NA		OpenSea	SHISA9	NM_001145204	3'UTR				16:13236920-13236979				0	SHISA9	3.31127	6.04039	-2.72912	2.72912	5.93831	16.8716	0.000198307	0.0162888	50	4.97407e-05	0.0181818	0.222	0.077	0.637	0.00511677	3.77383e-05	0.488806	0.00734231	0.00636007	0.174729	0.0970467
chr7	32961866	+	cg06312985	NA	NA	NA	NA	NA	NA		OpenSea	RP9P	NR_003500	Body								0	AVL9	0.572356	3.01559	-2.44324	2.44324	2.62458	13.5168	0.000710656	0.0214748	73	0.00100038	0.0406299	0.334	0.117	0.952	0.0400739	0.00066035	0.503597	0.00734231	0.0110685	0.195211	0.126331
chr7	157372262	-	cg06339573	NA	NA	NA	NA	NA	NA	chr7:157369120-157369394	S_Shelf	PTPRN2;PTPRN2;PTPRN2	NM_002847;NM_130842;NM_130843	Body;Body;Body		RDMR		7:157065023-157065133				0	PTPRN2	1.05004	3.29989	-2.24986	2.24986	3.07931	12.563	0.00103998	0.0240566	76	0.00139528	0.0458362	0.336	0.116	0.974	0.0445527	0.0009645	0.511142	0.00734231	0.00583324	0.174729	0.0955717
chr2	12596843	-	cg06385583	NA	NA	NA	NA	NA	NA		OpenSea						TRUE		2:12596433-12597054	Promoter_Associated_Cell_type_specific	TRUE	260153	TRIB2	-0.30425	1.73536	-2.03961	2.03961	1.64787	7.67746	0.00852194	0.0475181	89	0.0051908	0.074757	0.454	0.148	1.39	0.166542	0.00321369	0.636908	0.00734231	0.0354362	0.250141	0.207775
chr1	100435258	+	cg06426831	NA	NA	NA	NA	NA	NA	chr1:100435297-100436070	N_Shore	SLC35A3	NM_012243	TSS1500					1:100434560-100436342	Promoter_Associated		85	SLC35A3	-0.0632632	-3.19999	3.13672	3.13672	-2.20338	10.1234	0.00287085	0.0318759	282	0.0097387	0.096563	1.907	0.829	4.387	0.128925	0.00265129	0.601485	0.00734231	0.0127876	0.204216	0.147413
chr19	58630612	-	cg06442489	NA	NA	NA	NA	NA	NA	chr19:58629309-58630241	S_Shore	ZSCAN18;ZSCAN18	NR_027135;NM_001145542	TSS1500;TSS1500								818	ZSCAN18	0.332287	2.80823	-2.47594	2.47594	1.98235	8.17698	0.00677985	0.0435283	93	0.00748355	0.0865788	0.363	0.144	0.918	0.0323147	0.00017828	0.493712	0.00734231	0.0348886	0.249955	0.205912
chr8	48044856	-	cg06553736	NA	NA	NA	NA	NA	NA		OpenSea							8:48163764-48164221				56072	LOC100287846	0.139531	2.36095	-2.22141	2.22141	1.74842	10.2614	0.00270592	0.0311008	96	0.0097387	0.096563	0.488	0.184	1.299	0.151011	0.00259605	0.620283	0.00734231	0.0230237	0.228009	0.17608
chr7	100816459	-	cg06644051	NA	NA	NA	NA	NA	NA	chr7:100815484-100816995	Island	C7orf52	NM_198571	Body							TRUE	0	NAT16	-1.25237	2.38203	-3.63439	3.63439	1.46123	15.103	0.000384176	0.0184587	71	0.000796033	0.0379927	0.327	0.121	0.884	0.0275645	0.000911501	0.489025	0.00734231	0.00698559	0.176567	0.0999714
chr5	6182215	+	cg06753918	NA	NA	NA	NA	NA	NA		OpenSea							5:6235165-6235648				128337	LINC02145	0.361407	3.02967	-2.66827	2.66827	2.73312	16.279	0.000246817	0.0164829	63	0.00030142	0.0281023	0.26	0.081	0.837	0.0238943	0.000766341	0.488806	0.00734231	0.00131069	0.174729	0.0558042
chr6	144065203	-	cg06759993	NA	NA	NA	NA	NA	NA		OpenSea	PHACTR2;PHACTR2;PHACTR2;PHACTR2	NM_001100164;NM_001100166;NM_014721;NM_001100165	Body;Body;Body;Body			TRUE					0	PHACTR2	-0.809323	1.73036	-2.53968	2.53968	1.56236	9.743	0.00338331	0.0337452	104	0.0188202	0.129567	0.439	0.17	1.137	0.0899013	0.00209738	0.559883	0.00734231	0.0217047	0.226504	0.172342
chr1	120284868	+	cg06763568	NA	NA	NA	NA	NA	NA		OpenSea	PHGDH	NM_006623	Body			TRUE					0	PHGDH	0.946392	-1.10839	2.05479	2.05479	-0.732917	10.1781	0.00280424	0.0314523	283	0.00892922	0.0935516	1.219	0.548	2.711	0.627145	0.00702238	0.892817	0.00734231	0.17247	0.450565	0.436498
chr16	30018105	+	cg06797385	NA	NA	NA	NA	NA	NA		OpenSea	DOC2A	NM_003586	Body				16:29925606-29925731				0	BOLA2	1.64316	4.75677	-3.11361	3.11361	4.17084	13.4944	0.000716963	0.0215618	70	0.000708631	0.0367125	0.272	0.084	0.88	0.0298043	0.00100739	0.493712	0.00734231	0.00164883	0.174729	0.058049
chr12	12867669	-	cg06826457	NA	NA	NA	NA	NA	NA	chr12:12869798-12871248	N_Shelf							12:12758936-12759021	12:12867053-12868060	Promoter_Associated		2631	CDKN1B	0.18047	-3.7813	3.96177	3.96177	-3.1127	10.1293	0.0028636	0.0318469	299	0.00192367	0.0509774	2.166	0.753	6.228	0.151527	0.00105575	0.620897	0.00734231	0.000792118	0.174729	0.0558042
chr18	55035997	+	cg06830348	NA	NA	NA	NA	NA	NA		OpenSea	ST8SIA3	NM_015879	3'UTR								0	ST8SIA3	0.335319	3.21997	-2.88465	2.88465	2.78182	17.3094	0.00016899	0.0158772	46	2.67545e-05	0.0155979	0.205	0.068	0.618	0.00490934	5.88269e-05	0.488806	0.00734231	0.0031549	0.174729	0.0784443
chr14	105144735	+	cg06858555	NA	NA	NA	NA	NA	NA	chr14:105144247-105144503	S_Shore						TRUE		14:105143859-105145056	Unclassified		648	MIR4710	-2.04713	0.307555	-2.35469	2.35469	0.110846	19.2723	8.39024e-05	0.0140324	56	0.000118642	0.0210977	0.303	0.112	0.821	0.0187953	0.000549384	0.488806	0.00734231	0.00505552	0.174729	0.0915535
chr5	140457585	-	cg06883126	NA	NA	NA	NA	NA	NA		OpenSea							5:140437735-140437806				16650	PCDHB2	-0.527789	-2.77306	2.24528	2.24528	-2.49306	9.14125	0.00440272	0.036893	288	0.00569704	0.077264	3.807	1.634	8.869	0.00194411	2.82308e-05	0.488806	0.00734231	0.0014651	0.174729	0.0688024
chr8	120651398	+	cg06998282	NA	NA	NA	NA	NA	NA		OpenSea	ENPP2;ENPP2;ENPP2	NM_001040092;NM_006209;NM_001130863	TSS1500;TSS1500;TSS1500			TRUE		8:120650961-120651547	Promoter_Associated	TRUE	291	ENPP2	-1.36914	-4.13239	2.76325	2.76325	-3.18206	8.34456	0.00628413	0.0422392	285	0.00748355	0.0865788	1.509	0.437	5.213	0.515725	0.00352331	0.852034	0.00734231	0.00524552	0.174729	0.0971728
chr7	1708892	-	cg07091207	NA	NA	NA	NA	NA	NA	chr7:1703861-1710517	Island							7:1675418-1677352				39904	ELFN1	-2.88349	-0.0130402	-2.87045	2.87045	0.0664671	16.2086	0.000253358	0.0164829	68	0.000559183	0.0343849	0.341	0.124	0.938	0.0372614	0.00065325	0.495842	0.00734231	0.0141821	0.210909	0.14426
chr16	83682278	-	cg07092029	NA	NA	NA	NA	NA	NA		OpenSea	CDH13	NM_001257	Body			TRUE					0	CDH13	-3.10257	-0.971168	-2.1314	2.1314	-0.803494	7.5773	0.00892573	0.0483481	111	0.0318938	0.165738	0.576	0.218	1.524	0.266222	0.00364595	0.70547	0.00734231	0.074701	0.331211	0.299648
chr10	70821371	-	cg07133930	NA	NA	NA	NA	NA	NA		OpenSea					DMR			10:70821322-70821839	Promoter_Associated	TRUE	26455	SRGN	1.24631	3.64925	-2.40294	2.40294	3.19913	9.24108	0.0042132	0.0362606	92	0.00684038	0.0833679	0.327	0.129	0.833	0.0191687	9.69643e-05	0.488806	0.00734231	0.0306878	0.240841	0.1942
chr6	56299822	-	cg07152817	NA	NA	NA	NA	NA	NA	chr6:56298003-56298214	S_Shore											22961	DST	0.548386	2.55127	-2.00289	2.00289	2.1887	11.8023	0.00141787	0.0260171	76	0.00139528	0.0458362	0.231	0.071	0.749	0.014565	0.000548922	0.488806	0.00734231	0.00149106	0.174729	0.0575646
chr1	247921568	+	cg07159802	NA	NA	NA	NA	NA	NA		OpenSea	OR1C1	NM_012353	1stExon								0	OR1C1	1.53258	3.90951	-2.37692	2.37692	3.52335	11.2919	0.00175143	0.0276253	68	0.000559183	0.0343849	0.244	0.085	0.695	0.00825277	0.000241297	0.488806	0.00734231	0.00170172	0.174729	0.0624775
chr16	85062881	+	cg07165260	NA	NA	NA	NA	NA	NA	chr16:85061182-85061802	S_Shore	KIAA0513	NM_014732	5'UTR			TRUE		16:85060641-85063381	Promoter_Associated	TRUE	0	KIAA0513	-1.75551	1.52771	-3.28322	3.28322	1.74628	10.1297	0.00286317	0.0318469	84	0.00320599	0.0624085	0.364	0.123	1.074	0.067022	0.00163255	0.535087	0.00734231	0.00786069	0.178609	0.107549
chr1	220959586	+	cg07185695	NA	NA	NA	NA	NA	NA	chr1:220960016-220960603	N_Shore	MOSC1	NM_022746	TSS1500								451	MTARC1	-0.527189	-2.72366	2.19647	2.19647	-2.45912	10.6226	0.00232013	0.0297177	282	0.0097387	0.096563	1.084	0.467	2.515	0.851116	0.00704002	0.965972	0.00734231	0.199599	0.485397	0.473483
chr6	148634858	-	cg07189366	NA	NA	NA	NA	NA	NA		OpenSea						TRUE					28869	SASH1	0.257475	-2.28007	2.53754	2.53754	-1.92919	11.93	0.00134544	0.0254458	293	0.00353831	0.0644891	1.098	0.479	2.516	0.825545	0.00720199	0.958171	0.00734231	0.351076	0.621951	0.617152
chr20	1927816	+	cg07210840	NA	NA	NA	NA	NA	NA	chr20:1927718-1928118	Island					DMR		20:1875375-1876302				7275	SIRPA	1.38175	-0.757239	2.13899	2.13899	-0.61861	9.11225	0.00445947	0.0370117	284	0.0081787	0.0898584	1.247	0.551	2.822	0.596415	0.00502553	0.882114	0.00734231	0.199001	0.484557	0.472659
chr16	1170843	-	cg07221298	NA	NA	NA	NA	NA	NA		OpenSea							16:1110348-1111472				24598	C1QTNF8	0.188758	2.36687	-2.17811	2.17811	2.29479	7.74789	0.00824973	0.0469902	93	0.00748355	0.0865788	0.398	0.142	1.116	0.0799681	0.00133031	0.551113	0.00734231	0.0216031	0.226191	0.172286
chr8	120684721	+	cg07223952	NA	NA	NA	NA	NA	NA		OpenSea							8:120753877-120753955				33614	ENPP2	2.52541	-1.74219	4.26761	4.26761	-1.52518	8.92645	0.00484204	0.0380488	290	0.00472442	0.0720983	1.339	0.541	3.318	0.52771	0.00423748	0.856977	0.00734231	0.0648493	0.314264	0.284718
chr10	28971331	+	cg07232003	NA	NA	NA	NA	NA	NA		OpenSea	BAMBI	NM_012342	3'UTR								0	BAMBI	-0.513231	-3.54471	3.03148	3.03148	-3.11677	15.5367	0.00032591	0.0172033	313	0.000387704	0.0312176	1.52	0.684	3.377	0.303846	0.00387438	0.732103	0.00734231	0.0673902	0.319101	0.290462
chr6	113639635	-	cg07259165	NA	NA	NA	NA	NA	NA		OpenSea						TRUE					538890	MARCKS	0.412757	2.4646	-2.05184	2.05184	2.22435	15.2334	0.000365576	0.0179571	63	0.00030142	0.0281023	0.292	0.105	0.812	0.0183174	0.000421456	0.488806	0.00734231	0.00560874	0.174729	0.0945957
chr5	134363973	+	cg07274716	NA	NA	NA	NA	NA	NA	chr5:134363092-134365146	Island	PITX1	NM_002653	3'UTR			TRUE	5:134391415-134392082	5:134363794-134363995	Unclassified_Cell_type_specific		0	PITX1	-1.91993	-4.46623	2.54629	2.54629	-3.88752	12.8663	0.000920545	0.0233887	316	0.000265148	0.0271376	2.742	1.235	6.089	0.0131916	8.66298e-05	0.488806	0.00734231	0.00684848	0.176567	0.106949
chr7	158281537	+	cg07315426	NA	NA	NA	NA	NA	NA	chr7:158281373-158281734	Island	PTPRN2;PTPRN2;PTPRN2	NM_002847;NM_130842;NM_130843	Body;Body;Body				7:157973700-157974551				0	PTPRN2	2.21715	4.25971	-2.04256	2.04256	3.90152	9.988	0.00304312	0.0323621	82	0.0026229	0.0576625	0.481	0.185	1.247	0.132059	0.00241128	0.60572	0.00734231	0.0396693	0.258789	0.216791
chr6	16804166	+	cg07355507	NA	NA	NA	NA	NA	NA		OpenSea						TRUE					42444	ATXN1	4.56769	1.1874	3.38029	3.38029	1.66048	10.4275	0.00252068	0.0304943	297	0.00236822	0.0553389	1.995	0.823	4.835	0.12645	0.00190556	0.600279	0.00734231	0.00416248	0.174729	0.0934248
chr5	641353	+	cg07414060	NA	NA	NA	NA	NA	NA	chr5:643427-643669	N_Shelf	CEP72	NM_018140	Body				5:694227-695569				0	CEP72	1.09358	3.31129	-2.21771	2.21771	2.80873	18.9219	9.48848e-05	0.0140324	56	0.000118642	0.0210977	0.138	0.039	0.493	0.00229426	4.42684e-05	0.488806	0.00734231	0.000421542	0.174729	0.0358765
chr19	35069613	-	cg07457967	NA	NA	NA	NA	NA	NA	chr19:35068406-35068897	S_Shore	LOC643719	NR_027620	TSS1500								1016	SCGB1B2P	1.31171	3.4044	-2.09269	2.09269	2.92146	10.9136	0.00205193	0.0286845	73	0.00100038	0.0406299	0.108	0.028	0.412	0.00113477	3.13015e-05	0.488806	0.00734231	0.000196951	0.174729	0.0279529
chr11	122727440	-	cg07537821	NA	NA	NA	NA	NA	NA		OpenSea	CRTAM	NM_019604	Body			TRUE		11:122727393-122727646	Unclassified_Cell_type_specific	TRUE	0	CRTAM	-1.47736	0.725025	-2.20238	2.20238	0.292757	7.59002	0.00887332	0.048254	102	0.0160544	0.120016	0.406	0.159	1.037	0.0596729	0.000824753	0.528411	0.00734231	0.0201868	0.22372	0.168204
chr8	26498830	-	cg07581623	NA	NA	NA	NA	NA	NA		OpenSea	DPYSL2	NM_001386	Body			TRUE				TRUE	0	DPYSL2	0.977495	-1.06396	2.04145	2.04145	-1.00834	11.5142	0.00159694	0.0267211	293	0.00353831	0.0644891	1.65	0.739	3.683	0.221504	0.00316289	0.678447	0.00734231	0.0479076	0.278886	0.244877
chr4	175752696	+	cg07588006	NA	NA	NA	NA	NA	NA	chr4:175750330-175750584	S_Shelf											2230	GLRA3	1.21641	3.46814	-2.25173	2.25173	3.38616	16.5085	0.000226684	0.0163896	42	1.3877e-05	0.0148202	0.158	0.05	0.499	0.0016839	2.63354e-05	0.488806	0.00734231	0.000626262	0.174729	0.0495639
chr7	40939069	-	cg07626366	NA	NA	NA	NA	NA	NA		OpenSea							7:40905508-40905597				38702	SUGCT	0.700382	3.34891	-2.64853	2.64853	2.38019	7.72154	0.00835049	0.0472806	89	0.0051908	0.074757	0.275	0.101	0.75	0.0116544	0.00020774	0.488806	0.00734231	0.0111905	0.196119	0.125434
chr18	74824154	+	cg07637837	NA	NA	NA	NA	NA	NA	chr18:74824149-74824414	Island	MBP;MBP	NM_001025101;NM_001025100	5'UTR;5'UTR				18:72953090-72953402				0	MBP	0.943571	3.86105	-2.91748	2.91748	3.35198	11.4777	0.00162125	0.0269394	82	0.0026229	0.0576625	0.381	0.138	1.051	0.0623691	0.00155872	0.532504	0.00734231	0.00985875	0.188471	0.116673
chr7	27134225	-	cg07659054	NA	NA	NA	NA	NA	NA	chr7:27134097-27134303	Island	HOXA1;HOXA1	NM_153620;NM_005522	3'UTR;Body		RDMR		7:27100670-27100923				0	HOXA1	0.36851	-1.80396	2.17247	2.17247	-1.61143	13.0116	0.000868531	0.0229128	304	0.00111919	0.0426355	2.479	0.947	6.488	0.0644301	0.000465642	0.534537	0.00734231	0.000563114	0.174729	0.0527681
chr17	50237742	-	cg07723251	NA	NA	NA	NA	NA	NA	chr17:50235175-50236466	S_Shore	CA10;CA10	NM_001082533;NM_001082534	TSS1500;TSS1500				17:47592567-47592844				364	CA10	-2.40513	0.136972	-2.5421	2.5421	-0.0876766	12.1437	0.00123284	0.0251703	76	0.00139528	0.0458362	0.473	0.182	1.228	0.123931	0.00313179	0.597248	0.00734231	0.038626	0.257043	0.214824
chr5	140810137	+	cg07730329	NA	NA	NA	NA	NA	NA	chr5:140810494-140812617	N_Shore	PCDHGA4;PCDHGA11;PCDHGA11;PCDHGA9;PCDHGA1;PCDHGB1;PCDHGB6;PCDHGA12;PCDHGB3;PCDHGB7;PCDHGA6;PCDHGA8;PCDHGA10;PCDHGA5;PCDHGB4;PCDHGA3;PCDHGA2;PCDHGA12;PCDHGB2;PCDHGA7;PCDHGB5	NM_018917;NM_032092;NM_018914;NM_018921;NM_018912;NM_018922;NM_018926;NM_003735;NM_018924;NM_018927;NM_018919;NM_032088;NM_018913;NM_018918;NM_003736;NM_018916;NM_018915;NM_032094;NM_018923;NM_018920;NM_018925	Body;Body;Body;Body;Body;Body;Body;TSS200;Body;Body;Body;Body;Body;Body;Body;Body;Body;TSS200;Body;Body;Body	low-CpG:140790256-140790651			5:140790290-140790445	5:140809844-140810739	NonGene_Associated	TRUE	0	PCDHGA1	-1.22211	0.924681	-2.14679	2.14679	0.675077	8.84704	0.00501606	0.0384967	91	0.0062459	0.080399	0.637	0.253	1.605	0.33857	0.00546989	0.756372	0.00734231	0.114896	0.381669	0.359212
chr5	142781498	-	cg07733851	NA	NA	NA	NA	NA	NA	chr5:142782071-142785071	N_Shore	NR3C1;NR3C1;NR3C1;NR3C1;NR3C1;NR3C1;NR3C1	NM_001018076;NM_001020825;NM_000176;NM_001018075;NM_001018077;NM_001024094;NM_001018074	5'UTR;5'UTR;5'UTR;5'UTR;5'UTR;5'UTR;5'UTR		RDMR			5:142781453-142781534	Promoter_Associated_Cell_type_specific		0	NR3C1	1.5402	-0.802302	2.34251	2.34251	-1.08235	11.5281	0.00158773	0.0267211	289	0.0051908	0.074757	1.791	0.79	4.061	0.16275	0.00210331	0.63338	0.00734231	0.0469709	0.27655	0.242693
chr2	131518131	-	cg07794384	NA	NA	NA	NA	NA	NA	chr2:131513363-131514183	S_Shelf	FAM123C;FAM123C;FAM123C;FAM123C	NM_152698;NM_001105194;NM_001105193;NM_001105195	5'UTR;5'UTR;5'UTR;5'UTR								0	AMER3	-0.472487	1.93337	-2.40586	2.40586	1.53126	20.2556	5.96684e-05	0.012308	61	0.000232863	0.0264815	0.123	0.036	0.421	0.000825591	3.10094e-06	0.488806	0.00734231	0.000563861	0.174729	0.038368
chr5	140810260	+	cg07802710	NA	NA	NA	NA	NA	NA	chr5:140810494-140812617	N_Shore	PCDHGA4;PCDHGA11;PCDHGA11;PCDHGA12;PCDHGA9;PCDHGA1;PCDHGB1;PCDHGB6;PCDHGA12;PCDHGB3;PCDHGB7;PCDHGA6;PCDHGA8;PCDHGA10;PCDHGA12;PCDHGA5;PCDHGB4;PCDHGA3;PCDHGA2;PCDHGA7;PCDHGB2;PCDHGB5;PCDHGA12	NM_018917;NM_032092;NM_018914;NM_003735;NM_018921;NM_018912;NM_018922;NM_018926;NM_032094;NM_018924;NM_018927;NM_018919;NM_032088;NM_018913;NM_003735;NM_018918;NM_003736;NM_018916;NM_018915;NM_018920;NM_018923;NM_018925;NM_032094	Body;Body;Body;5'UTR;Body;Body;Body;Body;1stExon;Body;Body;Body;Body;Body;1stExon;Body;Body;Body;Body;Body;Body;Body;5'UTR	low-CpG:140790256-140790651			5:140790290-140790445	5:140809844-140810739	NonGene_Associated	TRUE	0	PCDHGA1	-2.11737	-0.0237489	-2.09362	2.09362	-0.482684	8.16177	0.00682686	0.0436459	86	0.00390063	0.0670842	0.233	0.069	0.792	0.0196349	0.000454424	0.488806	0.00734231	0.0242032	0.228803	0.176986
chr19	16466298	+	cg07812957	NA	NA	NA	NA	NA	NA	chr19:16466399-16466637	N_Shore								19:16465981-16466327	Unclassified_Cell_type_specific		0	EPS15L1	-2.42693	0.56855	-2.99548	2.99548	0.0288653	11.9291	0.00134596	0.0254458	81	0.00236822	0.0553389	0.204	0.069	0.606	0.00419804	0.000118216	0.488806	0.00734231	0.00574479	0.174729	0.0955717
chr1	224625023	+	cg07901351	NA	NA	NA	NA	NA	NA	chr1:224621560-224622106	S_Shelf											3021	WDR26	1.67294	-0.556494	2.22943	2.22943	-0.12626	10.8732	0.00208712	0.0287673	287	0.0062459	0.080399	1.397	0.601	3.247	0.437824	0.00458712	0.815697	0.00734231	0.0482849	0.279766	0.245602
chr2	113594375	-	cg07935264	NA	NA	NA	NA	NA	NA		OpenSea	IL1B	NM_000576	TSS200								18	IL1B	0.255798	2.36917	-2.11337	2.11337	2.27778	23.032	2.35547e-05	0.0115648	45	2.27853e-05	0.0155979	0.237	0.076	0.734	0.0125812	0.000309612	0.488806	0.00734231	0.00116804	0.174729	0.0534476
chr14	101449311	+	cg07947615	NA	NA	NA	NA	NA	NA		OpenSea	SNORD114-23;SNORD114-22	NR_003216;NR_003215	TSS1500;Body								0	SNORD114-22	0.481946	2.57944	-2.0975	2.0975	1.99729	7.52486	0.00914525	0.0487577	93	0.00748355	0.0865788	0.397	0.158	0.996	0.048922	0.0010408	0.516473	0.00734231	0.0323817	0.244999	0.198896
chr2	214149735	+	cg07965640	NA	NA	NA	NA	NA	NA	chr2:214148957-214149426	S_Shore	SPAG16;SPAG16	NM_001025436;NM_024532	Body;Body					2:214149651-214149766	Promoter_Associated		0	SPAG16	-0.248419	-3.53931	3.29089	3.29089	-2.98953	18.5041	0.000109995	0.0145408	318	0.000204178	0.0248778	2.403	0.931	6.204	0.0701005	0.000846723	0.539202	0.00734231	0.00312843	0.174729	0.0856738
chr19	58171878	-	cg07974627	NA	NA	NA	NA	NA	NA	chr19:58175623-58176104	N_Shelf											8423	ZSCAN4	-2.17883	0.0861672	-2.26499	2.26499	-0.626943	11.4156	0.0016636	0.0271546	93	0.00748355	0.0865788	0.225	0.075	0.675	0.00783273	8.99435e-05	0.488806	0.00734231	0.00204117	0.174729	0.0624775
chr19	14785776	-	cg07998554	NA	NA	NA	NA	NA	NA		OpenSea	EMR3	NM_032571	TSS200								45	ADGRE3	0.0899547	2.49107	-2.40112	2.40112	2.13348	12.0435	0.00128437	0.0251703	78	0.00173056	0.0494138	0.273	0.096	0.778	0.0150405	0.000274335	0.488806	0.00734231	0.00239938	0.174729	0.0749269
chr17	46608462	+	cg08076955	NA	NA	NA	NA	NA	NA	chr17:46607804-46608390	S_Shore	HOXB1	NM_002144	TSS200			TRUE					189	HOXB1	1.9257	-0.208365	2.13406	2.13406	0.0248356	7.66169	0.00858419	0.0477048	284	0.0081787	0.0898584	2.16	0.96	4.861	0.0627627	0.000822626	0.532793	0.00734231	0.019185	0.222824	0.170126
chr17	54047999	+	cg08112273	NA	NA	NA	NA	NA	NA		OpenSea						TRUE					182835	ANKFN1	0.58457	3.74566	-3.16109	3.16109	2.99789	14.9442	0.000408173	0.0189276	69	0.000629934	0.0351246	0.249	0.09	0.688	0.00735043	0.000134791	0.488806	0.00734231	0.00866377	0.182766	0.108638
chr7	1746752	+	cg08133327	NA	NA	NA	NA	NA	NA		OpenSea							7:1713235-1713457				2044	ELFN1	1.62365	4.99204	-3.36839	3.36839	4.35064	13.7449	0.00064962	0.0209207	73	0.00100038	0.0406299	0.356	0.123	1.036	0.0581535	0.00131105	0.527759	0.00734231	0.00865188	0.182766	0.110347
chr11	132107534	-	cg08214060	NA	NA	NA	NA	NA	NA		OpenSea	NTM;NTM;NTM;NTM	NM_001144059;NM_001048209;NM_001144058;NM_016522	Body;Body;Body;Body				11:131612606-131612745				0	NTM	0.851255	3.19933	-2.34807	2.34807	2.97265	16.0574	0.000268045	0.0167741	64	0.000342118	0.0296183	0.123	0.035	0.428	0.000997045	2.60243e-05	0.488806	0.00734231	0.00199357	0.174729	0.0682045
chr8	67090776	-	cg08215831	NA	NA	NA	NA	NA	NA	chr8:67089249-67089962	S_Shore	CRH	NM_000756	TSS200								0	CRH	0.392929	2.47403	-2.0811	2.0811	1.86135	7.55025	0.00903828	0.0485443	95	0.00892922	0.0935516	0.563	0.205	1.547	0.264937	0.00414984	0.704801	0.00734231	0.0339589	0.248345	0.20375
chr2	27887547	+	cg08239375	NA	NA	NA	NA	NA	NA	chr2:27886259-27887410	S_Shore	SLC4A1AP;SUPT7L	NM_018158;NM_014860	Body;TSS1500					2:27885972-27887570	Promoter_Associated		0	SLC4A1AP	0.486485	2.98768	-2.50119	2.50119	2.64699	19.6369	7.38851e-05	0.0137532	54	8.94778e-05	0.0199086	0.135	0.037	0.499	0.00268699	6.98858e-05	0.488806	0.00734231	0.000493741	0.174729	0.0378845
chr4	124322371	-	cg08251025	NA	NA	NA	NA	NA	NA	chr4:124318307-124319998	S_Shelf	SPRY1;SPRY1	NM_199327;NM_005841	5'UTR;5'UTR		RDMR						0	SPRY1	1.09166	-1.12162	2.21328	2.21328	-1.43746	11.9192	0.00135143	0.0254458	289	0.0051908	0.074757	1.142	0.431	3.027	0.789582	0.00553186	0.947494	0.00734231	0.0484264	0.280255	0.246514
chr5	150323558	+	cg08513547	NA	NA	NA	NA	NA	NA	chr5:150325904-150326194	N_Shelf	LOC134466	NR_026867	Body								0	ZNF300P1	0.851218	3.16228	-2.31106	2.31106	2.66786	11.0408	0.00194517	0.028327	75	0.00125044	0.0439631	0.448	0.177	1.133	0.0898124	0.00134838	0.559883	0.00734231	0.0415584	0.261915	0.221212
chr4	12539867	-	cg08520383	NA	NA	NA	NA	NA	NA		OpenSea							4:12148903-12149121				829478	RAB28	0.663704	3.35361	-2.68991	2.68991	2.72423	9.35548	0.00400662	0.0358657	86	0.00390063	0.0670842	0.456	0.177	1.174	0.103643	0.00157734	0.577209	0.00734231	0.0325042	0.245136	0.19954
chr19	56849724	+	cg08565979	NA	NA	NA	NA	NA	NA	chr19:56850657-56851221	N_Shore											0	ZSCAN5A	0.0275385	3.14427	-3.11673	3.11673	2.1935	11.7392	0.00145519	0.0261157	81	0.00236822	0.0553389	0.286	0.104	0.787	0.015442	0.000193872	0.488806	0.00734231	0.004437	0.174729	0.0881641
chr13	95366044	+	cg08751265	NA	NA	NA	NA	NA	NA	chr13:95363152-95366051	Island					CDMR		13:94161154-94164046	13:95365883-95366069	Unclassified_Cell_type_specific		1654	SOX21	-1.35236	-4.01927	2.66691	2.66691	-3.43437	13.781	0.000640471	0.0209207	303	0.00125044	0.0439631	1.718	0.759	3.886	0.193881	0.00248733	0.654279	0.00734231	0.0239759	0.228578	0.181619
chr7	128587827	+	cg08751971	NA	NA	NA	NA	NA	NA		OpenSea	IRF5;IRF5;IRF5;IRF5;IRF5;IRF5;IRF5	NM_032643;NM_001098629;NM_001098628;NM_001098631;NM_001098630;NM_001098627;NM_002200	Body;Body;Body;Body;Body;Body;Body			TRUE					0	IRF5	1.11475	3.29859	-2.18384	2.18384	3.01753	12.9181	0.000901638	0.023273	76	0.00139528	0.0458362	0.267	0.095	0.754	0.0126341	0.000427942	0.488806	0.00734231	0.00500125	0.174729	0.0916694
chr16	11678785	-	cg08767044	NA	NA	NA	NA	NA	NA	chr16:11680008-11681275	N_Shore	LITAF;LITAF;LITAF;LITAF	NM_001136473;NM_001136472;NR_024320;NM_004862	5'UTR;5'UTR;Body;5'UTR			TRUE		16:11678404-11679654	Promoter_Associated		0	LITAF	0.746517	3.68546	-2.93895	2.93895	3.31543	14.3735	0.000508408	0.0198444	59	0.000178725	0.0235861	0.449	0.174	1.159	0.0979296	0.00172573	0.571423	0.00734231	0.0221483	0.227018	0.173733
chr16	86029554	+	cg08787837	NA	NA	NA	NA	NA	NA		OpenSea							16:84586849-84587111	16:86029477-86029813	Unclassified		73342	IRF8	2.51504	4.57297	-2.05793	2.05793	4.2518	18.338	0.000116692	0.0145408	56	0.000118642	0.0210977	0.131	0.036	0.469	0.00180443	3.57242e-05	0.488806	0.00734231	0.000186577	0.174729	0.0279529
chr21	30517941	-	cg08854834	NA	NA	NA	NA	NA	NA		OpenSea	C21orf7	NM_020152	Body			TRUE				TRUE	0	MAP3K7CL	-2.39592	0.665758	-3.06167	3.06167	0.778649	15.2545	0.000362664	0.0179291	64	0.000342118	0.0296183	0.452	0.151	1.356	0.156669	0.00355698	0.626824	0.00734231	0.00783827	0.178609	0.104669
chr1	248097906	-	cg08868915	NA	NA	NA	NA	NA	NA	chr1:248100325-248100726	N_Shelf											2585	OR2L13	0.821253	2.99101	-2.16976	2.16976	2.94428	23.0425	2.34739e-05	0.0115648	37	5.76621e-06	0.0148202	0.112	0.028	0.446	0.00189535	6.21621e-05	0.488806	0.00734231	0.000451	0.174729	0.038368
chr5	1769471	-	cg08878447	NA	NA	NA	NA	NA	NA	chr5:1769314-1769695	Island							5:1821888-1823133				29026	MRPL36	1.97302	4.60708	-2.63406	2.63406	4.11692	22.1928	3.10418e-05	0.0115648	53	7.74871e-05	0.0195018	0.158	0.046	0.55	0.00369927	6.37885e-05	0.488806	0.00734231	0.000568803	0.174729	0.038368
chr11	62037191	+	cg08884591	NA	NA	NA	NA	NA	NA		OpenSea	SCGB2A2	NM_002411	TSS1500								437	SCGB2A2	-0.184396	1.96571	-2.15011	2.15011	1.72128	13.3208	0.000767984	0.0220361	71	0.000796033	0.0379927	0.303	0.109	0.841	0.0219375	0.00053307	0.488806	0.00734231	0.00651108	0.174729	0.0972827
chr8	50892893	+	cg08909914	NA	NA	NA	NA	NA	NA		OpenSea	SNTG1	NM_018967	5'UTR		CDMR						0	SNTG1	0.761222	-1.9806	2.74183	2.74183	-1.45992	8.68349	0.00539586	0.0396969	286	0.00684038	0.0833679	1.422	0.626	3.233	0.400414	0.00612819	0.795251	0.00734231	0.0975906	0.35937	0.336955
chr9	124413513	-	cg08980461	NA	NA	NA	NA	NA	NA	chr9:124413512-124414193	Island	DAB2IP	NM_032552	Body								0	DAB2IP	-0.772331	1.29092	-2.06325	2.06325	1.13526	12.8357	0.000931901	0.0235462	79	0.00192367	0.0509774	0.515	0.195	1.358	0.179751	0.00268468	0.644915	0.00734231	0.0296596	0.239424	0.192003
chr7	126866923	-	cg08992229	NA	NA	NA	NA	NA	NA		OpenSea	GRM8;GRM8;GRM8	NM_001127323;NR_028041;NM_000845	Body;Body;Body			TRUE					0	GRM8	-1.77589	0.688085	-2.46397	2.46397	0.44768	7.60474	0.00881312	0.0482396	100	0.0136433	0.111572	0.374	0.143	0.983	0.0459672	0.000655347	0.51507	0.00734231	0.0100801	0.189647	0.121824
chr10	131592899	-	cg09048905	NA	NA	NA	NA	NA	NA	chr10:131592393-131592616	S_Shore							10:131482889-131482957				27115	MGMT	0.482971	3.47519	-2.99222	2.99222	2.35348	9.84222	0.00324091	0.0332821	96	0.0097387	0.096563	0.399	0.156	1.018	0.0546028	0.000765143	0.522992	0.00734231	0.0238602	0.228471	0.177663
chr10	11047368	-	cg09052548	NA	NA	NA	NA	NA	NA		OpenSea	CUGBP2	NM_001025077	1stExon	low-CpG:11087147-11087669							0	CELF2	0.437525	-1.76832	2.20585	2.20585	-1.46435	10.3246	0.00263378	0.0308697	296	0.0026229	0.0576625	2.395	1.013	5.661	0.0465835	0.00049025	0.515869	0.00734231	0.00566282	0.174729	0.0991785
chr11	57364841	+	cg09061733	NA	NA	NA	NA	NA	NA		OpenSea	SERPING1;SERPING1	NM_001032295;NM_000062	TSS1500;TSS200							TRUE	184	SERPING1	1.35836	-2.5544	3.91277	3.91277	-1.74917	18.5429	0.000108492	0.0145408	316	0.000265148	0.0271376	1.923	0.777	4.756	0.157025	0.00153254	0.626852	0.00734231	0.00598009	0.174729	0.101165
chr8	142926561	-	cg09149147	NA	NA	NA	NA	NA	NA		OpenSea						TRUE					331137	MIR4472-1	-1.46105	0.68628	-2.14733	2.14733	0.695214	11.6301	0.00152218	0.0263856	87	0.0042952	0.0695339	0.394	0.154	1.008	0.0519989	0.000794835	0.520603	0.00734231	0.123374	0.390622	0.369525
chr2	220460085	+	cg09281220	NA	NA	NA	NA	NA	NA	chr2:220462307-220462944	N_Shelf											2509	STK11IP	-0.106715	-3.1207	3.01399	3.01399	-2.30458	7.78031	0.00812758	0.0466924	280	0.0115496	0.103733	1.331	0.49	3.613	0.574419	0.00545693	0.873923	0.00734231	0.0192998	0.222824	0.170677
chr7	57509762	-	cg09299053	NA	NA	NA	NA	NA	NA		OpenSea	ZNF716	NM_001159279	TSS200								119	ZNF716	0.597425	3.54658	-2.94915	2.94915	3.3939	16.788	0.000204489	0.0163643	60	0.000204178	0.0248778	0.211	0.07	0.63	0.00534156	0.000165533	0.488806	0.00734231	0.00071263	0.174729	0.0509899
chr8	120685317	-	cg09313482	NA	NA	NA	NA	NA	NA		OpenSea						TRUE	8:120754498-120754974				34210	ENPP2	-0.505782	-3.13087	2.62509	2.62509	-2.49529	7.69412	0.00845671	0.0474684	279	0.012559	0.107475	1.244	0.527	2.938	0.618323	0.0052179	0.889837	0.00734231	0.111138	0.378386	0.357131
chr11	75315116	-	cg09331409	NA	NA	NA	NA	NA	NA		OpenSea	MAP6;MAP6	NM_033063;NM_207577	Body;3'UTR			TRUE				TRUE	0	MAP6	0.587364	2.59728	-2.00992	2.00992	2.29143	10.0974	0.00290309	0.0319533	99	0.012559	0.107475	0.309	0.109	0.875	0.0270793	0.000564429	0.488806	0.00734231	0.00521467	0.174729	0.093383
chr7	143792194	+	cg09371084	NA	NA	NA	NA	NA	NA		OpenSea	OR2A12	NM_001004135	TSS200								5	OR2A12	1.01609	3.12088	-2.10479	2.10479	2.90561	10.6609	0.00228284	0.0295579	82	0.0026229	0.0576625	0.38	0.14	1.031	0.0573736	0.000591977	0.526615	0.00734231	0.0432764	0.26608	0.225714
chr1	61519890	-	cg09550810	NA	NA	NA	NA	NA	NA	chr1:61519352-61519971	Island							1:61291958-61292756	1:61519284-61520243	Unclassified_Cell_type_specific		23054	NFIA	-0.566261	-2.94153	2.37527	2.37527	-2.52959	15.4494	0.00033684	0.0173354	301	0.00155489	0.0480627	1.678	0.738	3.817	0.216877	0.00276991	0.674319	0.00734231	0.0281973	0.236158	0.193207
chr5	149375082	-	cg09559196	NA	NA	NA	NA	NA	NA		OpenSea	TIGD6	NM_030953	Body								0	TIGD6	-0.258216	-2.58834	2.33013	2.33013	-2.32657	7.4827	0.00932595	0.0491083	291	0.0042952	0.0695339	1.929	0.733	5.078	0.183569	0.00150261	0.648193	0.00734231	0.00183198	0.174729	0.0758397
chr10	81967536	+	cg09614479	NA	NA	NA	NA	NA	NA	chr10:81964681-81965558	S_Shore					CDMR					TRUE	0	LINC00857	1.558	-0.776159	2.33416	2.33416	-0.75607	11.4179	0.00166202	0.0271546	292	0.00390063	0.0670842	3.372	1.46	7.787	0.00441806	0.000124392	0.488806	0.00734231	0.0232266	0.228471	0.179684
chr3	112395854	+	cg09621958	NA	NA	NA	NA	NA	NA		OpenSea						TRUE		3:112395716-112396091	Unclassified	TRUE	35876	CCDC80	-1.23839	0.984626	-2.22302	2.22302	0.833031	9.88451	0.00318216	0.0329757	90	0.00569704	0.077264	0.459	0.165	1.279	0.136195	0.00258132	0.607232	0.00734231	0.0118201	0.199872	0.135132
chr6	40995388	+	cg09712135	NA	NA	NA	NA	NA	NA	chr6:40995802-40996241	N_Shore	UNC5CL	NM_173561	3'UTR		CDMR			6:40994975-40996894	Promoter_Associated		0	UNC5CL	-1.31409	-3.37186	2.05777	2.05777	-2.94205	10.9456	0.00202445	0.0286211	297	0.00236822	0.0553389	1.511	0.631	3.619	0.354301	0.00363843	0.765772	0.00734231	0.0137864	0.209144	0.153081
chr2	3633407	-	cg09753772	NA	NA	NA	NA	NA	NA		OpenSea							2:3611177-3611484			TRUE	4897	RPS7	0.66224	3.22191	-2.55967	2.55967	2.66846	10.9625	0.00201017	0.0286	80	0.00213571	0.0529409	0.363	0.127	1.04	0.0591253	0.00102918	0.528236	0.00734231	0.0213729	0.22568	0.169555
chr4	154680808	-	cg09760963	NA	NA	NA	NA	NA	NA	chr4:154680774-154681377	Island	RNF175	NM_173662	Body		RDMR		4:154899998-154900811	4:154680691-154681508	Unclassified_Cell_type_specific		0	RNF175	1.66222	-0.671716	2.33393	2.33393	-0.348712	8.05321	0.00717273	0.0442398	278	0.0136433	0.111572	2.381	1.051	5.394	0.0375533	0.000944105	0.495842	0.00734231	0.0332217	0.246807	0.206058
chr16	596899	+	cg09763373	NA	NA	NA	NA	NA	NA	chr16:595847-596197	S_Shore	SOLH	NM_005632	Body				16:536829-540255	16:596576-597795	Unclassified	TRUE	0	CAPN15	0.946802	3.09382	-2.14702	2.14702	2.49245	9.42023	0.00389451	0.035501	91	0.0062459	0.080399	0.367	0.132	1.02	0.0546896	0.00177559	0.522992	0.00734231	0.00935756	0.185289	0.112866
chr14	101409150	+	cg09812790	NA	NA	NA	NA	NA	NA		OpenSea											1611	SNORD113-7	0.478585	2.79689	-2.31831	2.31831	2.60224	11.2457	0.0017855	0.0277376	83	0.00290152	0.05998	0.453	0.171	1.199	0.110817	0.0014841	0.585159	0.00734231	0.0277001	0.235301	0.187162
chr2	65593908	-	cg09884146	NA	NA	NA	NA	NA	NA		OpenSea	SPRED2;SPRED2;SPRED2	NM_001128210;NM_001128210;NM_181784	5'UTR;1stExon;Body			TRUE					0	SPRED2	0.826476	2.86915	-2.04268	2.04268	2.7227	13.6726	0.000668346	0.0210144	69	0.000629934	0.0351246	0.308	0.106	0.894	0.0302755	0.0006924	0.493712	0.00734231	0.00648789	0.174729	0.0972827
chr1	153941186	-	cg09895920	NA	NA	NA	NA	NA	NA	chr1:153939643-153939980	S_Shore	CREB3L4;SLC39A1	NM_130898;NM_014437	Body;TSS1500					1:153941179-153941304	Promoter_Associated		0	CREB3L4	1.58997	-1.79015	3.38011	3.38011	-1.04082	9.34745	0.00402077	0.0359117	283	0.00892922	0.0935516	1.961	0.855	4.499	0.112064	0.00218567	0.585872	0.00734231	0.0239981	0.228695	0.181619
chr14	60098793	+	cg09925075	NA	NA	NA	NA	NA	NA	chr14:60097208-60097553	S_Shore	RTN1;RTN1;RTN1	NM_021136;NM_206857;NM_206852	Body;Body;TSS1500					14:60097976-60099871	Unclassified_Cell_type_specific		0	RTN1	-0.417445	1.77219	-2.18963	2.18963	1.612	7.91574	0.00763777	0.0454838	93	0.00748355	0.0865788	0.386	0.151	0.985	0.0463069	0.000610331	0.51507	0.00734231	0.0332444	0.246807	0.20158
chr10	729846	+	cg10064922	NA	NA	NA	NA	NA	NA		OpenSea	DIP2C	NM_014974	Body		RDMR		10:719846-719968	10:729535-730084	Unclassified_Cell_type_specific	TRUE	0	DIP2C	-1.59939	3.12783	-4.72722	4.72722	2.46138	27.1476	6.43626e-06	0.0115648	48	3.66378e-05	0.0170447	0.178	0.059	0.538	0.00221223	2.26391e-05	0.488806	0.00734231	0.00144701	0.174729	0.0570893
chr1	1267559	-	cg10065209	NA	NA	NA	NA	NA	NA	chr1:1267435-1268986	Island	TAS1R3	NM_152228	Body				1:1256926-1258929				0	TAS1R3	3.43731	5.67136	-2.23405	2.23405	5.42235	13.0872	0.000842735	0.0226328	74	0.00111919	0.0426355	0.35	0.12	1.023	0.0549813	0.00123461	0.523571	0.00734231	0.0212383	0.22568	0.169162
chr16	19130461	-	cg10087036	NA	NA	NA	NA	NA	NA	chr16:19125136-19126607	S_Shelf	ITPRIPL2;ITPRIPL2;ITPRIPL2	NM_001034841;NR_028028;NM_001034841	1stExon;Body;3'UTR					16:19130441-19130637	Unclassified	TRUE	0	ITPRIPL2	-1.57258	0.474978	-2.04756	2.04756	0.14406	7.85533	0.00785224	0.0459154	105	0.0203484	0.134479	0.438	0.148	1.294	0.1354	0.00320191	0.606842	0.00734231	0.00730672	0.177139	0.101782
chr14	101507590	+	cg10137253	NA	NA	NA	NA	NA	NA		OpenSea	MIR300	NR_030582	TSS200								108	MIR300	1.18962	3.36608	-2.17646	2.17646	3.10294	15.5374	0.000325827	0.0172033	59	0.000178725	0.0235861	0.287	0.103	0.799	0.0168556	0.000227131	0.488806	0.00734231	0.00427982	0.174729	0.087772
chr19	14043911	-	cg10165008	NA	NA	NA	NA	NA	NA	chr19:14043645-14044211	Island	PODNL1;PODNL1;PODNL1	NM_001146254;NM_024825;NM_001146255	Body;Body;Body				19:13904655-13905165				0	PODNL1	3.18633	5.54485	-2.35851	2.35851	4.94905	7.74088	0.00827642	0.0470557	98	0.0115496	0.103733	0.541	0.199	1.473	0.229432	0.00388894	0.682362	0.00734231	0.024649	0.229458	0.178998
chr8	134230101	-	cg10191240	NA	NA	NA	NA	NA	NA		OpenSea	WISP1;WISP1	NM_003882;NM_080838	Body;Body			TRUE		8:134229865-134230713	Unclassified_Cell_type_specific	TRUE	0	CCN4	0.760816	2.82107	-2.06025	2.06025	2.65374	11.0438	0.00194275	0.0283103	81	0.00236822	0.0553389	0.344	0.114	1.033	0.057263	0.00165483	0.526605	0.00734231	0.00281651	0.174729	0.0793975
chr8	42410091	-	cg10210397	NA	NA	NA	NA	NA	NA		OpenSea						TRUE					1950	SMIM19	-0.231991	2.05129	-2.28328	2.28328	1.66563	14.4369	0.000496074	0.0197375	69	0.000629934	0.0351246	0.36	0.128	1.012	0.0527151	0.00158393	0.522158	0.00734231	0.00904583	0.18491	0.111972
chr2	108994514	-	cg10236239	NA	NA	NA	NA	NA	NA		OpenSea	SULT1C4;SULT1C4	NM_006588;NM_006588	5'UTR;1stExon			TRUE					0	SULT1C4	-0.784166	-3.22556	2.44139	2.44139	-2.7861	9.17157	0.00434422	0.0366656	291	0.0042952	0.0695339	1.836	0.744	4.532	0.187423	0.00166577	0.648949	0.00734231	0.00539637	0.174729	0.0972827
chr12	90150622	+	cg10255237	NA	NA	NA	NA	NA	NA		OpenSea						TRUE		12:90150416-90150873	Unclassified	TRUE	44892	ATP2B1-AS1	0.977478	3.08054	-2.10307	2.10307	2.82013	8.43405	0.00603539	0.0415815	94	0.0081787	0.0898584	0.656	0.258	1.67	0.376384	0.00417694	0.779808	0.00734231	0.133201	0.401274	0.382067
chr7	157563602	-	cg10288307	NA	NA	NA	NA	NA	NA	chr7:157560974-157561195	S_Shelf	PTPRN2;PTPRN2;PTPRN2	NM_002847;NM_130842;NM_130843	Body;Body;Body								0	PTPRN2	0.627369	3.37972	-2.75235	2.75235	2.93896	12.9515	0.000889669	0.0231892	78	0.00173056	0.0494138	0.279	0.101	0.772	0.0139022	0.000249466	0.488806	0.00734231	0.00286323	0.174729	0.0788292
chr22	46481248	+	cg10352237	NA	NA	NA	NA	NA	NA	chr22:46481815-46482024	N_Shore	LOC400931	NR_027033	TSS1500		RDMR		22:44859555-44859953			TRUE	0	MIRLET7BHG	0.401987	3.63678	-3.2348	3.2348	3.10831	14.4097	0.00050133	0.0198275	70	0.000708631	0.0367125	0.253	0.083	0.768	0.0152481	0.000500478	0.488806	0.00734231	0.00220956	0.174729	0.0667992
chr17	37561101	-	cg10371155	NA	NA	NA	NA	NA	NA	chr17:37557366-37558982	S_Shelf	MED1	NM_004774	3'UTR		RDMR					TRUE	0	MED1	-0.473632	1.78841	-2.26204	2.26204	1.48715	13.1265	0.000829626	0.0226328	80	0.00213571	0.0529409	0.192	0.061	0.603	0.00466894	9.9856e-05	0.488806	0.00734231	0.000959972	0.174729	0.0527681
chr13	112815146	-	cg10375964	NA	NA	NA	NA	NA	NA	chr13:112817816-112818939	N_Shelf							13:111863075-111863170				89125	SOX1	0.514098	3.67608	-3.16198	3.16198	3.59473	10.0119	0.0030119	0.0322572	84	0.00320599	0.0624085	0.31	0.114	0.847	0.0223514	0.000419982	0.488806	0.00734231	0.0218894	0.227018	0.17352
chr2	240062353	+	cg10515232	NA	NA	NA	NA	NA	NA	chr2:240061326-240061602	S_Shore	HDAC4	NM_006037	Body				2:239727273-239727329				0	HDAC4	-1.63189	0.689017	-2.32091	2.32091	0.639918	10.7404	0.00220733	0.0293854	85	0.00353831	0.0644891	0.503	0.181	1.399	0.188033	0.00335292	0.649805	0.00734231	0.0277874	0.235301	0.187304
chr22	38485757	+	cg10531073	NA	NA	NA	NA	NA	NA	chr22:38484615-38485721	S_Shore	BAIAP2L2	NM_025045	Body			TRUE	22:36814625-36815858			TRUE	0	BAIAP2L2	1.02843	3.29466	-2.26623	2.26623	3.03676	9.09773	0.00448817	0.0371345	94	0.0081787	0.0898584	0.285	0.101	0.808	0.0181897	0.000238106	0.488806	0.00734231	0.00624618	0.174729	0.0968994
chr1	113425263	+	cg10541466	NA	NA	NA	NA	NA	NA		OpenSea						TRUE					29205	SLC16A1	-0.36861	-2.52675	2.15814	2.15814	-2.0092	8.87136	0.00496207	0.0383042	291	0.0042952	0.0695339	2.348	0.906	6.086	0.0789611	0.00100916	0.550309	0.00734231	0.00144307	0.174729	0.0661679
chr14	97431263	+	cg10544627	NA	NA	NA	NA	NA	NA		OpenSea							14:96501016-96501133				83311	VRK1	1.35686	3.62904	-2.27217	2.27217	3.21414	8.97357	0.0047418	0.0376931	88	0.00472442	0.0720983	0.374	0.141	0.997	0.0492674	0.00154066	0.51656	0.00734231	0.0227937	0.227907	0.173494
chr14	21175838	+	cg10546210	NA	NA	NA	NA	NA	NA		OpenSea						TRUE					7079	RNASE4	1.48406	-0.559396	2.04345	2.04345	-0.190641	11.0913	0.00190442	0.0281476	262	0.0452808	0.19695	1.163	0.509	2.659	0.719479	0.00667304	0.924609	0.00734231	0.0985482	0.361212	0.338195
chr12	118471960	+	cg10617224	NA	NA	NA	NA	NA	NA		OpenSea	WSB2	NM_018639	3'UTR								0	WSB2	0.836622	3.01036	-2.17374	2.17374	2.87999	21.9169	3.40223e-05	0.0115648	47	3.13425e-05	0.0160393	0.355	0.123	1.018	0.0539534	0.000994772	0.522848	0.00734231	0.0129191	0.204592	0.136594
chr17	8958039	-	cg10665961	NA	NA	NA	NA	NA	NA		OpenSea	NTN1	NM_004822	Body			TRUE	17:8898714-8898816				0	NTN1	3.34693	1.08724	2.25969	2.25969	1.13523	9.56719	0.00365225	0.0346929	278	0.0136433	0.111572	2.344	1.058	5.193	0.0357745	0.000350938	0.495125	0.00734231	0.041499	0.261835	0.226136
chr17	48912545	-	cg10690919	NA	NA	NA	NA	NA	NA		OpenSea	WFIKKN2	NM_175575	TSS200			TRUE	17:46267446-46268031				0	WFIKKN2	3.37915	0.0824112	3.29674	3.29674	0.361182	7.66101	0.00858691	0.0477048	283	0.00892922	0.0935516	2.114	0.967	4.62	0.0605385	0.00194587	0.529813	0.00734231	0.0567367	0.298199	0.267464
chr15	81035670	-	cg10773972	NA	NA	NA	NA	NA	NA		OpenSea	FAM108C1	NM_021214	Body			TRUE					0	ABHD17C	1.05842	-2.01494	3.07336	3.07336	-1.42931	9.80849	0.00328859	0.0334556	285	0.00748355	0.0865788	1.417	0.616	3.26	0.412487	0.00420802	0.802563	0.00734231	0.0588807	0.303197	0.272085
chr10	81967666	-	cg10775231	NA	NA	NA	NA	NA	NA	chr10:81966989-81967517	S_Shore					CDMR					TRUE	0	LINC00857	1.65562	-0.364541	2.02016	2.02016	-0.0632841	11.7353	0.00145754	0.0261157	299	0.00192367	0.0509774	1.986	0.895	4.409	0.0915935	0.00096369	0.563079	0.00734231	0.0572725	0.299619	0.269074
chr6	39891273	-	cg10871120	NA	NA	NA	NA	NA	NA		OpenSea	MOCS1;MOCS1;MOCS1;MOCS1;MOCS1	NR_033233;NM_001075098;NM_005942;NM_005943;NM_138928	Body;Body;Body;Body;Body							TRUE	0	MOCS1	-0.66521	-2.67593	2.01072	2.01072	-2.16157	9.27468	0.00415136	0.0361745	279	0.012559	0.107475	1.637	0.633	4.232	0.308921	0.00595997	0.734807	0.00734231	0.402736	0.661938	0.658353
chr8	104311985	+	cg10929921	NA	NA	NA	NA	NA	NA	chr8:104310809-104311620	S_Shore	FZD6;FZD6;FZD6	NM_003506;NM_001164615;NM_001164616	5'UTR;5'UTR;5'UTR					8:104311778-104312124	Promoter_Associated		0	FZD6	2.46217	0.178988	2.28318	2.28318	-0.336608	11.0623	0.00192773	0.0282289	281	0.0106109	0.0999191	1.183	0.445	3.147	0.736814	0.00544297	0.931088	0.00734231	0.0398521	0.259147	0.222281
chr13	27447706	-	cg10998146	NA	NA	NA	NA	NA	NA		OpenSea						TRUE		13:27446329-27447970	Unclassified		112783	GPR12	0.999359	3.29423	-2.29487	2.29487	2.90854	10.0381	0.00297814	0.0321716	82	0.0026229	0.0576625	0.276	0.102	0.746	0.0111738	0.000105383	0.488806	0.00734231	0.0128043	0.20427	0.135541
chr19	16466636	+	cg11013793	NA	NA	NA	NA	NA	NA	chr19:16466399-16466637	Island							19:16327373-16327637				0	EPS15L1	0.0803726	2.57663	-2.49626	2.49626	2.09538	17.952	0.00013397	0.0147422	67	0.000495654	0.0332775	0.148	0.044	0.492	0.00183789	2.79213e-05	0.488806	0.00734231	0.00116172	0.174729	0.0546101
chr1	150595206	+	cg11147155	NA	NA	NA	NA	NA	NA		OpenSea	ENSA;ENSA;ENSA;ENSA	NM_207045;NM_207042;NM_004436;NM_207046	3'UTR;3'UTR;3'UTR;3'UTR								0	ENSA	-1.58856	-3.71207	2.12352	2.12352	-3.1391	8.09847	0.00702631	0.0440282	303	0.00125044	0.0439631	2.593	1.049	6.41	0.0390478	0.000292179	0.500395	0.00734231	0.00208786	0.174729	0.0784132
chr22	38484022	+	cg11308649	NA	NA	NA	NA	NA	NA	chr22:38484615-38485721	N_Shore	BAIAP2L2	NM_025045	Body					22:38484012-38484393	Unclassified_Cell_type_specific	TRUE	0	BAIAP2L2	-0.0273906	2.21817	-2.24557	2.24557	1.94809	13.603	0.0006869	0.0211806	68	0.000559183	0.0343849	0.299	0.107	0.838	0.0216538	0.000651723	0.488806	0.00734231	0.00557663	0.174729	0.0947556
chr2	240200967	+	cg11534215	NA	NA	NA	NA	NA	NA	chr2:240196768-240196997	S_Shelf	HDAC4	NM_006037	Body			TRUE				TRUE	0	HDAC4	-0.224123	1.84839	-2.07251	2.07251	1.68364	16.0951	0.000264304	0.0167306	66	0.0004387	0.0323283	0.374	0.128	1.091	0.0717821	0.00187735	0.541587	0.00734231	0.00380496	0.174729	0.0849769
chr3	124839640	+	cg11591485	NA	NA	NA	NA	NA	NA		OpenSea	SLC12A8	NM_024628	Body			TRUE		3:124839528-124839643	Unclassified_Cell_type_specific		0	SLC12A8	2.47956	-0.76751	3.24707	3.24707	-0.562819	10.7584	0.00219065	0.0293854	298	0.00213571	0.0529409	2.72	1.172	6.314	0.0198323	0.000305372	0.488806	0.00734231	0.00207734	0.174729	0.0786403
chr7	157622032	+	cg11604519	NA	NA	NA	NA	NA	NA	chr7:157618856-157619302	S_Shelf	PTPRN2;PTPRN2;PTPRN2	NM_002847;NM_130842;NM_130843	Body;Body;Body				7:157314721-157315043				0	PTPRN2	1.19575	3.55185	-2.3561	2.3561	3.31977	12.6891	0.000988437	0.0237203	74	0.00111919	0.0426355	0.243	0.074	0.798	0.0197033	0.000442132	0.488806	0.00734231	0.0200005	0.223189	0.168204
chr20	56759082	+	cg11632679	NA	NA	NA	NA	NA	NA	chr20:56754677-56755105	S_Shelf											22898	C20orf85	0.64312	2.68138	-2.03826	2.03826	2.23314	7.97288	0.00744068	0.0448685	91	0.0062459	0.080399	0.432	0.164	1.139	0.0895718	0.0018943	0.559883	0.00734231	0.0107843	0.193514	0.126499
chr10	81967516	+	cg11647108	NA	NA	NA	NA	NA	NA	chr10:81966989-81967517	Island					CDMR		10:81956912-81957497			TRUE	0	LINC00857	2.4815	0.160306	2.32119	2.32119	-0.0410282	9.65211	0.00351962	0.0342246	288	0.00569704	0.077264	3.207	1.384	7.431	0.00657838	0.000173196	0.488806	0.00734231	0.0260211	0.231451	0.187126
chr5	140810161	+	cg11647681	NA	NA	NA	NA	NA	NA	chr5:140810494-140812617	N_Shore	PCDHGA4;PCDHGA11;PCDHGA11;PCDHGA12;PCDHGA9;PCDHGA1;PCDHGB1;PCDHGB6;PCDHGA12;PCDHGB3;PCDHGB7;PCDHGA6;PCDHGA8;PCDHGA10;PCDHGA12;PCDHGA5;PCDHGB4;PCDHGA3;PCDHGA2;PCDHGA7;PCDHGB2;PCDHGB5;PCDHGA12	NM_018917;NM_032092;NM_018914;NM_003735;NM_018921;NM_018912;NM_018922;NM_018926;NM_032094;NM_018924;NM_018927;NM_018919;NM_032088;NM_018913;NM_003735;NM_018918;NM_003736;NM_018916;NM_018915;NM_018920;NM_018923;NM_018925;NM_032094	Body;Body;Body;5'UTR;Body;Body;Body;Body;1stExon;Body;Body;Body;Body;Body;1stExon;Body;Body;Body;Body;Body;Body;Body;5'UTR	low-CpG:140790256-140790651			5:140790290-140790445	5:140809844-140810739	NonGene_Associated	TRUE	0	PCDHGA1	-1.95058	0.61636	-2.56694	2.56694	0.365932	11.0536	0.00193476	0.0282537	72	0.000892986	0.0391698	0.419	0.154	1.139	0.0883462	0.00216825	0.558929	0.00734231	0.029334	0.239135	0.188655
chr17	10325588	-	cg11660726	NA	NA	NA	NA	NA	NA		OpenSea	MYH8	NM_002472	TSS1500								320	MYH8	-0.339574	1.97605	-2.31562	2.31562	1.4802	8.09439	0.00703936	0.0440354	93	0.00748355	0.0865788	0.33	0.125	0.872	0.0253541	0.00043124	0.488806	0.00734231	0.018644	0.221769	0.164622
chr10	131151653	-	cg11688553	NA	NA	NA	NA	NA	NA		OpenSea							10:131041488-131041644				113799	MGMT	0.840847	3.48471	-2.64386	2.64386	2.86949	10.2201	0.00275429	0.031323	83	0.00290152	0.05998	0.165	0.05	0.539	0.00284757	5.68537e-05	0.488806	0.00734231	0.00231839	0.174729	0.073648
chr19	46380134	+	cg11716106	NA	NA	NA	NA	NA	NA	chr19:46379883-46380207	Island						TRUE	19:51071729-51072235	19:46379547-46380316	Unclassified_Cell_type_specific	TRUE	3078	FOXA3	-0.686695	-4.63344	3.94675	3.94675	-3.46874	9.25908	0.00417995	0.0362116	271	0.0237219	0.144423	0.729	0.299	1.775	0.486228	0.00537372	0.838614	0.00734231	0.343525	0.614913	0.609702
chr8	3429382	-	cg11782250	NA	NA	NA	NA	NA	NA		OpenSea	CSMD1	NM_033225	Body				8:3416783-3416906				0	CSMD1	0.520957	2.90746	-2.3865	2.3865	2.33842	7.53167	0.00911643	0.0486474	95	0.00892922	0.0935516	0.413	0.165	1.032	0.058442	0.00102565	0.528236	0.00734231	0.0453844	0.272206	0.231515
chr1	67218080	-	cg11824639	NA	NA	NA	NA	NA	NA	chr1:67218079-67218293	Island	TCTEX1D1	NM_152665	TSS200			TRUE	1:66990357-66990961				58	DYNLT5	-1.03465	-3.25868	2.22404	2.22404	-3.054	15.3575	0.000348761	0.0176428	312	0.0004387	0.0323283	2.372	1.018	5.528	0.0454674	0.000466333	0.514238	0.00734231	0.00265532	0.174729	0.0848605
chr22	32149125	+	cg11860005	NA	NA	NA	NA	NA	NA	chr22:32149762-32150064	N_Shore	DEPDC5;DEPDC5	NM_001007188;NM_014662	TSS1500;TSS1500					22:32149006-32149190	Promoter_Associated_Cell_type_specific		810	DEPDC5	-1.27941	-3.39439	2.11499	2.11499	-3.13009	9.82666	0.00326282	0.0333782	289	0.0051908	0.074757	2.46	1.051	5.76	0.0380244	0.000707295	0.497286	0.00734231	0.00821936	0.181129	0.115283
chr19	7681598	-	cg11902379	NA	NA	NA	NA	NA	NA	chr19:7682679-7682988	N_Shore	KIAA1543;KIAA1543	NM_020902;NM_001080429	Body;Body					19:7681158-7681812	Unclassified_Cell_type_specific		0	CAMSAP3	1.73459	3.93286	-2.19827	2.19827	3.71539	17.2461	0.000172929	0.0158772	57	0.000136243	0.022173	0.327	0.115	0.933	0.0365501	0.000769045	0.495842	0.00734231	0.00487948	0.174729	0.0912552
chr8	71316769	+	cg11911122	NA	NA	NA	NA	NA	NA	chr8:71314145-71316770	Island	NCOA2	NM_006540	TSS1500				8:71479075-71479424				748	NCOA2	-1.89476	-5.38293	3.48816	3.48816	-4.04284	8.61158	0.00557248	0.0402343	286	0.00684038	0.0833679	1.113	0.477	2.595	0.804716	0.00710277	0.95205	0.00734231	0.0909057	0.353053	0.328394
chr10	130833836	+	cg11948367	NA	NA	NA	NA	NA	NA		OpenSea							10:130723742-130724027	10:130833560-130834139	Unclassified_Cell_type_specific		431616	MGMT	-1.6652	0.369746	-2.03495	2.03495	0.623346	8.92203	0.00485155	0.0380548	92	0.00684038	0.0833679	0.369	0.143	0.952	0.0393216	0.000287482	0.500454	0.00734231	0.0909305	0.353119	0.326709
chr6	170338591	+	cg12173150	NA	NA	NA	NA	NA	NA	chr6:170338214-170339677	Island					DMR		6:170180101-170181620	6:170338472-170339156	Unclassified_Cell_type_specific		135621	LINC00574	-1.96284	-4.95674	2.9939	2.9939	-4.32013	7.73939	0.00828208	0.0470715	290	0.00472442	0.0720983	2.511	1.104	5.711	0.0280907	0.000948059	0.489719	0.00734231	0.00814616	0.180884	0.115283
chr5	369088	-	cg12202185	NA	NA	NA	NA	NA	NA	chr5:370185-370422	N_Shore	AHRR	NM_020731	Body		CDMR			5:368701-369484	Gene_Associated	TRUE	0	AHRR	-0.264463	1.89569	-2.16015	2.16015	1.47028	7.53366	0.00910801	0.0486431	99	0.012559	0.107475	0.354	0.135	0.926	0.0343286	0.000496442	0.493712	0.00734231	0.0150855	0.214855	0.152552
chr8	143330043	-	cg12274030	NA	NA	NA	NA	NA	NA	chr8:143333047-143333519	N_Shelf	TSNARE1	NM_145003	Body								0	TSNARE1	0.566626	2.65024	-2.08361	2.08361	2.38368	15.9696	0.000276993	0.0168699	62	0.000265148	0.0271376	0.282	0.098	0.812	0.0189675	0.000362282	0.488806	0.00734231	0.0113577	0.196907	0.126109
chr5	140810123	-	cg12304520	NA	NA	NA	NA	NA	NA	chr5:140810494-140812617	N_Shore	PCDHGA4;PCDHGA11;PCDHGA11;PCDHGA9;PCDHGA1;PCDHGB1;PCDHGB6;PCDHGA12;PCDHGB3;PCDHGB7;PCDHGA6;PCDHGA8;PCDHGA10;PCDHGA5;PCDHGB4;PCDHGA3;PCDHGA2;PCDHGA12;PCDHGB2;PCDHGA7;PCDHGB5	NM_018917;NM_032092;NM_018914;NM_018921;NM_018912;NM_018922;NM_018926;NM_003735;NM_018924;NM_018927;NM_018919;NM_032088;NM_018913;NM_018918;NM_003736;NM_018916;NM_018915;NM_032094;NM_018923;NM_018920;NM_018925	Body;Body;Body;Body;Body;Body;Body;TSS200;Body;Body;Body;Body;Body;Body;Body;Body;Body;TSS200;Body;Body;Body	low-CpG:140790256-140790651			5:140790290-140790445	5:140809844-140810739	NonGene_Associated	TRUE	0	PCDHGA1	-2.49404	0.755674	-3.24971	3.24971	0.440382	16.2128	0.000252962	0.0164829	65	0.000387704	0.0312176	0.292	0.093	0.913	0.0342285	0.000940956	0.493712	0.00734231	0.00512689	0.174729	0.0889368
chr8	116680127	-	cg12396523	NA	NA	NA	NA	NA	NA	chr8:116681380-116681623	N_Shore	TRPS1	NM_014112	5'UTR				8:116748881-116749569				0	TRPS1	0.111592	-2.49967	2.61126	2.61126	-2.04299	7.71002	0.00839492	0.0473507	275	0.0173905	0.124488	1.668	0.753	3.692	0.207092	0.00311779	0.665883	0.00734231	0.0997122	0.363	0.340682
chr7	157710472	+	cg12415687	NA	NA	NA	NA	NA	NA		OpenSea	PTPRN2;PTPRN2;PTPRN2	NM_002847;NM_130842;NM_130843	Body;Body;Body				7:157403233-157403316				0	PTPRN2	1.08406	3.46477	-2.38071	2.38071	3.17315	21.8924	3.43013e-05	0.0115648	39	8.26063e-06	0.0148202	0.215	0.069	0.669	0.00794521	0.000189956	0.488806	0.00734231	0.00128505	0.174729	0.0558042
chr4	1227400	-	cg12474824	NA	NA	NA	NA	NA	NA	chr4:1229249-1229501	N_Shore	CTBP1;CTBP1	NM_001328;NM_001012614	Body;Body			TRUE	4:1217035-1217838	4:1227194-1228669	Gene_Associated	TRUE	0	CTBP1	-0.0755117	2.08734	-2.16285	2.16285	1.5141	8.02886	0.00725285	0.044465	91	0.0062459	0.080399	0.512	0.19	1.38	0.185821	0.00323269	0.648238	0.00734231	0.0320813	0.244712	0.199136
chr19	42544587	+	cg12544392	NA	NA	NA	NA	NA	NA	chr19:42546647-42546896	N_Shelf	GRIK5	NM_002088	Body								0	GRIK5	0.696926	-1.41579	2.11272	2.11272	-1.04587	9.58091	0.00363046	0.0345676	285	0.00748355	0.0865788	1.17	0.468	2.922	0.736645	0.00646306	0.931081	0.00734231	0.035719	0.251239	0.212329
chr9	139262133	+	cg12605157	NA	NA	NA	NA	NA	NA	chr9:139262001-139262396	Island	CARD9;CARD9	NM_052814;NM_052813	Body;Body				9:138381892-138382722				0	CARD9	0.672741	2.6779	-2.00516	2.00516	2.21515	12.0519	0.00127996	0.0251703	81	0.00236822	0.0553389	0.4	0.157	1.024	0.0561221	0.00123701	0.525324	0.00734231	0.0243281	0.229173	0.178214
chr8	137878016	+	cg12636543	NA	NA	NA	NA	NA	NA		OpenSea							8:137947120-137947199				1218167	KHDRBS3	0.105988	2.12991	-2.02392	2.02392	1.83175	15.822	0.000292732	0.016909	62	0.000265148	0.0271376	0.386	0.141	1.057	0.0639881	0.00131195	0.533991	0.00734231	0.0170587	0.219298	0.156843
chr18	21572622	-	cg12639429	NA	NA	NA	NA	NA	NA		OpenSea	TTC39C	NM_153211	TSS200			TRUE		18:21572543-21572968	Promoter_Associated_Cell_type_specific		113	TTC39C	-1.04739	-3.33737	2.28999	2.28999	-3.0229	17.2471	0.000172869	0.0158772	315	0.00030142	0.0281023	1.52	0.61	3.788	0.369166	0.00351342	0.775982	0.00734231	0.0265368	0.233342	0.188082
chr3	141516458	-	cg12668399	NA	NA	NA	NA	NA	NA	chr3:141516055-141516639	Island	GRK7	NM_139209	Body			TRUE	3:142998771-142999286				0	GRK7	0.908493	-1.46401	2.3725	2.3725	-1.74703	9.44294	0.00385598	0.0354508	296	0.0026229	0.0576625	1.517	0.545	4.219	0.42463	0.00338179	0.809068	0.00734231	0.00925514	0.185031	0.124145
chr15	72563412	+	cg12670525	NA	NA	NA	NA	NA	NA	chr15:72564442-72565165	N_Shore	PARP6;PARP6	NM_020214;NM_020214	1stExon;5'UTR					15:72563349-72563500	Unclassified_Cell_type_specific		0	PARP6	0.319036	-1.92785	2.24689	2.24689	-1.82474	9.0612	0.00456127	0.0372506	293	0.00353831	0.0644891	1.161	0.466	2.897	0.74828	0.00658264	0.935315	0.00734231	0.0422549	0.263908	0.228317
chr1	183009347	-	cg12689670	NA	NA	NA	NA	NA	NA		OpenSea	LAMC1	NM_002293	Body			TRUE					0	LAMC1	0.713556	3.23218	-2.51863	2.51863	2.61419	13.6743	0.000667889	0.0210144	75	0.00125044	0.0439631	0.329	0.116	0.937	0.0373896	0.000745092	0.495842	0.00734231	0.00536996	0.174729	0.0939959
chr10	729259	+	cg12808565	NA	NA	NA	NA	NA	NA		OpenSea	DIP2C	NM_014974	Body				10:719189-719260			TRUE	0	DIP2C	-1.35769	1.46711	-2.8248	2.8248	1.12394	17.2093	0.000175266	0.015889	67	0.000495654	0.0332775	0.264	0.097	0.722	0.00941857	8.58967e-05	0.488806	0.00734231	0.00913431	0.18491	0.111686
chr5	140857192	+	cg12877039	NA	NA	NA	NA	NA	NA	chr5:140857864-140858065	N_Shore	PCDHGA4;PCDHGA12;PCDHGA11;PCDHGA11;PCDHGA9;PCDHGA1;PCDHGB1;PCDHGB6;PCDHGC3;PCDHGB3;PCDHGB7;PCDHGA6;PCDHGA8;PCDHGA10;PCDHGA5;PCDHGB4;PCDHGA3;PCDHGA2;PCDHGA7;PCDHGB2;PCDHGB5;PCDHGC3;PCDHGC3	NM_018917;NM_003735;NM_032092;NM_018914;NM_018921;NM_018912;NM_018922;NM_018926;NM_032402;NM_018924;NM_018927;NM_018919;NM_032088;NM_018913;NM_018918;NM_003736;NM_018916;NM_018915;NM_018920;NM_018923;NM_018925;NM_002588;NM_032403	Body;Body;Body;Body;Body;Body;Body;Body;1stExon;Body;Body;Body;Body;Body;Body;Body;Body;Body;Body;Body;Body;1stExon;Body		RDMR	TRUE	5:140837283-140837918	5:140856528-140858377	Unclassified		0	PCDHGA1	-0.387244	2.0717	-2.45894	2.45894	1.75775	8.2971	0.00642047	0.042652	94	0.0081787	0.0898584	0.439	0.166	1.158	0.0960948	0.00209231	0.57005	0.00734231	0.0132486	0.206164	0.142847
chr2	201346210	+	cg12903001	NA	NA	NA	NA	NA	NA		OpenSea	SPATS2L;SPATS2L;SPATS2L;SPATS2L	NM_015535;NM_001100424;NM_001100423;NM_001100422	3'UTR;3'UTR;3'UTR;3'UTR					2:201346147-201346516	Unclassified	TRUE	0	SPATS2L	-2.72945	-0.128867	-2.60058	2.60058	-1.04387	13.5637	0.000697643	0.0212921	90	0.00569704	0.077264	0.363	0.132	0.992	0.0482344	0.00143384	0.516473	0.00734231	0.00825412	0.181406	0.106704
chr17	72619962	+	cg13018120	NA	NA	NA	NA	NA	NA		OpenSea	CD300E	NM_181449	TSS200								64	CD300E	-0.386336	1.74659	-2.13293	2.13293	1.09506	11.4042	0.00167145	0.0271697	74	0.00111919	0.0426355	0.276	0.103	0.738	0.0103235	0.000170421	0.488806	0.00734231	0.00866377	0.182766	0.108638
chr12	75947876	-	cg13023619	NA	NA	NA	NA	NA	NA		OpenSea						TRUE					42457	KRR1	-0.537107	-2.84854	2.31143	2.31143	-2.47577	9.21909	0.00425418	0.0363027	290	0.00472442	0.0720983	2.491	1.036	5.992	0.0415095	0.000510356	0.50617	0.00734231	0.00118941	0.174729	0.0628391
chr8	105342365	+	cg13045555	NA	NA	NA	NA	NA	NA	chr8:105342213-105342558	Island							8:105411448-105411710	8:105342244-105342373	Unclassified_Cell_type_specific	TRUE	9657	DCSTAMP	1.75172	-0.84856	2.60028	2.60028	-0.443437	20.3754	5.72662e-05	0.0122225	303	0.00125044	0.0439631	1.377	0.602	3.15	0.447944	0.00482197	0.820198	0.00734231	0.0794569	0.338508	0.311538
chr8	144462007	+	cg13074173	NA	NA	NA	NA	NA	NA	chr8:144461972-144462261	Island	RHPN1	NM_052924	Body					8:144460939-144462346	Unclassified		0	RHPN1	0.182576	2.22917	-2.0466	2.0466	2.03632	19.1232	8.84021e-05	0.0140324	58	0.000156182	0.0229817	0.31	0.11	0.873	0.0265339	0.000378692	0.488806	0.00734231	0.00692724	0.176567	0.0991785
chr8	72757004	-	cg13092523	NA	NA	NA	NA	NA	NA	chr8:72755783-72756667	S_Shore	MSC	NM_005098	TSS1500		RDMR		8:72918070-72919559	8:72756604-72757097	Promoter_Associated		0	MSC-AS1	-1.86401	-4.18514	2.32113	2.32113	-3.56316	7.84758	0.0078802	0.0460227	275	0.0173905	0.124488	1.012	0.396	2.589	0.980161	0.00720222	0.995685	0.00734231	0.160469	0.436683	0.422052
chr7	157692127	+	cg13106484	NA	NA	NA	NA	NA	NA	chr7:157690559-157690770	S_Shore	PTPRN2;PTPRN2;PTPRN2	NM_002847;NM_130842;NM_130843	Body;Body;Body			TRUE					0	PTPRN2	0.318295	2.96298	-2.64469	2.64469	2.81187	23.4396	2.06291e-05	0.0115648	41	1.17039e-05	0.0148202	0.207	0.069	0.619	0.00483788	0.000106024	0.488806	0.00734231	0.00441722	0.174729	0.0880454
chr5	58882753	-	cg13112511	NA	NA	NA	NA	NA	NA		OpenSea	PDE4D;PDE4D;PDE4D	NM_001165899;NM_006203;NM_001104631	Body;TSS1500;Body			TRUE					0	PDE4D	2.25903	-0.331184	2.59021	2.59021	-0.275	9.5502	0.00367941	0.0348315	285	0.00748355	0.0865788	1.162	0.514	2.629	0.717955	0.007199	0.9241	0.00734231	0.287721	0.572249	0.565043
chr13	111077257	+	cg13153710	NA	NA	NA	NA	NA	NA		OpenSea	COL4A2	NM_001846	Body			TRUE	13:109875189-109875259				0	COL4A2	0.775706	3.24232	-2.46661	2.46661	2.25875	7.59468	0.00885424	0.0482396	91	0.0062459	0.080399	0.311	0.124	0.783	0.0132117	5.91313e-05	0.488806	0.00734231	0.0362834	0.2527	0.208626
chr2	239048579	-	cg13168117	NA	NA	NA	NA	NA	NA	chr2:239049388-239050089	N_Shore	KLHL30	NM_198582	5'UTR				2:238712818-238713333	2:239047928-239048932	Unclassified	TRUE	0	KLHL30	0.185473	2.88022	-2.69475	2.69475	2.25488	8.70651	0.00534061	0.0395568	93	0.00748355	0.0865788	0.408	0.155	1.075	0.0697784	0.0013182	0.539202	0.00734231	0.0479809	0.278886	0.239436
chr18	76557541	-	cg13261306	NA	NA	NA	NA	NA	NA	chr18:76556716-76557309	S_Shore											182732	SALL3	0.56573	2.68009	-2.11436	2.11436	2.36666	8.61968	0.00555227	0.0401854	89	0.0051908	0.074757	0.685	0.276	1.7	0.414728	0.00560134	0.804259	0.00734231	0.122553	0.389437	0.368166
chr2	1287787	+	cg13315744	NA	NA	NA	NA	NA	NA	chr2:1286393-1286642	S_Shore	SNTG2	NM_018968	Body				2:1266781-1266864				0	SNTG2	1.04344	3.25199	-2.20854	2.20854	2.74747	8.11036	0.00698838	0.0439117	89	0.0051908	0.074757	0.369	0.137	0.992	0.0481024	0.00139513	0.516473	0.00734231	0.0104169	0.191756	0.120186
chr17	66708409	+	cg13345726	NA	NA	NA	NA	NA	NA		OpenSea						TRUE					111313	FAM20A	-0.542648	-3.0934	2.55075	2.55075	-2.69641	16.3134	0.000243684	0.0164829	315	0.00030142	0.0281023	1.126	0.418	3.031	0.813846	0.00533691	0.954429	0.00734231	0.0383569	0.256821	0.218794
chr11	1254063	+	cg13478001	NA	NA	NA	NA	NA	NA	chr11:1253903-1254494	Island	MUC5B	NM_002458	Body				11:1210263-1211031				0	MUC5B	0.286908	2.51354	-2.22663	2.22663	1.98396	13.5861	0.000691508	0.0212131	74	0.00111919	0.0426355	0.362	0.132	0.99	0.0478547	0.000941832	0.516473	0.00734231	0.00944583	0.185584	0.113184
chr14	65016258	-	cg13540480	NA	NA	NA	NA	NA	NA	chr14:65016516-65016909	N_Shore	C14orf50	NM_172365	TSS1500			TRUE		14:65015930-65017453	Unclassified_Cell_type_specific		360	PPP1R36	2.18692	0.0358429	2.15108	2.15108	0.518451	7.603	0.00882023	0.0482396	276	0.0160544	0.120016	0.939	0.397	2.218	0.885421	0.00734205	0.974444	0.00734231	0.216951	0.506159	0.495483
chr19	2095643	+	cg13689560	NA	NA	NA	NA	NA	NA	chr19:2095395-2095727	Island	C19orf36;MOBKL2A;C19orf36	NM_001039846;NM_130807;NM_001031735	TSS1500;5'UTR;TSS1500				19:2046432-2046705	19:2095555-2095776	Unclassified_Cell_type_specific		0	MOB3A	-4.59125	-2.49604	-2.09521	2.09521	-2.47224	8.16614	0.00681333	0.0436284	110	0.0296581	0.159893	0.284	0.105	0.765	0.0128047	0.000359565	0.488806	0.00734231	0.00773731	0.178198	0.103359
chr9	139422109	+	cg13725899	NA	NA	NA	NA	NA	NA	chr9:139421103-139421509	S_Shore	NOTCH1	NM_017617	Body				9:138541609-138542158	9:139422096-139422446	Unclassified		0	NOTCH1	2.52599	4.62575	-2.09976	2.09976	4.25315	10.5394	0.00240358	0.0300735	85	0.00353831	0.0644891	0.411	0.156	1.087	0.0731588	0.00168465	0.542435	0.00734231	0.0246826	0.229458	0.178961
chr9	134609065	-	cg13784312	NA	NA	NA	NA	NA	NA		OpenSea	RAPGEF1	NM_005312	Body		DMR			9:134608899-134610072	Unclassified	TRUE	0	RAPGEF1	1.05888	4.50598	-3.4471	3.4471	4.06237	14.3651	0.000510049	0.0198444	72	0.000892986	0.0391698	0.412	0.144	1.182	0.0992731	0.00213473	0.571847	0.00734231	0.0103668	0.191346	0.120186
chr13	78470850	+	cg13866767	NA	NA	NA	NA	NA	NA		OpenSea	EDNRB;EDNRB;EDNRB	NM_003991;NM_000115;NM_001122659	Body;3'UTR;3'UTR								0	EDNRB	1.80949	-1.97396	3.78345	3.78345	-1.12406	12.7794	0.000953208	0.0235948	292	0.00390063	0.0670842	1.402	0.59	3.329	0.44447	0.0045292	0.818563	0.00734231	0.0238868	0.228471	0.181619
chr16	49378497	+	cg13897627	NA	NA	NA	NA	NA	NA		OpenSea											29309	C16orf78	1.09866	3.16925	-2.07059	2.07059	2.81654	9.80488	0.00329373	0.0334556	89	0.0051908	0.074757	0.285	0.102	0.801	0.0172301	0.000313703	0.488806	0.00734231	0.00306807	0.174729	0.0817296
chr9	79320026	+	cg13914324	NA	NA	NA	NA	NA	NA		OpenSea	PRUNE2	NM_015225	Body					9:79319439-79320288	Unclassified		0	PRUNE2	0.101256	2.16741	-2.06615	2.06615	1.82891	10.8769	0.00208387	0.0287673	80	0.00213571	0.0529409	0.297	0.1	0.884	0.0291838	0.000869719	0.492939	0.00734231	0.00497598	0.174729	0.0915535
chr1	2772212	+	cg13923696	NA	NA	NA	NA	NA	NA	chr1:2772126-2772665	Island							1:2761682-2762525				65981	TTC34	1.02351	3.64001	-2.6165	2.6165	3.2051	13.98	0.000592478	0.0206181	67	0.000495654	0.0332775	0.417	0.16	1.089	0.0741094	0.00098365	0.543264	0.00734231	0.0237677	0.228471	0.177663
chr19	10928696	-	cg13965612	NA	NA	NA	NA	NA	NA		OpenSea	DNM2;MIR199A1;DNM2;DNM2;DNM2	NM_004945;NR_029586;NM_001005361;NM_001005362;NM_001005360	Body;TSS1500;Body;Body;Body							TRUE	0	DNM2	-1.08201	1.73755	-2.81956	2.81956	1.38797	21.9263	3.39156e-05	0.0115648	51	5.77759e-05	0.0192795	0.231	0.076	0.709	0.0103792	0.000232719	0.488806	0.00734231	0.0016422	0.174729	0.0575646
chr19	15914589	+	cg13979274	NA	NA	NA	NA	NA	NA	chr19:15918423-15918704	N_Shelf											3226	OR10H1	0.0943878	2.16679	-2.0724	2.0724	2.08403	11.803	0.0014175	0.0260171	77	0.00155489	0.0480627	0.341	0.135	0.863	0.0230866	0.000468838	0.488806	0.00734231	0.0267561	0.234256	0.184685
chr9	138018566	-	cg13982366	NA	NA	NA	NA	NA	NA		OpenSea							9:137158209-137159441			TRUE	5535	OLFM1	0.385574	2.61968	-2.23411	2.23411	2.21352	8.19106	0.00673662	0.0434479	90	0.00569704	0.077264	0.361	0.14	0.928	0.0344343	0.000494499	0.493712	0.00734231	0.0170089	0.219298	0.160442
chr9	138676624	+	cg14002226	NA	NA	NA	NA	NA	NA	chr9:138678108-138678467	N_Shore	KCNT1	NM_020822	Body				9:137816439-137816503				0	KCNT1	2.40938	5.09474	-2.68536	2.68536	5.06894	13.7225	0.000655368	0.0209207	82	0.0026229	0.0576625	0.727	0.304	1.738	0.473271	0.00409251	0.831734	0.00734231	0.20809	0.496273	0.484083
chr11	58912236	+	cg14058754	NA	NA	NA	NA	NA	NA	chr11:58910127-58910584	S_Shore	FAM111A;FAM111A;FAM111A;FAM111A;FAM111A	NM_198847;NM_001142520;NM_001142521;NM_022074;NM_001142519	TSS200;5'UTR;5'UTR;TSS200;5'UTR				11:58668739-58669021	11:58911558-58912674	Promoter_Associated	TRUE	0	FAM111A	-2.47258	-5.76682	3.29424	3.29424	-4.47735	7.83919	0.00791064	0.0461293	275	0.0173905	0.124488	1.251	0.555	2.819	0.588822	0.00633438	0.879104	0.00734231	0.204188	0.491367	0.479731
chr13	111301379	+	cg14142627	NA	NA	NA	NA	NA	NA	chr13:111301316-111301593	Island	CARS2	NM_024537	Body				13:110099229-110099594				0	CARS2	0.202245	4.15939	-3.95714	3.95714	3.55571	12.7388	0.000968854	0.0235948	73	0.00100038	0.0406299	0.416	0.153	1.136	0.0869953	0.00230676	0.557984	0.00734231	0.0160661	0.21723	0.154145
chr20	29960982	-	cg14143580	NA	NA	NA	NA	NA	NA		OpenSea	DEFB118	NM_054112	3'UTR								0	DEFB118	-0.15032	2.76339	-2.91371	2.91371	1.91499	9.84232	0.00324076	0.0332821	72	0.000892986	0.0391698	0.32	0.114	0.899	0.0306049	0.000456644	0.493712	0.00734231	0.00773869	0.178198	0.103359
chr7	99595348	+	cg14163444	NA	NA	NA	NA	NA	NA	chr7:99595206-99595505	Island							7:99433157-99433441	7:99595118-99595821	Unclassified_Cell_type_specific		3759	AZGP1P1	-0.173553	-2.66452	2.49097	2.49097	-1.95514	14.8377	0.000425157	0.0191488	304	0.00111919	0.0426355	1.744	0.731	4.163	0.210296	0.00280214	0.668478	0.00734231	0.00989839	0.188774	0.128116
chr9	139907691	-	cg14173587	NA	NA	NA	NA	NA	NA	chr9:139905818-139906459	S_Shore	ABCA2;ABCA2	NM_001606;NM_212533	Body;Body				9:139026948-139028697			TRUE	0	ABCA2	2.15886	6.07843	-3.91957	3.91957	5.43647	8.42638	0.00605627	0.0416445	89	0.0051908	0.074757	0.353	0.129	0.969	0.0432615	0.00045567	0.511107	0.00734231	0.0277756	0.235301	0.185108
chr14	101448093	+	cg14219236	NA	NA	NA	NA	NA	NA		OpenSea	SNORD114-22;SNORD114-21	NR_003215;NR_003214	TSS1500;TSS1500								217	SNORD114-21	0.702417	3.09836	-2.39594	2.39594	2.61281	8.6837	0.00539536	0.0396969	87	0.0042952	0.0695339	0.363	0.131	1.008	0.051774	0.000790023	0.520289	0.00734231	0.0200005	0.223189	0.168204
chr4	152149064	+	cg14270293	NA	NA	NA	NA	NA	NA		OpenSea	SH3D19;SH3D19	NM_001009555;NM_001128923	TSS1500;TSS1500							TRUE	0	SH3D19	-0.97665	-3.00818	2.03153	2.03153	-2.60563	12.3334	0.00114129	0.024526	312	0.0004387	0.0323283	2.183	0.938	5.078	0.0699123	0.000701497	0.539202	0.00734231	0.00586861	0.174729	0.100097
chr9	97663142	+	cg14276379	NA	NA	NA	NA	NA	NA		OpenSea	C9orf3	NM_032823	Body			TRUE					0	AOPEP	-1.03206	2.62748	-3.65954	3.65954	2.02443	12.8929	0.00091078	0.0233103	81	0.00236822	0.0553389	0.451	0.154	1.326	0.147951	0.00325013	0.61892	0.00734231	0.0130899	0.205411	0.138816
chr13	27927490	-	cg14339466	NA	NA	NA	NA	NA	NA		OpenSea					DMR	TRUE		13:27927336-27927927	Unclassified		71189	GTF3A	-0.232937	1.89227	-2.12521	2.12521	1.90134	20.3523	5.77217e-05	0.0122225	53	7.74871e-05	0.0195018	0.206	0.068	0.62	0.00496659	0.000108757	0.488806	0.00734231	0.000735973	0.174729	0.0509899
chr20	5293433	+	cg14352362	NA	NA	NA	NA	NA	NA	chr20:5296266-5297798	N_Shelf	PROKR2	NM_144773	Body								0	PROKR2	1.39406	3.43455	-2.04049	2.04049	3.10926	10.5288	0.00241439	0.0301382	78	0.00173056	0.0494138	0.161	0.046	0.568	0.00448759	0.000232195	0.488806	0.00734231	0.00161015	0.174729	0.058049
chr15	70087153	-	cg14417896	NA	NA	NA	NA	NA	NA		OpenSea						TRUE				TRUE	40418	LINC00593	1.45401	-0.861551	2.31557	2.31557	-0.725833	8.37359	0.00620225	0.0420666	283	0.00892922	0.0935516	1.131	0.387	3.301	0.822002	0.00570241	0.956784	0.00734231	0.0121371	0.202028	0.142847
chr15	96904912	+	cg14494620	NA	NA	NA	NA	NA	NA	chr15:96904722-96905050	Island							15:94705378-94706174			TRUE	21419	NR2F2	0.733126	-1.74012	2.47325	2.47325	-1.21286	21.2138	4.30631e-05	0.0115648	328	4.97407e-05	0.0181818	1.622	0.719	3.661	0.24394	0.00352862	0.691783	0.00734231	0.0197289	0.223189	0.171579
chr7	154958976	+	cg14552568	NA	NA	NA	NA	NA	NA		OpenSea							7:154589764-154590048			TRUE	79873	HTR5A	1.20806	3.76183	-2.55377	2.55377	3.47239	9.8321	0.00325513	0.0333709	84	0.00320599	0.0624085	0.169	0.059	0.489	0.00102409	2.1403e-05	0.488806	0.00734231	0.0149362	0.214113	0.151898
chr9	118135710	+	cg14585967	NA	NA	NA	NA	NA	NA		OpenSea	2024-12-01	NM_017418	5'UTR							TRUE	0	DELEC1	1.09287	3.44448	-2.35161	2.35161	2.92485	15.227	0.000366466	0.0179571	66	0.0004387	0.0323283	0.345	0.123	0.967	0.042994	0.000838838	0.510108	0.00734231	0.00707826	0.176819	0.100097
chr4	90227740	+	cg14665366	NA	NA	NA	NA	NA	NA	chr4:90228714-90229010	N_Shore	GPRIN3	NM_198281	5'UTR		RDMR						0	GPRIN3	-1.72436	-3.94033	2.21597	2.21597	-3.57994	9.1784	0.00433115	0.036607	292	0.00390063	0.0670842	2.845	1.214	6.665	0.0160852	0.000212948	0.488806	0.00734231	0.00142753	0.174729	0.0677667
chr5	140805681	-	cg14681511	NA	NA	NA	NA	NA	NA	chr5:140807339-140807788	N_Shore	PCDHGA4;PCDHGA11;PCDHGA11;PCDHGA9;PCDHGA1;PCDHGB8P;PCDHGB1;PCDHGB6;PCDHGB3;PCDHGB7;PCDHGA6;PCDHGA8;PCDHGA10;PCDHGA5;PCDHGB4;PCDHGA3;PCDHGA2;PCDHGB2;PCDHGA7;PCDHGB5	NM_018917;NM_032092;NM_018914;NM_018921;NM_018912;NR_001297;NM_018922;NM_018926;NM_018924;NM_018927;NM_018919;NM_032088;NM_018913;NM_018918;NM_003736;NM_018916;NM_018915;NM_018923;NM_018920;NM_018925	Body;Body;Body;Body;Body;TSS200;Body;Body;Body;Body;Body;Body;Body;Body;Body;Body;Body;Body;Body;Body								0	PCDHGA1	0.677489	2.74237	-2.06489	2.06489	2.24825	7.44481	0.0094916	0.0495266	98	0.0115496	0.103733	0.517	0.199	1.345	0.176126	0.00295357	0.64298	0.00734231	0.0440458	0.268224	0.227864
chr6	108485043	+	cg14712531	NA	NA	NA	NA	NA	NA	chr6:108485671-108490539	N_Shore					CDMR		6:108591736-108591846				2170	NR2E1	-2.31581	-5.34758	3.03177	3.03177	-5.1637	8.74423	0.00525136	0.0392666	278	0.0136433	0.111572	1.933	0.767	4.874	0.162323	0.00169829	0.633048	0.00734231	0.0200783	0.223442	0.171971
chr7	142012988	+	cg14771419	NA	NA	NA	NA	NA	NA		OpenSea											40919	NA	-1.5335	0.733842	-2.26734	2.26734	0.652285	17.429	0.000161807	0.0158772	55	0.000103127	0.0210977	0.424	0.159	1.132	0.0868102	0.00138194	0.557984	0.00734231	0.0384601	0.256821	0.214416
chr20	21070832	+	cg14830485	NA	NA	NA	NA	NA	NA		OpenSea					DMR	TRUE					35790	KIZ	-2.13493	0.235341	-2.37027	2.37027	0.185334	9.24757	0.00420118	0.036252	91	0.0062459	0.080399	0.621	0.215	1.794	0.378549	0.00505944	0.78079	0.00734231	0.0609694	0.307364	0.272085
chr22	35019460	+	cg14861920	NA	NA	NA	NA	NA	NA		OpenSea					CDMR						442668	ISX	0.0646862	2.44323	-2.37855	2.37855	1.91908	10.9377	0.00203118	0.0286486	77	0.00155489	0.0480627	0.434	0.167	1.129	0.0870973	0.00116866	0.557984	0.00734231	0.026255	0.232279	0.183231
chr8	133805351	+	cg14935716	NA	NA	NA	NA	NA	NA		OpenSea	PHF20L1;PHF20L1;PHF20L1	NM_032205;NM_016018;NM_198513	Body;Body;Body			TRUE					0	PHF20L1	0.932838	2.98033	-2.04749	2.04749	2.7431	8.07689	0.00709572	0.0440994	94	0.0081787	0.0898584	0.77	0.288	2.062	0.603058	0.00648706	0.884657	0.00734231	0.0623641	0.310358	0.277027
chr1	95287127	+	cg14981637	NA	NA	NA	NA	NA	NA	chr1:95285602-95286319	S_Shore	SLC44A3;SLC44A3	NM_152369;NM_001114106	5'UTR;Body								0	SLC44A3	2.12808	-1.80371	3.93179	3.93179	-0.936806	13.3316	0.000764696	0.0220361	288	0.00569704	0.077264	0.629	0.232	1.703	0.361568	0.00603885	0.770247	0.00734231	0.170171	0.447884	0.433658
chr5	72740154	+	cg15132565	NA	NA	NA	NA	NA	NA	chr5:72740051-72740800	Island					RDMR	TRUE	5:72775495-72776311				54094	BTF3	-0.34585	-3.81116	3.46531	3.46531	-3.3577	10.0195	0.00300209	0.0322572	289	0.0051908	0.074757	1.707	0.709	4.109	0.233192	0.00335157	0.685001	0.00734231	0.0141068	0.210701	0.152354
chr3	50306428	-	cg15145767	NA	NA	NA	NA	NA	NA		OpenSea	SEMA3B;SEMA3B	NM_001005914;NM_004636	5'UTR;5'UTR					3:50306404-50306430	Unclassified_Cell_type_specific	TRUE	0	SEMA3B	-0.570336	-2.93807	2.36773	2.36773	-2.57951	11.3628	0.00170046	0.0273257	298	0.00213571	0.0529409	2.188	0.815	5.871	0.120066	0.000804055	0.593613	0.00734231	0.000924123	0.174729	0.0575646
chr6	77265160	-	cg15162000	NA	NA	NA	NA	NA	NA		OpenSea						TRUE					482824	IMPG1	-0.201682	2.70507	-2.90675	2.90675	2.34223	11.7927	0.0014235	0.0260207	74	0.00111919	0.0426355	0.335	0.132	0.85	0.0212901	0.000127892	0.488806	0.00734231	0.0586482	0.302617	0.266805
chr6	35479628	+	cg15219228	NA	NA	NA	NA	NA	NA	chr6:35479388-35479678	Island	TULP1	NM_003322	Body			TRUE	6:35587410-35588053				0	TULP1	-0.588399	-4.01154	3.42315	3.42315	-3.20398	8.40357	0.0061189	0.0417959	293	0.00353831	0.0644891	4.282	1.594	11.503	0.0039148	0.000178681	0.488806	0.00734231	0.104211	0.369103	0.347526
chr2	97426158	-	cg15241758	NA	NA	NA	NA	NA	NA	chr2:97426335-97426554	N_Shore	CNNM4	NM_020184	TSS1500					2:97425862-97427439	Promoter_Associated		479	CNNM4	-0.931116	-3.28148	2.35037	2.35037	-2.44614	8.36406	0.00622899	0.042112	281	0.0106109	0.0999191	1.247	0.483	3.219	0.648112	0.00601127	0.899857	0.00734231	0.0251891	0.230323	0.185358
chr15	96890452	-	cg15281710	NA	NA	NA	NA	NA	NA	chr15:96888958-96889417	S_Shore					RDMR						6959	NR2F2	0.614865	2.9359	-2.32104	2.32104	2.57343	16.0606	0.000267733	0.0167741	66	0.0004387	0.0323283	0.464	0.163	1.32	0.150257	0.00288851	0.619292	0.00734231	0.0212901	0.22568	0.169781
chr3	64253534	-	cg15310857	NA	NA	NA	NA	NA	NA	chr3:64253533-64253819	Island							3:64228574-64228770			TRUE	42402	PRICKLE2	0.717336	-1.48385	2.20119	2.20119	-1.36423	8.04124	0.00721199	0.044363	282	0.0097387	0.096563	3.045	1.398	6.63	0.00504239	4.18819e-05	0.488806	0.00734231	0.00317041	0.174729	0.0856738
chr7	148936039	+	cg15320998	NA	NA	NA	NA	NA	NA	chr7:148936618-148937330	N_Shore	ZNF212	NM_012256	TSS1500					7:148936033-148937469	Promoter_Associated		701	ZNF212	-1.74735	0.25966	-2.00701	2.00701	0.280648	11.248	0.00178374	0.0277376	81	0.00236822	0.0553389	0.424	0.16	1.121	0.0837597	0.000928559	0.555841	0.00734231	0.0336347	0.247186	0.202624
chr18	54792610	+	cg15444472	NA	NA	NA	NA	NA	NA	chr18:54788959-54789194	S_Shelf											21681	BOD1L2	0.315135	2.69637	-2.38124	2.38124	2.37326	16.2894	0.000245859	0.0164829	66	0.0004387	0.0323283	0.247	0.08	0.76	0.0147544	0.000370316	0.488806	0.00734231	0.00156578	0.174729	0.0573528
chr14	23630709	+	cg15527515	NA	NA	NA	NA	NA	NA		OpenSea	SLC7A8	NM_012244	Body			TRUE					0	SLC7A8	0.822724	2.87896	-2.05623	2.05623	2.5239	12.6293	0.00101253	0.0239166	74	0.00111919	0.0426355	0.354	0.123	1.021	0.0547687	0.00137254	0.522992	0.00734231	0.0054809	0.174729	0.0946787
chr7	157872484	+	cg15540496	NA	NA	NA	NA	NA	NA		OpenSea	PTPRN2;PTPRN2;PTPRN2	NM_002847;NM_130842;NM_130843	Body;Body;Body		RDMR						0	PTPRN2	0.920244	3.28614	-2.36589	2.36589	2.77501	11.1785	0.00183628	0.0279203	69	0.000629934	0.0351246	0.207	0.069	0.62	0.00490331	6.99495e-05	0.488806	0.00734231	0.00269794	0.174729	0.078204
chr20	61975937	+	cg15567340	NA	NA	NA	NA	NA	NA	chr20:61973861-61974297	S_Shore	CHRNA4	NM_000744	3'UTR								0	CHRNA4	-0.270455	2.04482	-2.31527	2.31527	1.41515	10.012	0.00301183	0.0322572	88	0.00472442	0.0720983	0.319	0.115	0.882	0.0277326	0.000379312	0.489025	0.00734231	0.00692628	0.176567	0.0991785
chr11	57365018	-	cg15617545	NA	NA	NA	NA	NA	NA		OpenSea	SERPING1;SERPING1	NM_001032295;NM_000062	TSS1500;TSS200							TRUE	7	SERPING1	0.54037	-2.75486	3.29523	3.29523	-2.23555	16.0646	0.000267327	0.0167741	309	0.000629934	0.0351246	1.365	0.55	3.388	0.502046	0.00499989	0.845964	0.00734231	0.0179464	0.219469	0.166595
chr19	45898849	-	cg15625671	NA	NA	NA	NA	NA	NA	chr19:45898879-45900315	N_Shore	PPP1R13L;PPP1R13L	NM_001142502;NM_006663	Body;Body					19:45898751-45898984	Unclassified_Cell_type_specific		0	PPP1R13L	-1.34551	1.25553	-2.60103	2.60103	0.640284	8.29224	0.0064346	0.0426579	94	0.0081787	0.0898584	0.401	0.141	1.136	0.0854467	0.00162599	0.55715	0.00734231	0.0141247	0.210701	0.147399
chr5	16742179	-	cg15817130	NA	NA	NA	NA	NA	NA		OpenSea	MYO10	NM_012334	Body	low-CpG:16795018-16795338							0	MYO10	-0.93956	2.06484	-3.0044	3.0044	1.33033	11.6776	0.00149259	0.0261834	85	0.00353831	0.0644891	0.281	0.102	0.775	0.0141643	0.000329912	0.488806	0.00734231	0.00365164	0.174729	0.0848605
chr5	74147080	+	cg15835713	NA	NA	NA	NA	NA	NA		OpenSea	FAM169A	NM_015566	5'UTR			TRUE					0	FAM169A	1.04374	-1.107	2.15074	2.15074	-0.553321	7.68659	0.00848613	0.0474978	272	0.0219805	0.13979	0.586	0.246	1.399	0.228831	0.00379774	0.681757	0.00734231	0.84742	0.931809	0.931769
chr1	114642507	-	cg15841728	NA	NA	NA	NA	NA	NA		OpenSea	SYT6	NM_205848	Body								0	SYT6	0.495426	3.1157	-2.62027	2.62027	2.24897	8.23752	0.00659611	0.0431936	98	0.0115496	0.103733	0.388	0.155	0.974	0.0438014	0.00163997	0.511142	0.00734231	0.0467176	0.275785	0.235756
chr1	18687127	+	cg15901647	NA	NA	NA	NA	NA	NA		OpenSea	IGSF21	NM_032880	Body								0	IGSF21	0.692002	3.02275	-2.33075	2.33075	2.84456	22.5733	2.73765e-05	0.0115648	33	2.70981e-06	0.0148202	0.099	0.025	0.391	0.000955443	1.66083e-05	0.488806	0.00734231	0.00033412	0.174729	0.0342724
chr11	57364939	-	cg15918732	NA	NA	NA	NA	NA	NA		OpenSea	SERPING1;SERPING1	NM_001032295;NM_000062	TSS1500;TSS200							TRUE	86	SERPING1	0.974132	-2.81686	3.79099	3.79099	-2.05855	15.7201	0.000304158	0.0170383	306	0.000892986	0.0391698	1.255	0.54	2.916	0.597524	0.00589981	0.882566	0.00734231	0.090381	0.352036	0.327613
chr1	37856881	+	cg15927699	NA	NA	NA	NA	NA	NA		OpenSea						TRUE					63597	ZC3H12A-DT	1.70278	3.80122	-2.09843	2.09843	3.45729	11.6188	0.00152929	0.0263856	82	0.0026229	0.0576625	0.438	0.17	1.132	0.0884548	0.00157323	0.558929	0.00734231	0.0199867	0.223189	0.168184
chr7	130646078	+	cg15928106	NA	NA	NA	NA	NA	NA		OpenSea	FLJ43663;FLJ43663	NR_015431;NR_024153	Body;Body	low-CpG:130296547-130296631		TRUE		7:130645892-130646436	Promoter_Associated		0	LINC-PINT	1.31749	3.80889	-2.4914	2.4914	3.42148	11.3724	0.00169373	0.0272821	69	0.000629934	0.0351246	0.331	0.119	0.923	0.0345762	0.000867312	0.493712	0.00734231	0.00463421	0.174729	0.0889368
chr8	53623995	-	cg15973818	NA	NA	NA	NA	NA	NA	chr8:53626005-53627501	N_Shelf	RB1CC1;RB1CC1	NM_001083617;NM_014781	5'UTR;5'UTR								0	RB1CC1	1.47194	-0.787018	2.25896	2.25896	-0.292255	9.51012	0.00374436	0.0350399	278	0.0136433	0.111572	1.637	0.745	3.597	0.219399	0.0029407	0.676893	0.00734231	0.118818	0.385441	0.366265
chr6	167508053	+	cg16151362	NA	NA	NA	NA	NA	NA	chr6:167507434-167507730	S_Shore							6:167427991-167428055	6:167507626-167508149	Unclassified		0	CCR6	0.359552	2.7732	-2.41364	2.41364	2.52612	13.9366	0.000602599	0.0206903	68	0.000559183	0.0343849	0.224	0.082	0.614	0.00365848	2.51021e-05	0.488806	0.00734231	0.00754225	0.177594	0.101976
chr11	849153	+	cg16151451	NA	NA	NA	NA	NA	NA	chr11:849087-850982	Island	TSPAN4;TSPAN4;TSPAN4;TSPAN4;TSPAN4;TSPAN4;TSPAN4	NM_001025236;NM_001025239;NM_001025238;NM_001025235;NM_003271;NM_001025237;NM_001025234	5'UTR;5'UTR;5'UTR;5'UTR;5'UTR;5'UTR;5'UTR		DMR		11:839088-840955				0	TSPAN4	-0.279614	2.38751	-2.66712	2.66712	1.95977	9.23188	0.00423029	0.0362606	96	0.0097387	0.096563	0.381	0.131	1.106	0.075903	0.00182708	0.545668	0.00734231	0.00618191	0.174729	0.0970467
chr5	2252939	+	cg16247912	NA	NA	NA	NA	NA	NA		OpenSea							5:2305878-2305996				365645	IRX4	-0.851299	1.35535	-2.20665	2.20665	0.966753	11.5579	0.00156829	0.0266637	78	0.00173056	0.0494138	0.272	0.101	0.738	0.0105566	4.50717e-05	0.488806	0.00734231	0.0170587	0.219298	0.156843
chr15	25380815	-	cg16270051	NA	NA	NA	NA	NA	NA		OpenSea	PAR1	NR_022009	Body								0	IPW	0.992273	3.19123	-2.19896	2.19896	2.67195	9.28577	0.00413118	0.0361341	98	0.0115496	0.103733	0.19	0.062	0.58	0.00355402	5.7171e-05	0.488806	0.00734231	0.000788388	0.174729	0.0510991
chr3	176381919	-	cg16292085	NA	NA	NA	NA	NA	NA		OpenSea						TRUE					356621	TBL1XR1	-3.08241	-0.428083	-2.65432	2.65432	-0.461621	11.1872	0.00182959	0.0279001	77	0.00155489	0.0480627	0.563	0.213	1.486	0.245849	0.00304978	0.692428	0.00734231	0.148103	0.420739	0.402531
chr4	164245970	-	cg16358044	NA	NA	NA	NA	NA	NA		OpenSea	NPY1R	NM_000909	3'UTR								0	NPY1R	1.07042	3.39121	-2.32079	2.32079	2.9437	9.06397	0.00455568	0.0372506	68	0.000559183	0.0343849	0.275	0.097	0.779	0.0150818	0.000230646	0.488806	0.00734231	0.0054809	0.174729	0.0946787
chr7	157367142	-	cg16477744	NA	NA	NA	NA	NA	NA	chr7:157369120-157369394	N_Shore	PTPRN2;PTPRN2;MIR153-2;PTPRN2	NM_002847;NM_130842;NR_029689;NM_130843	Body;Body;TSS200;Body				7:157059872-157059921				0	PTPRN2	1.06864	3.09951	-2.03087	2.03087	2.93079	12.3473	0.00113485	0.024526	73	0.00100038	0.0406299	0.29	0.105	0.796	0.0162636	0.000226435	0.488806	0.00734231	0.00656388	0.174729	0.0972827
chr11	613632	-	cg16486109	NA	NA	NA	NA	NA	NA	chr11:614760-616068	N_Shore	IRF7;IRF7;IRF7	NM_004031;NM_001572;NM_004029	Body;Body;Body				11:603334-603874	11:613589-613844	Unclassified		0	IRF7	-1.23889	0.927086	-2.16597	2.16597	0.576801	12.1191	0.0012453	0.0251703	75	0.00125044	0.0439631	0.291	0.103	0.82	0.0195184	0.00033569	0.488806	0.00734231	0.00566933	0.174729	0.0947556
chr16	54628759	-	cg16501625	NA	NA	NA	NA	NA	NA		OpenSea						TRUE	16:53186179-53186383				308380	IRX3	-1.04678	-3.6764	2.62962	2.62962	-2.87358	8.46026	0.00596452	0.0413468	296	0.0026229	0.0576625	1.122	0.445	2.831	0.807114	0.00592645	0.952918	0.00734231	0.0620192	0.309337	0.279311
chr16	4733181	-	cg16520815	NA	NA	NA	NA	NA	NA	chr16:4732830-4733184	Island	MGRN1;MGRN1;MGRN1;MGRN1	NM_015246;NM_001142291;NM_001142290;NM_001142289	Body;Body;Body;Body				16:4671578-4673185	16:4732655-4733320	Gene_Associated	TRUE	0	MGRN1	0.548257	2.85618	-2.30793	2.30793	2.87853	13.9805	0.000592348	0.0206181	66	0.0004387	0.0323283	0.412	0.157	1.08	0.0712919	0.00158284	0.540582	0.00734231	0.0553909	0.295271	0.258253
chr5	171616574	+	cg16675054	NA	NA	NA	NA	NA	NA	chr5:171614430-171615939	S_Shore	STK10	NM_005990	TSS1500		RDMR		5:171548858-171549194	5:171615117-171616622	Promoter_Associated		1227	STK10	0.121518	2.60932	-2.4878	2.4878	3.39798	11.1432	0.00186352	0.0279734	79	0.00192367	0.0509774	0.835	0.31	2.252	0.722203	0.0069783	0.926042	0.00734231	0.0672241	0.318899	0.286859
chr12	21926524	+	cg16739441	NA	NA	NA	NA	NA	NA		OpenSea	KCNJ8	NM_004982	Body		RDMR		12:21817680-21817882	12:21925934-21926885	Unclassified_Cell_type_specific		0	KCNJ8	0.366382	-2.03948	2.40586	2.40586	-1.39648	8.47202	0.00593303	0.0412685	291	0.0042952	0.0695339	1.987	0.853	4.632	0.11172	0.00145864	0.585455	0.00734231	0.0126361	0.203891	0.145937
chr8	3141907	+	cg16785381	NA	NA	NA	NA	NA	NA		OpenSea	CSMD1	NM_033225	Body				8:3129238-3129315	8:3141505-3142664	Unclassified		0	CSMD1	1.52046	3.85318	-2.33272	2.33272	3.42965	11.0079	0.00197221	0.0284108	74	0.00111919	0.0426355	0.329	0.12	0.9	0.0303773	0.000464744	0.493712	0.00734231	0.0137276	0.209035	0.140535
chr4	84772737	-	cg16789849	NA	NA	NA	NA	NA	NA		OpenSea						TRUE					245709	GPAT3	1.30263	-1.41776	2.72039	2.72039	-1.08006	7.85816	0.00784206	0.0459018	272	0.0219805	0.13979	0.892	0.375	2.126	0.797081	0.00716684	0.950082	0.00734231	0.163006	0.439425	0.424838
chr12	115062659	-	cg16845679	NA	NA	NA	NA	NA	NA		OpenSea						TRUE		12:115062292-115063920	Unclassified_Cell_type_specific		45398	TBX3	0.524852	3.09731	-2.57245	2.57245	2.63279	17.5856	0.000152882	0.0156507	58	0.000156182	0.0229817	0.318	0.116	0.877	0.0268891	0.000330127	0.488806	0.00734231	0.0171687	0.219298	0.157172
chr7	52736383	+	cg16918529	NA	NA	NA	NA	NA	NA		OpenSea							7:52703650-52704465				366964	POM121L12	0.506538	2.80159	-2.29505	2.29505	2.69671	15.7916	0.000296095	0.016909	67	0.000495654	0.0332775	0.254	0.088	0.734	0.0113088	0.000183159	0.488806	0.00734231	0.00723954	0.177139	0.100484
chr15	70767570	-	cg16973527	NA	NA	NA	NA	NA	NA		OpenSea					RDMR	TRUE		15:70767432-70767998	Unclassified_Cell_type_specific	TRUE	179321	UACA	-0.41449	2.31109	-2.72558	2.72558	1.52726	8.73585	0.00527105	0.0392955	87	0.0042952	0.0695339	0.415	0.162	1.06	0.065998	0.00120918	0.534537	0.00734231	0.0173622	0.219298	0.160449
chr1	119526060	+	cg16990168	NA	NA	NA	NA	NA	NA	chr1:119526782-119527192	N_Shore	TBX15	NM_152380	5'UTR				1:119327514-119328027				0	TBX15	1.34504	-0.908466	2.2535	2.2535	-0.64011	10.4169	0.00253208	0.0305021	289	0.0051908	0.074757	2.104	0.949	4.668	0.0671772	0.00159725	0.535087	0.00734231	0.0225415	0.22728	0.178214
chr12	128596903	-	cg17025149	NA	NA	NA	NA	NA	NA		OpenSea						TRUE					155043	TMEM132C	-2.8409	0.514421	-3.35532	3.35532	-0.244414	11.7607	0.00144233	0.0261157	79	0.00192367	0.0509774	0.366	0.139	0.967	0.0425074	0.000731323	0.509436	0.00734231	0.0153888	0.215758	0.153714
chr2	6072933	+	cg17050941	NA	NA	NA	NA	NA	NA		OpenSea	LOC150622	NR_026832	Body				2:5990370-5990482				0	SILC1	0.383157	2.53829	-2.15513	2.15513	2.15355	10.7478	0.00220048	0.0293854	83	0.00290152	0.05998	0.345	0.129	0.923	0.0340561	0.00117439	0.493712	0.00734231	0.0107309	0.193514	0.123123
chr4	81189774	+	cg17080423	NA	NA	NA	NA	NA	NA	chr4:81187494-81187913	S_Shore	FGF5;FGF5	NM_033143;NM_004464	Body;Body				4:81408686-81408960				0	FGF5	-1.08138	-3.14424	2.06286	2.06286	-2.66852	10.2666	0.00269992	0.0310751	297	0.00236822	0.0553389	2.289	1.016	5.158	0.0456981	0.000520224	0.514636	0.00734231	0.00949478	0.185691	0.125647
chr1	18806982	+	cg17156862	NA	NA	NA	NA	NA	NA	chr1:18808873-18809667	N_Shore	KLHDC7A	NM_152375	TSS1500		RDMR	TRUE					440	KLHDC7A	0.121118	2.30626	-2.18514	2.18514	1.89027	10.3154	0.00264419	0.0308716	87	0.0042952	0.0695339	0.32	0.107	0.952	0.0404647	0.00110737	0.504805	0.00734231	0.00425571	0.174729	0.087772
chr10	11727286	+	cg17184704	NA	NA	NA	NA	NA	NA		OpenSea						TRUE		10:11726524-11727581	Unclassified	TRUE	57068	ECHDC3	-2.75011	0.116949	-2.86706	2.86706	-0.317558	9.48705	0.00378231	0.0351746	114	0.0394584	0.183885	0.318	0.114	0.885	0.0283274	0.000681862	0.489824	0.00734231	0.00330296	0.174729	0.0839848
chr7	1708823	+	cg17202717	NA	NA	NA	NA	NA	NA	chr7:1703861-1710517	Island							7:1675072-1675350				39973	ELFN1	-1.1984	1.97207	-3.17047	3.17047	1.61362	22.0196	3.28794e-05	0.0115648	57	0.000136243	0.022173	0.448	0.172	1.164	0.0991709	0.00180482	0.571672	0.00734231	0.0227436	0.227907	0.17515
chr18	21572748	+	cg17205313	NA	NA	NA	NA	NA	NA		OpenSea	TTC39C;TTC39C	NM_153211;NM_153211	5'UTR;1stExon			TRUE		18:21572543-21572968	Promoter_Associated_Cell_type_specific		0	TTC39C	-0.23034	-2.39383	2.16349	2.16349	-2.29904	20.5534	5.38839e-05	0.0118789	319	0.000178725	0.0235861	1.635	0.629	4.247	0.312749	0.0031919	0.737132	0.00734231	0.00613303	0.174729	0.101564
chr6	134491531	-	cg17284168	NA	NA	NA	NA	NA	NA		OpenSea	SGK1;SGK1;SGK1;SGK1	NM_001143676;NM_001143678;NM_005627;NM_001143677	Body;Body;Body;Body				6:134533114-134533234				0	SGK1	-0.204556	2.95852	-3.16308	3.16308	2.34899	13.3683	0.000753648	0.0219827	71	0.000796033	0.0379927	0.345	0.121	0.983	0.0464233	0.00102343	0.515426	0.00734231	0.00706406	0.176819	0.100261
chr1	67218135	-	cg17284804	NA	NA	NA	NA	NA	NA	chr1:67218079-67218293	Island	TCTEX1D1	NM_152665	TSS200			TRUE	1:66990357-66990961				3	DYNLT5	-0.193053	-2.82358	2.63052	2.63052	-2.56917	13.7714	0.000642892	0.0209207	304	0.00111919	0.0426355	1.581	0.705	3.548	0.26633	0.00322138	0.70547	0.00734231	0.0334893	0.246935	0.206281
chr5	142780254	+	cg17342132	NA	NA	NA	NA	NA	NA	chr5:142782071-142785071	N_Shore	NR3C1;NR3C1;NR3C1;NR3C1;NR3C1;NR3C1;NR3C1	NM_001018076;NM_000176;NM_001024094;NM_001020825;NM_001018075;NM_001018077;NM_001018074	Body;Body;Body;Body;Body;Body;Body		RDMR			5:142780252-142780340	Promoter_Associated_Cell_type_specific		0	NR3C1	1.2397	-1.95247	3.19216	3.19216	-1.51377	15.4133	0.00034147	0.0174213	307	0.000796033	0.0379927	1.777	0.764	4.136	0.181982	0.00343882	0.646534	0.00734231	0.0298272	0.23958	0.197378
chr15	66795208	-	cg17352276	NA	NA	NA	NA	NA	NA		OpenSea	SNORD16;RPL4;SNORD18B	NR_002440;NM_000968;NR_002442	Body;Body;TSS1500								0	RPL4	0.196215	3.05047	-2.85425	2.85425	2.45617	8.37477	0.00619895	0.0420666	94	0.0081787	0.0898584	0.314	0.113	0.872	0.0262062	0.000343248	0.488806	0.00734231	0.00736183	0.177139	0.10101
chr7	157435269	+	cg17387069	NA	NA	NA	NA	NA	NA		OpenSea	PTPRN2;PTPRN2;PTPRN2	NM_002847;NM_130842;NM_130843	Body;Body;Body				7:157128005-157128059				0	PTPRN2	0.469103	3.23334	-2.76424	2.76424	2.69635	13.6056	0.000686197	0.0211806	67	0.000495654	0.0332775	0.288	0.104	0.798	0.0167072	0.000152435	0.488806	0.00734231	0.00773869	0.178198	0.103359
chr6	22467088	+	cg17404640	NA	NA	NA	NA	NA	NA		OpenSea						TRUE					102588	HDGFL1	-0.0806916	-2.18037	2.09968	2.09968	-1.88181	8.20795	0.00668518	0.0433211	279	0.012559	0.107475	1.22	0.561	2.657	0.61583	0.00697864	0.888907	0.00734231	0.388112	0.650743	0.646918
chr7	1709263	+	cg17475110	NA	NA	NA	NA	NA	NA	chr7:1703861-1710517	Island						TRUE	7:1675418-1677352	7:1709238-1709378	Unclassified		39533	ELFN1	-1.79032	0.709257	-2.49957	2.49957	0.537133	12.0608	0.00127532	0.0251703	78	0.00173056	0.0494138	0.385	0.139	1.063	0.0653916	0.00151427	0.534537	0.00734231	0.0125433	0.203891	0.135299
chr10	28970998	-	cg17482424	NA	NA	NA	NA	NA	NA	chr10:28965704-28967266	S_Shelf	BAMBI	NM_012342	Body								0	BAMBI	-0.335608	-3.22196	2.88635	2.88635	-2.62392	15.1804	0.000373014	0.0181779	319	0.000178725	0.0235861	1.158	0.504	2.66	0.729601	0.00681903	0.928176	0.00734231	0.100064	0.363431	0.341373
chr1	5568743	-	cg17518949	NA	NA	NA	NA	NA	NA		OpenSea								1:5568663-5568961	Unclassified_Cell_type_specific		55386	NA	0.297231	2.46832	-2.17109	2.17109	2.0313	12.3667	0.00112596	0.024526	71	0.000796033	0.0379927	0.229	0.079	0.667	0.00690893	9.49666e-05	0.488806	0.00734231	0.00261818	0.174729	0.0769763
chr7	143154736	+	cg17533563	NA	NA	NA	NA	NA	NA		OpenSea						TRUE					0	EPHA1-AS1	-1.20646	0.861408	-2.06787	2.06787	0.765592	7.59335	0.00885967	0.0482396	96	0.0097387	0.096563	0.322	0.127	0.822	0.0177251	0.000163588	0.488806	0.00734231	0.0193894	0.222824	0.166595
chr19	55417496	+	cg17804112	NA	NA	NA	NA	NA	NA		OpenSea	NCR1;NCR1;NCR1;NCR1;NCR1	NR_027043;NM_001145457;NM_001145458;NR_027041;NM_004829	TSS200;TSS200;TSS200;TSS200;TSS200			TRUE					10	NCR1	0.966745	4.68694	-3.7202	3.7202	4.1803	17.7868	0.000142172	0.0149861	60	0.000204178	0.0248778	0.334	0.12	0.929	0.0357143	0.000656396	0.495125	0.00734231	0.00547015	0.174729	0.0939959
chr19	36035831	+	cg17810176	NA	NA	NA	NA	NA	NA	chr19:36036002-36036607	N_Shore	GAPDHS;TMEM147	NM_014364;NM_032635	Body;TSS1500		DMR		19:40727671-40728829				0	GAPDHS	-3.81579	0.955931	-4.77172	4.77172	0.108135	15.6962	0.000306904	0.0170383	75	0.00125044	0.0439631	0.328	0.118	0.911	0.0324319	0.000759797	0.493712	0.00734231	0.00343462	0.174729	0.0848605
chr19	54204449	+	cg17857791	NA	NA	NA	NA	NA	NA		OpenSea	MIR520B	NR_030195	TSS200								30	MIR520B	0.893661	3.04316	-2.1495	2.1495	2.62957	10.1831	0.00279822	0.0314466	82	0.0026229	0.0576625	0.393	0.151	1.024	0.0559268	0.00115461	0.524842	0.00734231	0.0236416	0.228471	0.177663
chr20	44330621	+	cg17890298	NA	NA	NA	NA	NA	NA		OpenSea	WFDC13;WFDC10B;WFDC10B	NM_172005;NM_172131;NM_172006	TSS200;Body;5'UTR								0	WFDC10B	0.385108	2.4739	-2.08879	2.08879	2.01435	9.01343	0.00465875	0.0374691	97	0.0106109	0.0999191	0.406	0.159	1.037	0.0594488	0.000704181	0.528411	0.00734231	0.0318795	0.244432	0.197794
chr14	72799938	+	cg17922283	NA	NA	NA	NA	NA	NA		OpenSea	RGS6	NM_004296	Body			TRUE					0	RGS6	0.0347648	2.65821	-2.62344	2.62344	2.60084	21.9855	3.32546e-05	0.0115648	56	0.000118642	0.0210977	0.309	0.109	0.875	0.0270793	0.000564429	0.488806	0.00734231	0.00521467	0.174729	0.093383
chr15	96906859	+	cg17982497	NA	NA	NA	NA	NA	NA	chr15:96904722-96905050	S_Shore					RDMR						23366	NR2F2	1.78018	-0.906926	2.68711	2.68711	-0.87602	22.0952	3.2064e-05	0.0115648	306	0.000892986	0.0391698	1.375	0.61	3.101	0.442479	0.00491864	0.817671	0.00734231	0.0742762	0.330223	0.302691
chr5	3600572	-	cg18100702	NA	NA	NA	NA	NA	NA	chr5:3594467-3603054	Island	IRX1	NM_024337	Body				5:3652193-3654179			TRUE	0	IRX1	-0.784321	-3.08702	2.3027	2.3027	-2.72843	13.4872	0.000719011	0.0215618	296	0.0026229	0.0576625	1.217	0.537	2.758	0.638319	0.00618645	0.896561	0.00734231	0.134637	0.403368	0.385688
chr5	180219707	+	cg18114890	NA	NA	NA	NA	NA	NA	chr5:180219007-180219883	Island	MGAT1;MGAT1;MGAT1;MGAT1;MGAT1	NM_001114618;NM_001114620;NM_002406;NM_001114617;NM_001114619	Body;Body;Body;Body;Body				5:180151328-180152449				0	MGAT1	3.05669	5.315	-2.25831	2.25831	4.7837	12.3064	0.00115385	0.024607	65	0.000387704	0.0312176	0.323	0.116	0.904	0.0313339	0.000655443	0.493712	0.00734231	0.0105716	0.193169	0.121672
chr17	17465242	-	cg18173263	NA	NA	NA	NA	NA	NA	chr17:17465135-17465397	Island	PEMT;PEMT;PEMT	NM_148172;NM_148173;NM_007169	Body;Body;Body				17:17405874-17406312			TRUE	0	PEMT	0.943246	-1.11861	2.06185	2.06185	-0.874473	9.65838	0.00351003	0.0342246	285	0.00748355	0.0865788	1.013	0.448	2.289	0.975721	0.0073372	0.995332	0.00734231	0.396264	0.657566	0.653719
chr17	1810459	-	cg18211249	NA	NA	NA	NA	NA	NA	chr17:1811473-1812097	N_Shore							17:1757183-1757389	17:1810019-1810868	Unclassified_Cell_type_specific		7610	RPA1	0.2959	2.35962	-2.06372	2.06372	2.25554	9.40921	0.00391335	0.0356307	89	0.0051908	0.074757	0.602	0.215	1.684	0.33353	0.00511056	0.753224	0.00734231	0.0318924	0.244432	0.198896
chr15	72563529	+	cg18219418	NA	NA	NA	NA	NA	NA	chr15:72564442-72565165	N_Shore	PARP6;PARP6	NM_020214;NM_020214	1stExon;5'UTR								0	PARP6	-0.818215	-2.93081	2.11259	2.11259	-2.55839	7.89575	0.00770805	0.0455734	286	0.00684038	0.0833679	1.376	0.577	3.282	0.471922	0.00494063	0.831007	0.00734231	0.036568	0.253534	0.214311
chr10	70847430	-	cg18278184	NA	NA	NA	NA	NA	NA		OpenSea	SRGN	NM_002727	TSS1500					10:70847334-70848080	Promoter_Associated		396	SRGN	0.161019	-3.08901	3.25003	3.25003	-2.16955	8.51701	0.00581415	0.040951	282	0.0097387	0.096563	1.206	0.453	3.209	0.707793	0.00559678	0.921079	0.00734231	0.0191416	0.222824	0.170126
chr10	102475324	-	cg18279326	NA	NA	NA	NA	NA	NA	chr10:102475276-102475579	Island					DMR		10:102465267-102465569			TRUE	30142	PAX2	0.749964	-1.91857	2.66853	2.66853	-1.57266	17.1772	0.000177326	0.015933	277	0.014807	0.115567	1.244	0.528	2.933	0.617956	0.00566554	0.8897	0.00734231	0.0886298	0.349453	0.324945
chr19	16045054	-	cg18449879	NA	NA	NA	NA	NA	NA		OpenSea	CYP4F11;CYP4F11	NM_021187;NM_001128932	1stExon;Body								0	CYP4F11	0.0265338	2.13609	-2.10955	2.10955	2.04413	15.5223	0.000327684	0.0172033	60	0.000204178	0.0248778	0.359	0.132	0.973	0.0439801	0.00069576	0.511142	0.00734231	0.0171123	0.219298	0.157139
chr3	64200005	+	cg18450254	NA	NA	NA	NA	NA	NA		OpenSea	PRICKLE2	NM_198859	5'UTR			TRUE				TRUE	0	PRICKLE2	-1.54863	-3.80966	2.26103	2.26103	-3.46046	8.77625	0.00517683	0.0390879	287	0.0062459	0.080399	1.851	0.826	4.149	0.134836	0.00358712	0.606319	0.00734231	0.0398512	0.259147	0.222283
chr19	10928178	-	cg18544365	NA	NA	NA	NA	NA	NA		OpenSea	MIR199A1;DNM2;DNM2;DNM2;DNM2	NR_029586;NM_004945;NM_001005361;NM_001005362;NM_001005360	TSS200;Body;Body;Body;Body				19:10789078-10789559			TRUE	0	DNM2	0.901808	3.05705	-2.15525	2.15525	2.61323	15.7832	0.000297025	0.0169217	57	0.000136243	0.022173	0.265	0.086	0.818	0.0208661	0.000604244	0.488806	0.00734231	0.00211565	0.174729	0.0646548
chr7	157475548	-	cg18628367	NA	NA	NA	NA	NA	NA	chr7:157476886-157486719	N_Shore	PTPRN2;PTPRN2;PTPRN2	NM_002847;NM_130842;NM_130843	Body;Body;Body			TRUE	7:157168186-157168588				0	PTPRN2	0.0540565	2.43296	-2.3789	2.3789	1.92014	8.26593	0.00651171	0.0429584	91	0.0062459	0.080399	0.29	0.102	0.827	0.0206432	0.000423995	0.488806	0.00734231	0.00364349	0.174729	0.0848605
chr5	3599719	+	cg18635552	NA	NA	NA	NA	NA	NA	chr5:3594467-3603054	Island	IRX1	NM_024337	Body				5:3652193-3654179			TRUE	0	IRX1	-2.09896	-5.32626	3.2273	3.2273	-4.5506	12.3442	0.00113628	0.024526	296	0.0026229	0.0576625	1.642	0.705	3.825	0.25024	0.0031442	0.695468	0.00734231	0.0108336	0.193719	0.1353
chr14	74486651	+	cg18638434	NA	NA	NA	NA	NA	NA	chr14:74485325-74486356	S_Shore	C14orf45;ENTPD5	NM_025057;NM_001249	Body;TSS1500					14:74484834-74486773	Promoter_Associated		0	BBOF1	0.366126	-3.47197	3.8381	3.8381	-2.24794	7.60058	0.00883008	0.0482396	275	0.0173905	0.124488	1.255	0.558	2.822	0.583304	0.00614469	0.87714	0.00734231	0.165844	0.443439	0.428076
chr22	19962042	+	cg18704527	NA	NA	NA	NA	NA	NA	chr22:19960524-19961327	S_Shore	ARVCF	NM_001670	Body					22:19961968-19962351	Unclassified		0	ARVCF	-2.32373	0.785312	-3.10904	3.10904	0.0972962	9.50353	0.00375516	0.0350985	94	0.0081787	0.0898584	0.275	0.098	0.776	0.0147215	0.000384046	0.488806	0.00734231	0.00474386	0.174729	0.0897182
chr18	21572656	+	cg18719665	NA	NA	NA	NA	NA	NA		OpenSea	TTC39C	NM_153211	TSS200			TRUE		18:21572543-21572968	Promoter_Associated_Cell_type_specific		79	TTC39C	-0.589823	-2.70806	2.11824	2.11824	-2.4901	19.6268	7.4147e-05	0.0137532	322	0.000118642	0.0210977	1.535	0.624	3.775	0.350274	0.0035638	0.763528	0.00734231	0.0205759	0.224905	0.173733
chr2	113594611	-	cg18773937	NA	NA	NA	NA	NA	NA		OpenSea	IL1B	NM_000576	TSS1500								254	IL1B	-1.38019	1.26904	-2.64923	2.64923	1.14007	21.6936	3.66547e-05	0.0115648	54	8.94778e-05	0.0199086	0.191	0.064	0.573	0.00315896	5.62771e-05	0.488806	0.00734231	0.00179002	0.174729	0.058049
chr7	27134259	-	cg18805066	NA	NA	NA	NA	NA	NA	chr7:27134097-27134303	Island	HOXA1;HOXA1	NM_153620;NM_005522	3'UTR;Body		RDMR		7:27100670-27100923				0	HOXA1	-0.308179	-2.68288	2.3747	2.3747	-2.58944	9.32705	0.00405693	0.0359898	287	0.0062459	0.080399	1.762	0.779	3.985	0.173752	0.00225804	0.642727	0.00734231	0.0208059	0.225374	0.173848
chr14	61655862	-	cg18806378	NA	NA	NA	NA	NA	NA		OpenSea					DMR		14:60725571-60725676	14:61655778-61655916	Unclassified_Cell_type_specific	TRUE	0	PRKCH	-2.76137	-5.06218	2.3008	2.3008	-4.49493	8.21423	0.00666615	0.0433211	290	0.00472442	0.0720983	1.699	0.767	3.762	0.191074	0.00244563	0.651707	0.00734231	0.0340413	0.248561	0.208238
chr10	24496598	-	cg18829521	NA	NA	NA	NA	NA	NA		OpenSea	KIAA1217;KIAA1217;KIAA1217	NM_001098500;NM_001098501;NM_019590	5'UTR;TSS1500;TSS1500			TRUE					0	KIAA1217	0.811134	-1.50309	2.31423	2.31423	-1.1703	11.2633	0.0017724	0.0277376	281	0.0106109	0.0999191	0.701	0.299	1.642	0.413555	0.00482725	0.802863	0.00734231	0.477803	0.717839	0.715576
chr1	18367799	+	cg18890112	NA	NA	NA	NA	NA	NA		OpenSea								1:18367775-18368424	Unclassified_Cell_type_specific		66439	IGSF21	0.24892	2.68416	-2.43524	2.43524	2.15682	9.36881	0.00398327	0.0358173	95	0.00892922	0.0935516	0.284	0.103	0.786	0.0153306	0.000541327	0.488806	0.00734231	0.00434749	0.174729	0.0879422
chr6	136043961	+	cg19350115	NA	NA	NA	NA	NA	NA		OpenSea						TRUE				TRUE	6767	AHI1-DT	-0.537644	1.54034	-2.07798	2.07798	1.02619	7.86562	0.00781528	0.0458786	109	0.0275548	0.15426	0.262	0.095	0.725	0.0098593	0.000198981	0.488806	0.00734231	0.0101963	0.190358	0.118976
chr10	89621871	-	cg19358349	NA	NA	NA	NA	NA	NA	chr10:89621772-89624128	Island	PTEN;KILLIN	NM_000314;NM_001126049	TSS1500;1stExon				10:89611278-89614148	10:89621429-89622724	Promoter_Associated	TRUE	0	KLLN	0.957806	-1.84291	2.80072	2.80072	-1.17095	8.25794	0.00653533	0.0429686	284	0.0081787	0.0898584	1.22	0.517	2.879	0.649878	0.00696473	0.90057	0.00734231	0.333663	0.606859	0.601335
chr1	204010639	+	cg19366877	NA	NA	NA	NA	NA	NA		OpenSea	C1orf157	NR_027902	TSS1500								246	LINC00303	0.447395	-2.20917	2.65656	2.65656	-1.57953	8.75259	0.00523179	0.0392305	283	0.00892922	0.0935516	1.354	0.547	3.354	0.51236	0.00460818	0.850462	0.00734231	0.0398521	0.259147	0.222281
chr3	149327651	-	cg19483007	NA	NA	NA	NA	NA	NA		OpenSea	WWTR1;WWTR1;WWTR1	NM_015472;NM_001168278;NM_001168280	Body;Body;Body			TRUE		3:149327380-149327656	Unclassified_Cell_type_specific		0	WWTR1	-0.346137	2.07424	-2.42038	2.42038	1.84204	13.1596	0.000818777	0.0226328	72	0.000892986	0.0391698	0.319	0.117	0.873	0.0260841	0.000396179	0.488806	0.00734231	0.00999634	0.18923	0.117742
chr12	12502846	+	cg19491035	NA	NA	NA	NA	NA	NA	chr12:12502942-12503465	N_Shore	MANSC1	NM_018050	5'UTR			TRUE	12:12394045-12394697	12:12502540-12503752	Promoter_Associated	TRUE	0	MANSC1	-0.723739	-3.09299	2.36925	2.36925	-2.7282	8.02577	0.00726306	0.044476	282	0.0097387	0.096563	1.79	0.805	3.978	0.153234	0.00295381	0.623129	0.00734231	0.0503023	0.283883	0.250944
chr19	2425476	-	cg19497523	NA	NA	NA	NA	NA	NA	chr19:2424005-2427983	Island	TMPRSS9	NM_182973	Body				19:2375751-2376701	19:2425434-2426038	Promoter_Associated_Cell_type_specific		0	TMPRSS9	0.409872	2.80503	-2.39515	2.39515	2.5961	10.8046	0.00214832	0.0291722	74	0.00111919	0.0426355	0.132	0.036	0.484	0.00227743	0.000117648	0.488806	0.00734231	0.00090948	0.174729	0.0523636
chr19	51375975	+	cg19582822	NA	NA	NA	NA	NA	NA		OpenSea	KLK2;KLK2	NM_001002231;NM_005551	TSS1500;TSS1500								712	KLK2	-0.294905	1.94306	-2.23796	2.23796	1.81288	12.9989	0.000872953	0.0229283	74	0.00111919	0.0426355	0.348	0.122	0.995	0.0489248	0.00126853	0.516473	0.00734231	0.00416673	0.174729	0.0872392
chr10	89621792	-	cg19634213	NA	NA	NA	NA	NA	NA	chr10:89621772-89624128	Island	PTEN;KILLIN	NM_000314;NM_001126049	TSS1500;1stExon				10:89611278-89614148	10:89621429-89622724	Promoter_Associated	TRUE	0	KLLN	0.522484	-2.10534	2.62783	2.62783	-1.59671	8.1479	0.00687004	0.0437085	270	0.0255781	0.149215	2.487	1.054	5.868	0.0374543	0.00145654	0.495842	0.00734231	0.0371758	0.254127	0.216331
chr7	157394970	-	cg19689679	NA	NA	NA	NA	NA	NA		OpenSea	PTPRN2;PTPRN2;PTPRN2	NM_002847;NM_130842;NM_130843	Body;Body;Body				7:157087731-157088242				0	PTPRN2	1.16943	3.28891	-2.11948	2.11948	2.97426	11.2093	0.00181276	0.0278435	83	0.00290152	0.05998	0.356	0.132	0.956	0.0404295	0.000714132	0.504659	0.00734231	0.0163619	0.218766	0.157139
chr3	18467816	+	cg19818826	NA	NA	NA	NA	NA	NA	chr3:18466298-18466604	S_Shore	SATB1;SATB1	NM_002971;NM_001131010	TSS1500;5'UTR								0	SATB1	1.01266	-2.21457	3.22723	3.22723	-1.66789	7.75969	0.00820505	0.0468645	274	0.0188202	0.129567	1.57	0.634	3.884	0.329297	0.00372253	0.750386	0.00734231	0.0274455	0.235301	0.19115
chr22	17309849	-	cg19961720	NA	NA	NA	NA	NA	NA		OpenSea	HSFYP1	NR_003607	Body								0	HSFY1P1	1.65281	3.73049	-2.07769	2.07769	3.41022	12.2163	0.00119692	0.0249233	67	0.000495654	0.0332775	0.303	0.109	0.839	0.0215322	0.000423805	0.488806	0.00734231	0.00571979	0.174729	0.0952687
chr5	171870875	-	cg19979108	NA	NA	NA	NA	NA	NA		OpenSea	SH3PXD2B	NM_001017995	Body			TRUE				TRUE	0	SH3PXD2B	0.346816	2.35221	-2.00539	2.00539	2.26496	9.11979	0.00444464	0.0370031	93	0.00748355	0.0865788	0.756	0.293	1.953	0.564002	0.00627572	0.870509	0.00734231	0.0749761	0.33141	0.30146
chr14	24641077	+	cg19989295	NA	NA	NA	NA	NA	NA	chr14:24641053-24642220	Island	REC8;REC8	NM_001048205;NM_005132	TSS200;TSS200	high-CpG:23710910-23711161			14:23710662-23712048	14:24640738-24641574	Promoter_Associated	TRUE	155	REC8	-1.07723	-3.76462	2.68739	2.68739	-2.98547	12.4955	0.00106875	0.0242216	291	0.0042952	0.0695339	2.402	1.075	5.37	0.0327246	0.00151002	0.493712	0.00734231	0.125021	0.392814	0.373832
chr3	62709536	-	cg20082170	NA	NA	NA	NA	NA	NA		OpenSea	CADPS;CADPS;CADPS	NM_003716;NM_183394;NM_183393	Body;Body;Body			TRUE					0	CADPS	-2.02181	0.119399	-2.14121	2.14121	-0.391401	12.157	0.00122618	0.0251703	83	0.00290152	0.05998	0.538	0.21	1.379	0.196657	0.00427016	0.656336	0.00734231	0.0391284	0.258395	0.216331
chr11	67982703	+	cg20092736	NA	NA	NA	NA	NA	NA	chr11:67980011-67982068	S_Shore							11:67739054-67739312	11:67982239-67982900	Unclassified_Cell_type_specific		1634	KMT5B	1.88867	4.1111	-2.22243	2.22243	3.85884	10.4025	0.00254773	0.0305109	87	0.0042952	0.0695339	0.415	0.162	1.06	0.065998	0.00120918	0.534537	0.00734231	0.0173622	0.219298	0.160449
chr17	12692308	+	cg20131013	NA	NA	NA	NA	NA	NA	chr17:12692737-12693690	N_Shore	RICH2	NM_014859	TSS1500								519	ARHGAP44	-4.09415	-1.59465	-2.4995	2.4995	-2.12413	8.37969	0.00618519	0.0420566	107	0.0237219	0.144423	0.555	0.213	1.445	0.227742	0.00300308	0.681158	0.00734231	0.0562645	0.297449	0.260477
chr4	79971432	-	cg20137991	NA	NA	NA	NA	NA	NA		OpenSea							4:80190432-80190505				0	LINC01088	1.59448	4.89737	-3.30289	3.30289	4.10704	7.66115	0.00858633	0.0477048	90	0.00569704	0.077264	0.301	0.107	0.844	0.0224609	0.000313953	0.488806	0.00734231	0.00586994	0.174729	0.0955717
chr2	113594343	-	cg20157753	NA	NA	NA	NA	NA	NA		OpenSea	IL1B;IL1B	NM_000576;NM_000576	1stExon;5'UTR								0	IL1B	0.290599	2.31361	-2.02301	2.02301	1.90168	10.2545	0.00271397	0.0311008	81	0.00236822	0.0553389	0.258	0.095	0.703	0.00810378	0.000106161	0.488806	0.00734231	0.00399096	0.174729	0.0856738
chr4	148283066	+	cg20168495	NA	NA	NA	NA	NA	NA		OpenSea						TRUE				TRUE	119001	EDNRA	0.182368	2.36558	-2.18321	2.18321	1.87069	12.8277	0.000934906	0.0235536	76	0.00139528	0.0458362	0.322	0.11	0.942	0.0385085	0.00106897	0.499685	0.00734231	0.00447183	0.174729	0.0889368
chr7	142012034	-	cg20220755	NA	NA	NA	NA	NA	NA		OpenSea											39965	NA	0.151395	3.06512	-2.91372	2.91372	2.53614	17.2225	0.000174422	0.015889	58	0.000156182	0.0229817	0.141	0.041	0.489	0.00200588	7.06443e-05	0.488806	0.00734231	0.00116172	0.174729	0.0546101
chr7	130646051	+	cg20228731	NA	NA	NA	NA	NA	NA		OpenSea	FLJ43663;FLJ43663	NR_015431;NR_024153	Body;Body	low-CpG:130296547-130296631		TRUE		7:130645892-130646436	Promoter_Associated		0	LINC-PINT	1.61224	4.15111	-2.53887	2.53887	3.64846	10.9059	0.00205853	0.0286845	68	0.000559183	0.0343849	0.331	0.119	0.923	0.0345762	0.000867312	0.493712	0.00734231	0.00463421	0.174729	0.0889368
chr1	110166571	+	cg20253872	NA	NA	NA	NA	NA	NA	chr1:110162464-110162716	S_Shelf	AMPD2;AMPD2;AMPD2	NM_139156;NM_004037;NM_203404	Body;Body;TSS1500					1:110166153-110166793	Promoter_Associated		0	AMPD2	-1.11052	-3.35438	2.24386	2.24386	-2.54947	9.11329	0.00445742	0.0370075	286	0.00684038	0.0833679	1.714	0.749	3.922	0.201969	0.00228501	0.661366	0.00734231	0.0231093	0.228009	0.179348
chr3	99595026	+	cg20276377	NA	NA	NA	NA	NA	NA	chr3:99594969-99595215	Island	C3orf26;FILIP1L;MIR548G;FILIP1L;FILIP1L;FILIP1L	NM_032359;NM_182909;NR_031662;NM_014890;NM_014890;NM_001042459	Body;Body;Body;1stExon;5'UTR;Body	high-CpG:101077605-101077858			3:101077583-101077945	3:99594303-99596028	Promoter_Associated	TRUE	0	MIR548G	-4.48996	-0.80063	-3.68933	3.68933	-1.27772	9.30671	0.00409334	0.0360729	97	0.0106109	0.0999191	0.253	0.092	0.691	0.007369	7.46393e-05	0.488806	0.00734231	0.00831745	0.181406	0.107549
chr1	65534742	-	cg20301308	NA	NA	NA	NA	NA	NA	chr1:65532161-65533212	S_Shore											10550	MIR101-1	2.30331	0.29108	2.01223	2.01223	0.144353	7.42826	0.00956495	0.0496673	268	0.0296581	0.159893	1.614	0.653	3.988	0.299679	0.00522394	0.729255	0.00734231	0.0587359	0.302798	0.271516
chr6	26088446	+	cg20485758	NA	NA	NA	NA	NA	NA		OpenSea	HFE;HFE;HFE;HFE;HFE;HFE;HFE;HFE;HFE	NM_139010;NM_139009;NM_139008;NM_139007;NM_139006;NM_139004;NM_139003;NM_139011;NM_000410	Body;Body;Body;Body;Body;Body;Body;Body;Body			TRUE					0	HFE	2.71892	0.250228	2.46869	2.46869	0.431005	11.1934	0.00182489	0.0279001	280	0.0115496	0.103733	1.321	0.582	2.999	0.506254	0.00603829	0.848257	0.00734231	0.155517	0.430213	0.414771
chr2	134023662	-	cg20514322	NA	NA	NA	NA	NA	NA	chr2:134023947-134024467	N_Shore	NCKAP5;NCKAP5	NM_207363;NM_207481	Body;Body				2:133740132-133741039			TRUE	0	NCKAP5	0.691588	-2.27593	2.96751	2.96751	-2.55721	24.5553	1.44187e-05	0.0115648	331	3.13425e-05	0.0160393	3.125	1.274	7.663	0.0127877	0.000101894	0.488806	0.00734231	0.000301023	0.174729	0.0479397
chr8	97004219	+	cg20537987	NA	NA	NA	NA	NA	NA		OpenSea					RDMR						43642	SRSF3P2	0.0453773	3.18171	-3.13633	3.13633	2.49029	11.1944	0.0018241	0.0279001	77	0.00155489	0.0480627	0.303	0.108	0.851	0.0234292	0.000358425	0.488806	0.00734231	0.0075587	0.177618	0.103126
chr11	4606701	+	cg20576955	NA	NA	NA	NA	NA	NA		OpenSea	OR52I2	NM_001005170	TSS1500								1318	OR52I2	-0.334879	2.08022	-2.4151	2.4151	1.72463	13.2715	0.000783151	0.0221501	69	0.000629934	0.0351246	0.308	0.107	0.881	0.0280958	0.000594868	0.489719	0.00734231	0.00520808	0.174729	0.0932635
chr7	45921668	-	cg20592075	NA	NA	NA	NA	NA	NA		OpenSea						TRUE				TRUE	6289	IGFBP1	1.06393	3.52877	-2.46484	2.46484	2.86483	8.54765	0.00573465	0.0407051	79	0.00192367	0.0509774	0.441	0.164	1.182	0.1036	0.00169662	0.577209	0.00734231	0.0190766	0.222824	0.166595
chr11	1028356	-	cg20625588	NA	NA	NA	NA	NA	NA	chr11:1029083-1029390	N_Shore	MUC6	NM_005961	Body				11:1018261-1018411				0	MUC6	0.433836	4.02009	-3.58626	3.58626	2.96001	10.021	0.00300016	0.0322572	82	0.0026229	0.0576625	0.426	0.143	1.268	0.125157	0.0029349	0.599117	0.00734231	0.0143015	0.211117	0.145084
chr7	121969421	-	cg20665157	NA	NA	NA	NA	NA	NA		OpenSea	CADPS2;CADPS2;CADPS2	NM_001009571;NM_001167940;NM_017954	Body;Body;Body			TRUE					0	CADPS2	1.45854	3.48368	-2.02514	2.02514	3.31928	12.6459	0.00100577	0.0238746	75	0.00125044	0.0439631	0.586	0.218	1.58	0.291324	0.0045206	0.723496	0.00734231	0.0303329	0.240633	0.1942
chr2	240062121	-	cg20706597	NA	NA	NA	NA	NA	NA	chr2:240061326-240061602	S_Shore	HDAC4	NM_006037	Body				2:239726937-239727134				0	HDAC4	-0.30113	2.15088	-2.45201	2.45201	1.90511	15.4433	0.000337614	0.0173354	70	0.000708631	0.0367125	0.335	0.112	0.998	0.0494846	0.00143145	0.51656	0.00734231	0.004689	0.174729	0.0907823
chr4	152090378	-	cg20778600	NA	NA	NA	NA	NA	NA		OpenSea	SH3D19;SH3D19;SH3D19	NM_001128924;NM_001128923;NM_001009555	Body;Body;Body			TRUE				TRUE	0	SH3D19	2.10061	-1.21744	3.31806	3.31806	-0.307808	14.2072	0.000542271	0.0201142	284	0.0081787	0.0898584	1.359	0.587	3.149	0.474189	0.00508723	0.831954	0.00734231	0.0382991	0.256821	0.218811
chr1	100435035	-	cg20868668	NA	NA	NA	NA	NA	NA	chr1:100435297-100436070	N_Shore	SLC35A3	NM_012243	TSS1500					1:100434560-100436342	Promoter_Associated		308	SLC35A3	1.9032	-1.01094	2.91415	2.91415	-0.299222	9.23107	0.0042318	0.0362606	278	0.0136433	0.111572	1.795	0.772	4.17	0.174119	0.00338731	0.642727	0.00734231	0.0177303	0.219376	0.166595
chr15	96906732	+	cg20889818	NA	NA	NA	NA	NA	NA	chr15:96904722-96905050	S_Shore					RDMR		15:94707712-94707831				23239	NR2F2	0.46131	-2.28144	2.74275	2.74275	-2.37998	16.6192	0.000217604	0.0163896	303	0.00125044	0.0439631	2.026	0.839	4.889	0.116315	0.00166438	0.591296	0.00734231	0.00771336	0.178198	0.112157
chr5	1983658	+	cg21029964	NA	NA	NA	NA	NA	NA		OpenSea						TRUE	5:2036614-2036800				96364	IRX4	0.337463	2.78243	-2.44497	2.44497	2.20263	9.04221	0.00459976	0.0373343	91	0.0062459	0.080399	0.235	0.084	0.653	0.0054795	1.8112e-05	0.488806	0.00734231	0.00624618	0.174729	0.0968994
chr6	134491163	+	cg21078322	NA	NA	NA	NA	NA	NA		OpenSea	SGK1;SGK1;SGK1;SGK1	NM_001143676;NM_001143678;NM_005627;NM_001143677	3'UTR;3'UTR;3'UTR;3'UTR				6:134532807-134532861				0	SGK1	-0.468191	2.25684	-2.72504	2.72504	1.82864	26.0551	9.00365e-06	0.0115648	47	3.13425e-05	0.0160393	0.108	0.027	0.424	0.00143587	3.90621e-05	0.488806	0.00734231	0.000387995	0.174729	0.0365635
chr18	74832171	-	cg21116087	NA	NA	NA	NA	NA	NA	chr18:74832039-74832282	Island	MBP;MBP	NM_001025101;NM_001025100	5'UTR;5'UTR				18:72961088-72961378				0	MBP	0.303731	2.47432	-2.17059	2.17059	2.21824	13.2024	0.00080493	0.0224739	72	0.000892986	0.0391698	0.514	0.198	1.33	0.169966	0.00279981	0.639488	0.00734231	0.0348886	0.249955	0.205912
chr15	25456641	+	cg21134301	NA	NA	NA	NA	NA	NA		OpenSea	SNORD115-15;SNORD115-21;PAR4;SNORD115-23	NR_003307;NR_003313;NR_022010;NR_003315	Body;Body;TSS200;TSS1500								196	PWAR4	0.582984	2.58969	-2.0067	2.0067	2.26133	14.4522	0.000493158	0.0197375	68	0.000559183	0.0343849	0.131	0.037	0.455	0.00140084	4.73226e-05	0.488806	0.00734231	0.000837254	0.174729	0.0517828
chr9	136861819	-	cg21171304	NA	NA	NA	NA	NA	NA	chr9:136856230-136858681	S_Shelf											4372	VAV2	1.81826	3.91223	-2.09397	2.09397	3.4216	8.75826	0.00521857	0.0391907	83	0.00290152	0.05998	0.238	0.086	0.657	0.00558345	9.35857e-05	0.488806	0.00734231	0.00317587	0.174729	0.0829746
chr9	94755065	-	cg21245684	NA	NA	NA	NA	NA	NA		OpenSea						TRUE					38353	SPTLC1	-1.22772	0.842799	-2.07052	2.07052	0.687896	11.6575	0.00150502	0.0263436	79	0.00192367	0.0509774	0.321	0.106	0.97	0.0440712	0.000616053	0.511142	0.00734231	0.0280699	0.235942	0.187461
chr20	50248076	-	cg21324456	NA	NA	NA	NA	NA	NA		OpenSea	ATP9A	NM_006045	Body		DMR	TRUE				TRUE	0	ATP9A	-2.03756	0.120845	-2.15841	2.15841	0.190384	13.4137	0.000740209	0.0218532	68	0.000559183	0.0343849	0.3	0.101	0.891	0.0302193	0.000864978	0.493712	0.00734231	0.00320556	0.174729	0.0839848
chr4	124323362	+	cg21353144	NA	NA	NA	NA	NA	NA	chr4:124318307-124319998	S_Shelf	SPRY1;SPRY1	NM_199327;NM_005841	Body;Body		RDMR						0	SPRY1	1.65977	-0.387006	2.04678	2.04678	-0.696253	15.7281	0.00030324	0.0170383	315	0.00030142	0.0281023	3.496	1.278	9.561	0.0147623	0.000115105	0.488806	0.00734231	0.000692443	0.174729	0.0552142
chr1	153312501	-	cg21400802	NA	NA	NA	NA	NA	NA		OpenSea	PGLYRP4	NM_020393	Body					1:153312368-153312553	Unclassified_Cell_type_specific		0	PGLYRP4	0.489976	2.93797	-2.44799	2.44799	2.9237	24.7769	1.34394e-05	0.0115648	40	9.84633e-06	0.0148202	0.23	0.074	0.718	0.0113686	0.000255535	0.488806	0.00734231	0.00256228	0.174729	0.0703882
chr15	96906354	-	cg21406075	NA	NA	NA	NA	NA	NA	chr15:96904722-96905050	S_Shore					CDMR						22861	NR2F2	0.644226	-2.53417	3.1784	3.1784	-2.12021	20.5034	5.48121e-05	0.0118789	307	0.000796033	0.0379927	1.249	0.558	2.798	0.588668	0.00588399	0.879104	0.00734231	0.178234	0.458013	0.444413
chr12	107974612	-	cg21535366	NA	NA	NA	NA	NA	NA	chr12:107974842-107975305	N_Shore	BTBD11;BTBD11	NM_001017523;NM_001018072	TSS200;Body								0	ABTB3	0.282483	2.35109	-2.06861	2.06861	1.90117	8.80649	0.00510749	0.0388586	91	0.0062459	0.080399	0.332	0.121	0.906	0.0313103	0.000618021	0.493712	0.00734231	0.00750857	0.177594	0.102047
chr3	146026497	-	cg21552014	NA	NA	NA	NA	NA	NA		OpenSea						TRUE					57530	PLSCR4	-0.9233	-3.08558	2.16228	2.16228	-2.36013	8.76806	0.0051958	0.039103	293	0.00353831	0.0644891	1.175	0.48	2.879	0.723853	0.00609241	0.926738	0.00734231	0.137903	0.407219	0.390227
chr5	82771513	+	cg21594702	NA	NA	NA	NA	NA	NA	chr5:82770148-82770599	S_Shore	VCAN;VCAN;VCAN;VCAN	NM_004385;NM_001164097;NM_001126336;NM_001164098	5'UTR;5'UTR;5'UTR;5'UTR								0	VCAN	-0.882688	1.174	-2.05669	2.05669	0.776598	8.1688	0.00680509	0.0436191	96	0.0097387	0.096563	0.336	0.124	0.915	0.0328395	0.000493495	0.493712	0.00734231	0.0116658	0.198588	0.128245
chr3	11599713	-	cg21617903	NA	NA	NA	NA	NA	NA		OpenSea	VGLL4;VGLL4;VGLL4;VGLL4	NM_014667;NM_001128220;NM_001128219;NM_001128221	3'UTR;3'UTR;3'UTR;3'UTR				3:11574612-11574817			TRUE	0	VGLL4	0.415889	2.96912	-2.55324	2.55324	2.35615	13.7964	0.000636627	0.0209207	69	0.000629934	0.0351246	0.31	0.107	0.899	0.0309923	0.000790072	0.493712	0.00734231	0.00265715	0.174729	0.078204
chr5	140810106	+	cg21627409	NA	NA	NA	NA	NA	NA	chr5:140810494-140812617	N_Shore	PCDHGA4;PCDHGA11;PCDHGA11;PCDHGA9;PCDHGA1;PCDHGB1;PCDHGB6;PCDHGA12;PCDHGB3;PCDHGB7;PCDHGA6;PCDHGA8;PCDHGA10;PCDHGA5;PCDHGB4;PCDHGA3;PCDHGA2;PCDHGA12;PCDHGB2;PCDHGA7;PCDHGB5	NM_018917;NM_032092;NM_018914;NM_018921;NM_018912;NM_018922;NM_018926;NM_003735;NM_018924;NM_018927;NM_018919;NM_032088;NM_018913;NM_018918;NM_003736;NM_018916;NM_018915;NM_032094;NM_018923;NM_018920;NM_018925	Body;Body;Body;Body;Body;Body;Body;TSS200;Body;Body;Body;Body;Body;Body;Body;Body;Body;TSS200;Body;Body;Body	low-CpG:140790256-140790651			5:140790290-140790445	5:140809844-140810739	NonGene_Associated	TRUE	0	PCDHGA1	-4.01873	0.374881	-4.39361	4.39361	-0.418406	12.6051	0.00102245	0.0240539	69	0.000629934	0.0351246	0.27	0.084	0.861	0.0269439	0.000955533	0.488806	0.00734231	0.00659376	0.174729	0.0955717
chr18	46473573	+	cg21718735	NA	NA	NA	NA	NA	NA	chr18:46474931-46479364	N_Shore	SMAD7	NM_005904	Body		RDMR						0	SMAD7	-1.03598	-3.23767	2.20169	2.20169	-3.13119	10.5121	0.00243155	0.030162	290	0.00472442	0.0720983	2.425	0.954	6.166	0.0628798	0.000378383	0.532793	0.00734231	0.000629072	0.174729	0.0534476
chr11	85338252	-	cg21787323	NA	NA	NA	NA	NA	NA	chr11:85339343-85339629	N_Shore	TMEM126B;DLG2	NM_018480;NM_001142699	TSS1500;5'UTR					11:85338235-85340321	Promoter_Associated		0	DLG2	-1.10828	-3.92147	2.8132	2.8132	-3.18762	10.4691	0.00247647	0.0302753	288	0.00569704	0.077264	2.248	0.925	5.461	0.0737926	0.000807797	0.542939	0.00734231	0.00389334	0.174729	0.0915535
chr7	157530036	-	cg21815508	NA	NA	NA	NA	NA	NA	chr7:157524157-157526741	S_Shelf	PTPRN2;PTPRN2;PTPRN2	NM_002847;NM_130842;NM_130843	Body;Body;Body				7:157222660-157223071				0	PTPRN2	1.78749	4.1759	-2.38841	2.38841	4.09643	7.91152	0.00765254	0.0454925	107	0.0237219	0.144423	0.475	0.173	1.3	0.147226	0.00141806	0.618008	0.00734231	0.0866887	0.346793	0.319715
chr7	16505094	+	cg21817179	NA	NA	NA	NA	NA	NA		OpenSea	SOSTDC1	NM_015464	1stExon			TRUE					0	SOSTDC1	0.809859	-1.93076	2.74062	2.74062	-1.13629	8.15819	0.00683797	0.0436948	290	0.00472442	0.0720983	2.997	1.249	7.192	0.0139892	0.000256236	0.488806	0.00734231	0.00306063	0.174729	0.0856738
chr3	50126067	+	cg21837569	NA	NA	NA	NA	NA	NA	chr3:50126252-50127204	N_Shore	RBM5	NM_005778	TSS1500					3:50125944-50127827	Unclassified		0	RBM6	-0.0915437	2.58348	-2.67502	2.67502	2.56618	12.701	0.000983705	0.0237203	76	0.00139528	0.0458362	0.308	0.109	0.865	0.0254869	0.000389724	0.488806	0.00734231	0.00834469	0.181406	0.107549
chr14	101489555	-	cg21876806	NA	NA	NA	NA	NA	NA		OpenSea	MIR299;MIR411	NR_029841;NR_030389	TSS1500;TSS200								105	MIR411	1.90638	4.00509	-2.09871	2.09871	3.84895	19.2639	8.41492e-05	0.0140324	54	8.94778e-05	0.0199086	0.194	0.06	0.632	0.00645934	0.000147673	0.488806	0.00734231	0.00512236	0.174729	0.0922135
chr2	100498600	+	cg21959618	NA	NA	NA	NA	NA	NA		OpenSea	AFF3;AFF3	NM_001025108;NM_002285	Body;Body			TRUE					0	AFF3	0.61427	-2.33822	2.95249	2.95249	-1.62158	10.0309	0.00298741	0.0321965	294	0.00320599	0.0624085	1.133	0.406	3.161	0.812108	0.00581817	0.953838	0.00734231	0.0212397	0.22568	0.17608
chr3	99595145	+	cg22092811	NA	NA	NA	NA	NA	NA	chr3:99594969-99595215	Island	C3orf26;FILIP1L;MIR548G;FILIP1L;FILIP1L	NM_032359;NM_182909;NR_031662;NM_014890;NM_001042459	Body;Body;Body;TSS200;Body	high-CpG:101077605-101077858			3:101077583-101077945	3:99594303-99596028	Promoter_Associated	TRUE	0	MIR548G	-4.33451	-0.861371	-3.47314	3.47314	-0.672568	14.1599	0.000552334	0.0201224	63	0.00030142	0.0281023	0.189	0.059	0.605	0.0050536	8.75141e-05	0.488806	0.00734231	0.00214811	0.174729	0.0660928
chr17	15244482	+	cg22264930	NA	NA	NA	NA	NA	NA	chr17:15244705-15245126	N_Shore	TEKT3	NM_031898	5'UTR		DMR		17:15185144-15185218				0	TEKT3	-1.42652	-4.17023	2.74371	2.74371	-4.11079	10.8555	0.0021027	0.0288655	296	0.0026229	0.0576625	1.607	0.688	3.753	0.273157	0.00311144	0.710675	0.00734231	0.0205231	0.224788	0.173733
chr7	157294388	-	cg22321318	NA	NA	NA	NA	NA	NA	chr7:157294303-157294517	Island							7:156986991-156987328	7:157294341-157294908	Unclassified_Cell_type_specific		37360	PTPRN2	-0.291519	2.50279	-2.7943	2.7943	2.03387	17.0106	0.000188458	0.0161626	63	0.00030142	0.0281023	0.161	0.046	0.561	0.00414451	6.32628e-05	0.488806	0.00734231	0.000953159	0.174729	0.0509899
chr7	107205157	-	cg22438280	NA	NA	NA	NA	NA	NA	chr7:107204114-107204797	S_Shore	COG5;COG5;COG5;DUS4L	NM_001161520;NM_006348;NM_181733;NM_181581	TSS200;TSS200;TSS200;5'UTR								0	DUS4L	0.672056	-1.34218	2.01424	2.01424	-1.14547	12.9867	0.000877234	0.0230155	306	0.000892986	0.0391698	4.562	1.582	13.152	0.00496314	2.94964e-05	0.488806	0.00734231	5.54432e-05	0.174729	0.0277564
chr3	50265698	-	cg22467301	NA	NA	NA	NA	NA	NA	chr3:50263685-50263908	S_Shore								3:50264362-50265708	Promoter_Associated		0	GNAI2	-0.0732944	-2.19251	2.11922	2.11922	-1.78088	12.6983	0.000984783	0.0237203	307	0.000796033	0.0379927	2.14	0.862	5.316	0.101218	0.00115384	0.574144	0.00734231	0.00502527	0.174729	0.0961371
chr7	99595276	-	cg22531904	NA	NA	NA	NA	NA	NA	chr7:99595206-99595505	Island							7:99433157-99433441	7:99595118-99595821	Unclassified_Cell_type_specific		3687	AZGP1P1	-0.313591	-3.59747	3.28388	3.28388	-2.92721	20.9173	4.76077e-05	0.0118789	326	6.69763e-05	0.0192795	2.024	0.913	4.484	0.082564	0.00144132	0.554366	0.00734231	0.00537292	0.174729	0.0972827
chr17	29887049	+	cg22533683	NA	NA	NA	NA	NA	NA	chr17:29885900-29887377	Island	MIR193A	NR_029710	Body				17:26909942-26911490				0	MIR193A	-0.221898	1.94876	-2.17066	2.17066	1.48653	11.3184	0.00173218	0.0275191	75	0.00125044	0.0439631	0.379	0.126	1.141	0.084423	0.00229254	0.556151	0.00734231	0.00530978	0.174729	0.0941018
chr7	130712346	-	cg22544881	NA	NA	NA	NA	NA	NA		OpenSea	FLJ43663;FLJ43663	NR_015431;NR_024153	Body;Body			TRUE		7:130712129-130712362	Unclassified_Cell_type_specific	TRUE	0	LINC-PINT	-0.940872	1.39212	-2.33299	2.33299	1.06083	8.31564	0.00636682	0.0424946	83	0.00290152	0.05998	0.412	0.141	1.2	0.104073	0.00211161	0.577378	0.00734231	0.0171411	0.219298	0.159518
chr3	141516638	+	cg22639293	NA	NA	NA	NA	NA	NA	chr3:141516055-141516639	Island	GRK7	NM_139209	Body			TRUE					0	GRK7	-0.107867	-2.69592	2.58805	2.58805	-2.3467	11.5535	0.00157116	0.0266637	298	0.00213571	0.0529409	1.744	0.668	4.551	0.25578	0.00261223	0.699083	0.00734231	0.00585243	0.174729	0.100484
chr1	159893696	-	cg22698489	NA	NA	NA	NA	NA	NA	chr1:159894329-159895398	N_Shore	TAGLN2	NM_003564	5'UTR	low-CpG:158160289-158160326	RDMR			1:159893107-159893722	Promoter_Associated		0	TAGLN2	-2.88225	-0.697812	-2.18444	2.18444	-0.251189	15.9619	0.000277785	0.0168699	71	0.000796033	0.0379927	0.235	0.086	0.64	0.00459962	5.03862e-05	0.488806	0.00734231	0.00235401	0.174729	0.0736564
chr6	144479349	-	cg22783664	NA	NA	NA	NA	NA	NA		OpenSea	STX11	NM_003764	5'UTR			TRUE				TRUE	0	STX11	0.388919	-2.38437	2.77329	2.77329	-1.88376	18.2874	0.000118817	0.0145408	317	0.000232863	0.0264815	2.025	0.905	4.531	0.0858904	0.00164246	0.557735	0.00734231	0.0109257	0.194588	0.135622
chr1	207995752	+	cg22793142	NA	NA	NA	NA	NA	NA		OpenSea	LOC148696	NR_026817	Body			TRUE		1:207995589-207995805	Unclassified_Cell_type_specific		0	LOC148696	1.52554	-1.23768	2.76322	2.76322	-1.20549	15.6657	0.00031044	0.0171155	311	0.000495654	0.0332775	2.158	0.95	4.906	0.0662557	0.000939166	0.534537	0.00734231	0.0100884	0.189647	0.12898
chr5	2890321	-	cg22896684	NA	NA	NA	NA	NA	NA		OpenSea							5:2943232-2943367				134809	IRX2-DT	1.90095	3.99553	-2.09458	2.09458	3.75272	12.1178	0.00124598	0.0251703	70	0.000708631	0.0367125	0.277	0.101	0.763	0.0130014	0.00026571	0.488806	0.00734231	0.00444946	0.174729	0.0882202
chr19	51446718	-	cg22965082	NA	NA	NA	NA	NA	NA		OpenSea	KLK5;KLK5;KLK5	NM_001077492;NM_012427;NM_001077491	3'UTR;3'UTR;3'UTR								0	KLK5	0.0358512	3.11666	-3.08081	3.08081	2.31288	16.1054	0.00026329	0.0167166	58	0.000156182	0.0229817	0.189	0.063	0.564	0.00282629	1.28022e-05	0.488806	0.00734231	0.0026644	0.174729	0.0719967
chr19	10928211	+	cg23047544	NA	NA	NA	NA	NA	NA		OpenSea	MIR199A1;DNM2;DNM2;DNM2;DNM2	NR_029586;NM_004945;NM_001005361;NM_001005362;NM_001005360	TSS200;Body;Body;Body;Body				19:10789078-10789559			TRUE	0	DNM2	-0.00248405	2.13407	-2.13656	2.13656	2.06046	11.1338	0.00187092	0.0279745	74	0.00111919	0.0426355	0.65	0.268	1.573	0.339068	0.00559628	0.756597	0.00734231	0.0756733	0.332404	0.302408
chr1	62660624	-	cg23049458	NA	NA	NA	NA	NA	NA	chr1:62660555-62660946	Island	L1TD1;L1TD1	NM_019079;NM_001164835	5'UTR;5'UTR		RDMR		1:62432908-62433521				0	L1TD1	-2.30516	-4.712	2.40684	2.40684	-4.47201	18.4203	0.000113323	0.0145408	330	3.66378e-05	0.0170447	6.903	2.675	17.814	6.49659e-05	6.67323e-07	0.488806	0.00734231	1.31615e-05	0.174729	0.0158949
chr19	10928549	+	cg23068797	NA	NA	NA	NA	NA	NA		OpenSea	DNM2;MIR199A1;DNM2;DNM2;DNM2	NM_004945;NR_029586;NM_001005361;NM_001005362;NM_001005360	Body;TSS1500;Body;Body;Body				19:10789078-10789559			TRUE	0	DNM2	-0.522274	2.73977	-3.26204	3.26204	2.31998	26.1755	8.67422e-06	0.0115648	45	2.27853e-05	0.0155979	0.218	0.073	0.649	0.00627184	0.000134497	0.488806	0.00734231	0.00177664	0.174729	0.058049
chr5	140810051	+	cg23082339	NA	NA	NA	NA	NA	NA	chr5:140810494-140812617	N_Shore	PCDHGA4;PCDHGA11;PCDHGA11;PCDHGA9;PCDHGA1;PCDHGB1;PCDHGB6;PCDHGA12;PCDHGB3;PCDHGB7;PCDHGA6;PCDHGA8;PCDHGA10;PCDHGA5;PCDHGB4;PCDHGA3;PCDHGA2;PCDHGA12;PCDHGB2;PCDHGA7;PCDHGB5	NM_018917;NM_032092;NM_018914;NM_018921;NM_018912;NM_018922;NM_018926;NM_003735;NM_018924;NM_018927;NM_018919;NM_032088;NM_018913;NM_018918;NM_003736;NM_018916;NM_018915;NM_032094;NM_018923;NM_018920;NM_018925	Body;Body;Body;Body;Body;Body;Body;TSS200;Body;Body;Body;Body;Body;Body;Body;Body;Body;TSS200;Body;Body;Body					5:140809844-140810739	NonGene_Associated	TRUE	0	PCDHGA1	-4.73254	-1.87576	-2.85678	2.85678	-2.3408	13.7708	0.000643051	0.0209207	85	0.00353831	0.0644891	0.313	0.099	0.987	0.0473649	0.00131051	0.515991	0.00734231	0.0045668	0.174729	0.0856738
chr8	42712312	+	cg23146741	NA	NA	NA	NA	NA	NA		OpenSea	RNF170;RNF170;RNF170;RNF170;RNF170;RNF170	NR_027668;NM_001160225;NM_001160224;NM_030954;NM_001160223;NR_027669	Body;Body;Body;Body;Body;Body			TRUE		8:42712269-42712399	Unclassified_Cell_type_specific		0	RNF170	-1.34846	1.98391	-3.33237	3.33237	1.23376	11.4797	0.00161994	0.0269363	79	0.00192367	0.0509774	0.335	0.112	0.998	0.0494846	0.00143145	0.51656	0.00734231	0.004689	0.174729	0.0907823
chr10	90847168	-	cg23195687	NA	NA	NA	NA	NA	NA		OpenSea						TRUE		10:90847087-90847191	Unclassified_Cell_type_specific		23999	MIR4679-2	-0.197942	2.65009	-2.84803	2.84803	2.09308	16.4883	0.000228386	0.0163896	68	0.000559183	0.0343849	0.207	0.069	0.621	0.00494543	9.17426e-05	0.488806	0.00734231	0.0014964	0.174729	0.0573528
chr6	161796850	+	cg23244761	NA	NA	NA	NA	NA	NA		OpenSea	PARK2;PARK2;PARK2	NM_004562;NM_013987;NM_013988	Body;Body;Body				6:161716775-161716879				0	PRKN	0.741499	4.29834	-3.55684	3.55684	3.8775	12.2978	0.00115791	0.0246716	80	0.00213571	0.0529409	0.453	0.178	1.153	0.0966554	0.00171351	0.570872	0.00734231	0.0400168	0.259366	0.217783
chr2	198540518	-	cg23334662	NA	NA	NA	NA	NA	NA		OpenSea	RFTN2;RFTN2	NM_144629;NM_144629	1stExon;5'UTR								0	RFTN2	-2.02401	-4.07182	2.04781	2.04781	-3.55254	7.83544	0.00792425	0.0461435	285	0.00748355	0.0865788	0.944	0.372	2.397	0.903408	0.0071724	0.978846	0.00734231	0.121674	0.388725	0.369105
chr3	184971183	-	cg23361969	NA	NA	NA	NA	NA	NA	chr3:184971641-184972002	N_Shore	EHHADH;EHHADH	NM_001166415;NM_001966	5'UTR;Body			TRUE					0	EHHADH	2.38108	0.327957	2.05312	2.05312	0.554597	8.73559	0.00527166	0.0392955	277	0.014807	0.115567	1.33	0.511	3.463	0.558655	0.00501798	0.869146	0.00734231	0.0236906	0.228471	0.181495
chr17	46089637	-	cg23363877	NA	NA	NA	NA	NA	NA	chr17:46089636-46089851	Island						TRUE	17:43444554-43444850	17:46089263-46090475	Unclassified	TRUE	13894	COPZ2	-1.33088	-4.10703	2.77615	2.77615	-3.18029	10.25	0.00271915	0.0311008	285	0.00748355	0.0865788	1.489	0.67	3.308	0.328138	0.00486826	0.74999	0.00734231	0.0585301	0.302279	0.270667
chr7	157374903	+	cg23453466	NA	NA	NA	NA	NA	NA		OpenSea	PTPRN2;PTPRN2;PTPRN2	NM_002847;NM_130842;NM_130843	Body;Body;Body				7:157067331-157067671				0	PTPRN2	0.902211	2.938	-2.03579	2.03579	2.79498	12.0986	0.00125578	0.0251703	77	0.00155489	0.0480627	0.377	0.13	1.091	0.0718679	0.00114199	0.541587	0.00734231	0.0274456	0.235301	0.186243
chr18	74800080	+	cg23470914	NA	NA	NA	NA	NA	NA	chr18:74799144-74800038	S_Shore	MBP;MBP	NM_001025100;NM_001025101	Body;Body								0	MBP	0.512699	2.97016	-2.45746	2.45746	2.66138	17.0788	0.000183815	0.016106	56	0.000118642	0.0210977	0.252	0.078	0.816	0.0215033	0.000754776	0.488806	0.00734231	0.00126713	0.174729	0.0558042
chr20	43883705	-	cg23480341	NA	NA	NA	NA	NA	NA		OpenSea	SLPI	NM_003064	TSS1500							TRUE	498	SLPI	-1.27017	1.14004	-2.4102	2.4102	1.02294	20.725	5.08209e-05	0.0118789	42	1.3877e-05	0.0148202	0.062	0.013	0.304	0.000605661	6.8807e-06	0.488806	0.00734231	0.000181417	0.174729	0.0158949
chr19	35414458	-	cg23487859	NA	NA	NA	NA	NA	NA	chr19:35417701-35418217	N_Shelf											3347	ZNF30	0.867975	3.69596	-2.82798	2.82798	2.82556	10.7375	0.00221003	0.0293854	75	0.00125044	0.0439631	0.37	0.126	1.087	0.0705187	0.0016605	0.539202	0.00734231	0.0075587	0.177618	0.103126
chr14	101490020	-	cg23492249	NA	NA	NA	NA	NA	NA		OpenSea	MIR299;MIR380	NR_029841;NR_029872	TSS200;TSS1500				14:100559671-100559876				109	MIR299	1.54683	3.90519	-2.35836	2.35836	3.48538	10.3115	0.00264862	0.0308716	79	0.00192367	0.0509774	0.297	0.105	0.838	0.0217404	0.000323477	0.488806	0.00734231	0.00586994	0.174729	0.0955717
chr14	65112169	-	cg23493020	NA	NA	NA	NA	NA	NA		OpenSea						TRUE		14:65112128-65112248	Unclassified_Cell_type_specific		56072	PPP1R36	0.0796057	-2.69983	2.77943	2.77943	-1.86607	8.71527	0.00531973	0.0394831	286	0.00684038	0.0833679	1.372	0.593	3.177	0.460012	0.00416651	0.825924	0.00734231	0.055767	0.296555	0.264936
chr4	48908833	+	cg23545105	NA	NA	NA	NA	NA	NA	chr4:48908292-48908850	Island	OCIAD2;OCIAD2	NM_152398;NM_001014446	TSS200;TSS200				4:48603058-48603821	4:48908248-48909217	Promoter_Associated	TRUE	17	OCIAD2	0.0914124	-2.34067	2.43208	2.43208	-2.18752	12.4174	0.00110304	0.0245196	308	0.000708631	0.0367125	2.488	1.058	5.851	0.0366676	0.000407026	0.495842	0.00734231	0.00201219	0.174729	0.0775206
chr19	51334972	-	cg23562473	NA	NA	NA	NA	NA	NA		OpenSea	KLK15;KLK15;KLK15	NM_017509;NM_138564;NM_138563	TSS200;TSS200;TSS200								192	KLK15	-0.339929	1.73861	-2.07854	2.07854	1.16404	12.0414	0.00128546	0.0251703	73	0.00100038	0.0406299	0.295	0.106	0.819	0.019165	0.000394794	0.488806	0.00734231	0.00462377	0.174729	0.0889368
chr10	21463485	-	cg23565942	NA	NA	NA	NA	NA	NA	chr10:21462128-21463808	Island	NEBL	NM_213569	TSS1500				10:21501819-21503790			TRUE	0	NEBL-AS1	-0.626501	-3.06381	2.43731	2.43731	-2.67483	12.5031	0.00106544	0.0241873	286	0.00684038	0.0833679	1.204	0.544	2.666	0.647458	0.00635988	0.899567	0.00734231	0.313181	0.592514	0.586254
chr14	96316169	+	cg23578733	NA	NA	NA	NA	NA	NA		OpenSea						TRUE					26938	TUNAR	0.740284	2.7517	-2.01142	2.01142	2.47656	12.052	0.00127989	0.0251703	76	0.00139528	0.0458362	0.496	0.19	1.295	0.152202	0.00236014	0.621837	0.00734231	0.0493796	0.282247	0.243957
chr20	52276760	+	cg23601030	NA	NA	NA	NA	NA	NA	chr20:52276744-52277051	Island							20:51710152-51710378	20:52276627-52277695	Unclassified_Cell_type_specific		65958	ZNF217	-1.52267	-3.81274	2.29006	2.29006	-3.76031	10.0865	0.00291681	0.0319563	275	0.0173905	0.124488	1.274	0.502	3.229	0.610488	0.00510734	0.887231	0.00734231	0.0387877	0.257747	0.219634
chr1	205680275	+	cg23670519	NA	NA	NA	NA	NA	NA		OpenSea								1:205680169-205680615	Gene_Associated_Cell_type_specific		1670	NUCKS1	-0.613012	1.5081	-2.12111	2.12111	1.696	19.777	7.03791e-05	0.0135807	58	0.000156182	0.0229817	0.36	0.13	0.994	0.0486693	0.00141803	0.516473	0.00734231	0.0127412	0.203905	0.135622
chr18	55924888	-	cg23757461	NA	NA	NA	NA	NA	NA	chr18:55922987-55924068	S_Shore	NEDD4L;NEDD4L;NEDD4L;NEDD4L;NEDD4L;NEDD4L;NEDD4L;NEDD4L;NEDD4L	NM_001144964;NM_015277;NM_001144971;NM_001144966;NM_001144965;NM_001144968;NM_001144967;NM_001144969;NM_001144970	5'UTR;Body;5'UTR;5'UTR;5'UTR;Body;Body;Body;5'UTR					18:55924865-55924923	Unclassified_Cell_type_specific	TRUE	0	NEDD4L	-0.752573	2.02027	-2.77285	2.77285	1.25627	13.7306	0.000653286	0.0209207	86	0.00390063	0.0670842	0.549	0.204	1.481	0.236558	0.00340671	0.686482	0.00734231	0.0384755	0.256821	0.214416
chr11	131410868	-	cg23759189	NA	NA	NA	NA	NA	NA		OpenSea	NTM	NM_001048209	Body								0	NTM	1.42281	3.45843	-2.03563	2.03563	3.17197	13.9776	0.000593021	0.0206181	65	0.000387704	0.0312176	0.448	0.17	1.184	0.105397	0.0014804	0.57883	0.00734231	0.031407	0.242731	0.196639
chr2	241407598	-	cg23790387	NA	NA	NA	NA	NA	NA	chr2:241403950-241404194	S_Shelf											102	GPC1	-0.098031	2.58865	-2.68668	2.68668	1.7523	10.6852	0.00225949	0.029495	95	0.00892922	0.0935516	0.303	0.104	0.88	0.0282126	0.000679417	0.489719	0.00734231	0.00558751	0.174729	0.09477
chr8	124285055	-	cg23824183	NA	NA	NA	NA	NA	NA	chr8:124286209-124287666	N_Shore	ZHX1;ZHX1	NM_007222;NM_001017926	5'UTR;5'UTR		RDMR						0	ZHX1-C8orf76	2.77291	-1.32967	4.10258	4.10258	-0.466918	8.54634	0.00573802	0.0407169	275	0.0173905	0.124488	1.071	0.432	2.657	0.881711	0.00710847	0.97306	0.00734231	0.149762	0.422495	0.406543
chr2	3633333	+	cg24086268	NA	NA	NA	NA	NA	NA		OpenSea							2:3611177-3611484			TRUE	4823	RPS7	-0.0809239	1.92485	-2.00577	2.00577	1.58321	10.3761	0.00257658	0.0305868	88	0.00472442	0.0720983	0.226	0.074	0.692	0.00915803	0.000142976	0.488806	0.00734231	0.00236609	0.174729	0.0682045
chr19	5539808	-	cg24164517	NA	NA	NA	NA	NA	NA	chr19:5536531-5536789	S_Shelf											18368	TINCR	0.403258	2.7156	-2.31234	2.31234	2.12456	13.5659	0.000697029	0.0212921	78	0.00173056	0.0494138	0.307	0.114	0.826	0.0193577	0.000261877	0.488806	0.00734231	0.00831069	0.181406	0.106949
chr8	72756901	-	cg24258699	NA	NA	NA	NA	NA	NA	chr8:72755783-72756667	S_Shore	MSC	NM_005098	TSS200		CDMR		8:72918070-72919559	8:72756604-72757097	Promoter_Associated	TRUE	0	MSC-AS1	-2.58599	-4.6165	2.03051	2.03051	-4.06516	8.12083	0.00695515	0.043844	281	0.0106109	0.0999191	1.012	0.396	2.589	0.980161	0.00720222	0.995685	0.00734231	0.160469	0.436683	0.422052
chr7	27159883	-	cg24272697	NA	NA	NA	NA	NA	NA	chr7:27162087-27162426	N_Shelf	HOXA3;HOXA3	NM_153631;NM_030661	5'UTR;TSS1500								0	HOXA3	1.75057	-0.436094	2.18667	2.18667	0.150078	7.46165	0.00941759	0.0493547	290	0.00472442	0.0720983	1.485	0.661	3.336	0.33818	0.003309	0.756187	0.00734231	0.0884654	0.34944	0.324461
chr6	35479648	+	cg24281267	NA	NA	NA	NA	NA	NA	chr6:35479388-35479678	Island	TULP1	NM_003322	Body			TRUE	6:35587410-35588053				0	TULP1	0.197376	-1.97055	2.16793	2.16793	-1.52936	7.71633	0.00837054	0.0473106	301	0.00155489	0.0480627	4.067	1.725	9.591	0.00134825	6.39134e-05	0.488806	0.00734231	0.00793053	0.178966	0.113619
chr19	43203368	+	cg24333150	NA	NA	NA	NA	NA	NA	chr19:43202099-43202313	S_Shore											22424	PSG3	0.251121	3.23621	-2.98509	2.98509	2.83722	16.4837	0.000228778	0.0163896	68	0.000559183	0.0343849	0.365	0.123	1.088	0.0705985	0.0018829	0.539202	0.00734231	0.00825732	0.181406	0.107549
chr11	1276065	+	cg24433043	NA	NA	NA	NA	NA	NA	chr11:1274069-1274270	S_Shore	MUC5B	NM_002458	Body				11:1232604-1232712				0	MUC5B	1.39965	3.50339	-2.10373	2.10373	3.45879	10.3069	0.00265377	0.0308845	82	0.0026229	0.0576625	0.555	0.212	1.451	0.229824	0.00375447	0.682771	0.00734231	0.0542264	0.292311	0.256818
chr4	41754125	-	cg24456654	NA	NA	NA	NA	NA	NA	chr4:41752280-41752502	S_Shore						TRUE					3137	PHOX2B	0.564883	-1.91736	2.48224	2.48224	-1.7948	15.1404	0.000378739	0.0183077	307	0.000796033	0.0379927	3	1.322	6.807	0.00857926	0.000239307	0.488806	0.00734231	0.00428454	0.174729	0.0939959
chr1	1217664	-	cg24576260	NA	NA	NA	NA	NA	NA		OpenSea	SCNN1D;SCNN1D;SCNN1D	NM_002978;NM_001130413;NM_002978	5'UTR;1stExon;1stExon			TRUE				TRUE	0	SCNN1D	-0.635899	1.54581	-2.18171	2.18171	1.0898	28.3147	4.52595e-06	0.0115648	52	6.69763e-05	0.0192795	0.204	0.068	0.613	0.00461175	6.62121e-05	0.488806	0.00734231	0.00112426	0.174729	0.0527681
chr15	48470754	+	cg24657523	NA	NA	NA	NA	NA	NA	chr15:48470007-48470628	S_Shore	MYEF2	NM_016132	TSS200					15:48469733-48471103	Promoter_Associated	TRUE	195	MYEF2	0.96706	-1.3229	2.28996	2.28996	-1.20175	12.9406	0.000893535	0.0232169	304	0.00111919	0.0426355	2.732	1.116	6.686	0.0277677	0.000517082	0.489436	0.00734231	0.00525645	0.174729	0.0971806
chr6	71124035	-	cg24691657	NA	NA	NA	NA	NA	NA	chr6:71122892-71123820	S_Shore	FAM135A;FAM135A	NM_020819;NM_001105531	5'UTR;5'UTR								0	FAM135A	-1.26192	-3.2723	2.01038	2.01038	-2.60911	9.01009	0.00466566	0.0375003	290	0.00472442	0.0720983	1.987	0.878	4.496	0.0994494	0.00223655	0.571976	0.00734231	0.0305369	0.24066	0.199512
chr5	76034887	-	cg24722577	NA	NA	NA	NA	NA	NA		OpenSea						TRUE		5:76034726-76035022	Unclassified		3291	F2R	-0.101067	2.0244	-2.12547	2.12547	1.96145	10.857	0.00210139	0.0288655	83	0.00290152	0.05998	0.416	0.156	1.11	0.079888	0.00134302	0.550936	0.00734231	0.0122747	0.202803	0.137302
chr1	193304834	+	cg24739679	NA	NA	NA	NA	NA	NA		OpenSea						TRUE					80891	CDC73	-0.570453	1.48101	-2.05146	2.05146	1.50169	9.43515	0.00386915	0.0354761	84	0.00320599	0.0624085	0.286	0.105	0.78	0.0143974	0.000165405	0.488806	0.00734231	0.0127007	0.203905	0.135306
chr3	50306878	+	cg24784036	NA	NA	NA	NA	NA	NA	chr3:50310445-50311397	N_Shelf	SEMA3B;SEMA3B	NM_001005914;NM_004636	Body;Body			TRUE				TRUE	0	SEMA3B	-0.235388	-2.58357	2.34818	2.34818	-2.03066	9.13782	0.0044094	0.036893	285	0.00748355	0.0865788	1.661	0.595	4.634	0.332539	0.00258955	0.752876	0.00734231	0.0170353	0.219298	0.163735
chr19	3368396	-	cg24848615	NA	NA	NA	NA	NA	NA	chr19:3369477-3369913	N_Shore	NFIC;NFIC	NM_005597;NM_205843	Body;Body			TRUE					0	NFIC	-0.447624	1.83732	-2.28495	2.28495	1.393	11.4643	0.00163031	0.02699	77	0.00155489	0.0480627	0.407	0.139	1.197	0.102415	0.00263545	0.575303	0.00734231	0.00589936	0.174729	0.0955717
chr10	11099593	-	cg24873880	NA	NA	NA	NA	NA	NA		OpenSea	CUGBP2;CUGBP2	NM_006561;NM_001025077	Body;Body			TRUE					0	CELF2	-0.442895	1.93285	-2.37575	2.37575	1.30687	7.78183	0.0081219	0.0466822	85	0.00353831	0.0644891	0.442	0.17	1.146	0.0930111	0.000963873	0.564943	0.00734231	0.037453	0.254918	0.211456
chr6	169588809	+	cg24939196	NA	NA	NA	NA	NA	NA		OpenSea						TRUE				TRUE	27064	THBS2	1.13717	3.1661	-2.02893	2.02893	2.82167	7.80305	0.00804303	0.0464857	92	0.00684038	0.0833679	0.514	0.19	1.389	0.189201	0.00339553	0.650821	0.00734231	0.0201974	0.22372	0.169162
chr6	4775638	-	cg25026237	NA	NA	NA	NA	NA	NA	chr6:4775131-4777550	Island	CDYL;CDYL	NM_004824;NR_026590	TSS1500;Body				6:4720024-4722518				0	CDYL	-1.04655	-3.20861	2.16206	2.16206	-2.63723	11.3018	0.00174419	0.0275873	295	0.00290152	0.05998	1.553	0.704	3.428	0.27571	0.00412332	0.712779	0.00734231	0.0551757	0.294816	0.26357
chr13	96204978	-	cg25032595	NA	NA	NA	NA	NA	NA	chr13:96204691-96205496	Island	CLDN10;CLDN10;CLDN10;CLDN10	NM_006984;NM_006984;NM_182848;NM_001160100	5'UTR;1stExon;Body;Body	high-CpG:95002899-95002984			13:95002693-95003732			TRUE	0	CLDN10	-1.75688	-4.9121	3.15522	3.15522	-4.64894	12.3944	0.00111338	0.0245196	292	0.00390063	0.0670842	3.734	1.574	8.859	0.00279471	7.86777e-05	0.488806	0.00734231	0.00921633	0.18491	0.123201
chr14	101405842	+	cg25045972	NA	NA	NA	NA	NA	NA		OpenSea	SNORD113-6	NR_003234	TSS200								49	SNORD113-6	0.330098	2.36656	-2.03646	2.03646	1.92481	7.68087	0.00850856	0.0475166	90	0.00569704	0.077264	0.627	0.243	1.618	0.334392	0.0034024	0.753669	0.00734231	0.18203	0.462936	0.448043
chr1	22223841	+	cg25138553	NA	NA	NA	NA	NA	NA		OpenSea	HSPG2	NM_005529	Body							TRUE	0	HSPG2	0.234808	-2.13525	2.37006	2.37006	-1.80335	12.8209	0.000937445	0.0235536	302	0.00139528	0.0458362	2.735	1.152	6.496	0.0226142	0.00020233	0.488806	0.00734231	0.000949224	0.174729	0.0578555
chr17	27990001	-	cg25240363	NA	NA	NA	NA	NA	NA		OpenSea	SSH2	NM_033389	Body			TRUE					0	SSH2	0.575516	3.00522	-2.42971	2.42971	2.61821	9.13927	0.00440657	0.036893	91	0.0062459	0.080399	0.643	0.234	1.772	0.393367	0.00572791	0.790769	0.00734231	0.0343858	0.249213	0.205286
chr1	67218165	-	cg25339566	NA	NA	NA	NA	NA	NA	chr1:67218079-67218293	Island	TCTEX1D1;TCTEX1D1	NM_152665;NM_152665	5'UTR;1stExon			TRUE	1:66990357-66990961				0	DYNLT5	0.451865	-2.2836	2.73546	2.73546	-2.58882	13.1663	0.000816584	0.0226328	302	0.00139528	0.0458362	1.687	0.744	3.823	0.210336	0.00261425	0.668521	0.00734231	0.0250522	0.229997	0.184859
chr15	53093405	-	cg25620430	NA	NA	NA	NA	NA	NA	chr15:53096014-53096482	N_Shelf							15:50880486-50881399				11195	ONECUT1	-0.307259	-2.71795	2.41069	2.41069	-2.27982	12.6756	0.000993807	0.0237552	300	0.00173056	0.0494138	2.938	1.227	7.034	0.0155349	0.000206062	0.488806	0.00734231	0.00209572	0.174729	0.0784443
chr20	1719855	+	cg25685062	NA	NA	NA	NA	NA	NA	chr20:1716330-1716653	S_Shelf											34154	LOC100289473	-1.89701	1.2086	-3.10561	3.10561	1.16666	14.0477	0.000577029	0.0203754	69	0.000629934	0.0351246	0.272	0.096	0.769	0.0141042	0.000247334	0.488806	0.00734231	0.00437811	0.174729	0.0881641
chr19	56346628	+	cg25730098	NA	NA	NA	NA	NA	NA		OpenSea	NLRP11;NLRP4	NM_145007;NM_134444	5'UTR;TSS1500								0	NLRP11	1.2119	3.23662	-2.02472	2.02472	2.81083	10.2472	0.00272241	0.031116	81	0.00236822	0.0553389	0.344	0.133	0.89	0.0278849	0.000368609	0.489719	0.00734231	0.0115577	0.197739	0.132145
chr1	100315090	-	cg25758167	NA	NA	NA	NA	NA	NA	chr1:100315420-100316009	N_Shore	AGL;AGL;AGL;AGL;AGL	NM_000644;NM_000643;NM_000642;NM_000646;NM_000028	TSS1500;TSS1500;TSS1500;TSS1500;TSS1500					1:100314860-100316563	Promoter_Associated		548	AGL	3.32349	0.802282	2.5212	2.5212	1.57699	9.22659	0.00424016	0.0362606	272	0.0219805	0.13979	1.361	0.601	3.081	0.460106	0.00607175	0.825924	0.00734231	0.188277	0.470781	0.458433
chr13	77461335	+	cg25968569	NA	NA	NA	NA	NA	NA	chr13:77459322-77461099	S_Shore	KCTD12	NM_138444	TSS1500		RDMR		13:76359280-76359372				794	KCTD12	1.26882	-1.7387	3.00752	3.00752	-1.55348	7.45686	0.0094386	0.0493786	279	0.012559	0.107475	1.733	0.782	3.839	0.175785	0.00175379	0.642727	0.00734231	0.0917392	0.35348	0.3298
chr12	54409212	-	cg26019295	NA	NA	NA	NA	NA	NA	chr12:54408426-54408713	S_Shore	HOXC4;HOXC6;HOXC5	NM_014620;NM_153693;NR_003084	TSS1500;TSS1500;TSS1500				12:52695462-52695497	12:54408636-54409239	Unclassified_Cell_type_specific		1428	HOXC4	-1.87706	-4.14536	2.26829	2.26829	-3.60413	7.53234	0.0091136	0.0486431	299	0.00192367	0.0509774	4.687	1.835	11.971	0.00124082	0.000177956	0.488806	0.00734231	0.0358906	0.251751	0.212555
chr7	51544151	-	cg26133164	NA	NA	NA	NA	NA	NA		OpenSea							7:51511590-51511689				159635	COBL	0.670667	2.99463	-2.32396	2.32396	2.45433	15.537	0.000325872	0.0172033	60	0.000204178	0.0248778	0.282	0.091	0.87	0.0277041	0.000732249	0.489025	0.00734231	0.00315994	0.174729	0.0784443
chr6	161860203	+	cg26166717	NA	NA	NA	NA	NA	NA		OpenSea	PARK2;PARK2;PARK2	NM_004562;NM_013987;NM_013988	Body;Body;Body				6:161780161-161780350			TRUE	0	PRKN	1.27797	3.36323	-2.08526	2.08526	2.83738	9.92602	0.0031256	0.0327445	82	0.0026229	0.0576625	0.355	0.136	0.927	0.0345139	0.000626448	0.493712	0.00734231	0.0249163	0.229997	0.180125
chr22	43831161	-	cg26197037	NA	NA	NA	NA	NA	NA	chr22:43830899-43831162	Island	MPPED1	NM_001044370	Body								0	MPPED1	2.8529	4.93509	-2.08218	2.08218	4.96832	11.0144	0.00196682	0.0283845	92	0.00684038	0.0833679	0.513	0.21	1.253	0.142913	0.00362976	0.612546	0.00734231	0.0973701	0.359111	0.333989
chr12	5918191	-	cg26213458	NA	NA	NA	NA	NA	NA		OpenSea	ANO2	NM_020373	Body			TRUE				TRUE	0	ANO2	0.560038	2.57256	-2.01253	2.01253	2.04105	9.4937	0.00377132	0.0351294	87	0.0042952	0.0695339	0.323	0.117	0.889	0.0287394	0.000534444	0.49021	0.00734231	0.00552433	0.174729	0.0939959
chr12	129099425	+	cg26247186	NA	NA	NA	NA	NA	NA		OpenSea	TMEM132C	NM_001136103	Body								0	TMEM132C	0.597255	3.44612	-2.84887	2.84887	3.29186	19.0285	9.13924e-05	0.0140324	52	6.69763e-05	0.0192795	0.287	0.103	0.796	0.0164686	0.00025808	0.488806	0.00734231	0.00825732	0.181406	0.107549
chr8	72755568	+	cg26280666	NA	NA	NA	NA	NA	NA	chr8:72755783-72756667	N_Shore	MSC	NM_005098	Body		DMR		8:72918070-72919559	8:72755516-72756568	Promoter_Associated	TRUE	0	MSC	-2.03369	-4.11822	2.08453	2.08453	-3.70271	9.05213	0.00457961	0.0373014	290	0.00472442	0.0720983	2.064	0.88	4.843	0.0958931	0.000921063	0.569868	0.00734231	0.00929092	0.185031	0.123178
chr3	49378124	+	cg26353296	NA	NA	NA	NA	NA	NA	chr3:49377340-49377854	S_Shore	USP4;USP4	NM_199443;NM_003363	TSS1500;TSS1500		DMR	TRUE		3:49376597-49378455	Promoter_Associated		587	USP4	-0.510275	-2.89631	2.38604	2.38604	-2.51939	8.30511	0.00639725	0.0426026	283	0.00892922	0.0935516	1.936	0.842	4.451	0.119774	0.00228909	0.59329	0.00734231	0.0249372	0.229997	0.184664
chr7	100816740	+	cg26385074	NA	NA	NA	NA	NA	NA	chr7:100815484-100816995	Island	C7orf52	NM_198571	Body				7:100603313-100603661	7:100816649-100817846	Unclassified	TRUE	0	NAT16	-4.26063	1.77405	-6.03468	6.03468	0.302748	10.3043	0.00265683	0.03089	86	0.00390063	0.0670842	0.42	0.15	1.174	0.0981665	0.00246254	0.571429	0.00734231	0.0119632	0.201385	0.13213
chr12	96350720	+	cg26410635	NA	NA	NA	NA	NA	NA	chr12:96350518-96350721	Island	AMDHD1	NM_152435	Body				12:94874690-94874939				0	AMDHD1	0.60885	-1.66816	2.27701	2.27701	-0.922843	14.4171	0.000499898	0.0198036	306	0.000892986	0.0391698	2.72	1.125	6.579	0.0263471	0.00051856	0.488806	0.00734231	0.0295557	0.239424	0.196207
chr1	4736126	-	cg26435172	NA	NA	NA	NA	NA	NA		OpenSea	AJAP1;AJAP1	NM_018836;NM_001042478	Body;Body				1:4635904-4636105				0	AJAP1	-0.0318241	2.12811	-2.15994	2.15994	1.95285	11.7498	0.00144885	0.0261157	80	0.00213571	0.0529409	0.338	0.117	0.98	0.045878	0.00121498	0.51507	0.00734231	0.00560615	0.174729	0.09477
chr2	130559194	+	cg26446294	NA	NA	NA	NA	NA	NA		OpenSea						TRUE					121239	PLAC9P1	-0.501196	1.56361	-2.06481	2.06481	1.25139	8.96967	0.00475002	0.0377222	94	0.0081787	0.0898584	0.293	0.112	0.767	0.0123798	0.000259958	0.488806	0.00734231	0.0136423	0.208055	0.144612
chr16	89410474	+	cg26481727	NA	NA	NA	NA	NA	NA	chr16:89408237-89408465	S_Shelf	ANKRD11	NM_013275	5'UTR			TRUE	16:87937687-87938001			TRUE	0	ANKRD11	0.416576	3.32189	-2.90531	2.90531	2.62805	11.0778	0.00191526	0.0281609	86	0.00390063	0.0670842	0.315	0.112	0.885	0.028349	0.000547085	0.489863	0.00734231	0.00464672	0.174729	0.0894766
chr10	76993756	+	cg26483332	NA	NA	NA	NA	NA	NA	chr10:76993892-76995953	N_Shore	COMTD1	NM_144589	3'UTR								0	COMTD1	-2.38776	0.184633	-2.57239	2.57239	-0.162547	12.2319	0.00118935	0.0249194	74	0.00111919	0.0426355	0.476	0.184	1.23	0.125253	0.00268007	0.599117	0.00734231	0.0172453	0.219298	0.160449
chr1	91190173	-	cg26568372	NA	NA	NA	NA	NA	NA	chr1:91190489-91192804	N_Shore							1:90962698-90962840				7378	BARHL2	-2.9147	-0.502341	-2.41236	2.41236	-1.227	7.9249	0.00760583	0.0454235	114	0.0394584	0.183885	0.774	0.292	2.051	0.606986	0.00647532	0.886362	0.00734231	0.121404	0.38837	0.366812
chr10	5671107	+	cg26603656	NA	NA	NA	NA	NA	NA		OpenSea						TRUE					9711	ASB13	0.210176	2.29311	-2.08294	2.08294	2.19719	11.558	0.00156823	0.0266637	81	0.00236822	0.0553389	0.513	0.207	1.271	0.149228	0.00213922	0.61892	0.00734231	0.079745	0.338508	0.310054
chr5	172751269	+	cg26605683	NA	NA	NA	NA	NA	NA	chr5:172754056-172757098	N_Shelf	STC2	NM_003714	Body			TRUE	5:172683667-172684015			TRUE	0	STC2	-0.0548176	2.16025	-2.21507	2.21507	1.96178	8.60231	0.00559567	0.040268	85	0.00353831	0.0644891	0.517	0.19	1.407	0.196443	0.00250004	0.656065	0.00734231	0.049973	0.283106	0.244536
chr16	30456379	+	cg26697065	NA	NA	NA	NA	NA	NA	chr16:30456730-30457071	N_Shore	SEPHS2	NM_012248	1stExon				16:30363811-30364572	16:30456132-30457563	Promoter_Associated		0	SEPHS2	-0.582475	2.95061	-3.53309	3.53309	2.10779	8.45594	0.00597615	0.0413759	89	0.0051908	0.074757	0.371	0.14	0.981	0.0456811	0.000795803	0.514636	0.00734231	0.0167949	0.219298	0.159761
chr10	76349278	-	cg26757820	NA	NA	NA	NA	NA	NA		OpenSea	ADK;ADK	NM_001123;NM_006721	Body;Body			TRUE		10:76348818-76349637	Unclassified		0	ADK	-1.18427	1.80671	-2.99098	2.99098	1.35169	9.66789	0.00349554	0.0341933	88	0.00472442	0.0720983	0.311	0.105	0.924	0.0354842	0.000994325	0.495104	0.00734231	0.0036471	0.174729	0.0848605
chr19	41620458	+	cg26859042	NA	NA	NA	NA	NA	NA		OpenSea	CYP2F1	NM_000774	5'UTR								0	CYP2F1	0.720008	3.13287	-2.41286	2.41286	2.93598	16.7898	0.00020435	0.0163643	65	0.000387704	0.0312176	0.211	0.066	0.673	0.00851113	0.000256282	0.488806	0.00734231	0.0011528	0.174729	0.0549754
chr6	161796854	+	cg26872907	NA	NA	NA	NA	NA	NA		OpenSea	PARK2;PARK2;PARK2	NM_004562;NM_013987;NM_013988	Body;Body;Body				6:161716775-161716879				0	PRKN	-0.773533	2.78964	-3.56317	3.56317	2.60048	11.2064	0.00181496	0.0278515	84	0.00320599	0.0624085	0.578	0.237	1.41	0.228417	0.0034203	0.681449	0.00734231	0.0988422	0.361778	0.336534
chr8	72755162	-	cg26876974	NA	NA	NA	NA	NA	NA	chr8:72755783-72756667	N_Shore	MSC	NM_005098	Body		RDMR					TRUE	0	MSC	-0.811651	-3.95021	3.13856	3.13856	-2.88887	7.74479	0.00826152	0.0470216	278	0.0136433	0.111572	1.619	0.668	3.922	0.286263	0.00266838	0.720027	0.00734231	0.0397305	0.258859	0.221265
chr18	44784846	+	cg26880735	NA	NA	NA	NA	NA	NA	chr18:44787406-44787838	N_Shelf											9291	SKOR2	-1.65882	0.57333	-2.23215	2.23215	0.561507	12.8904	0.000911689	0.0233103	79	0.00192367	0.0509774	0.368	0.13	1.044	0.0603365	0.0013734	0.529813	0.00734231	0.00596918	0.174729	0.0955717
chr13	112550454	+	cg26886708	NA	NA	NA	NA	NA	NA	chr13:112547458-112548130	S_Shelf							13:111598318-111598456				171457	SOX1	1.176	3.22228	-2.04628	2.04628	2.96581	11.6964	0.00148108	0.0261157	76	0.00139528	0.0458362	0.486	0.165	1.432	0.190661	0.00384316	0.651707	0.00734231	0.0171411	0.219298	0.159518
chr7	157958671	-	cg26934214	NA	NA	NA	NA	NA	NA	chr7:157956911-157957273	S_Shore	PTPRN2;PTPRN2;PTPRN2	NM_002847;NM_130842;NM_130843	Body;Body;Body				7:157651255-157651589				0	PTPRN2	2.01984	4.09616	-2.07631	2.07631	3.85992	18.496	0.000110314	0.0145408	51	5.77759e-05	0.0192795	0.279	0.097	0.802	0.0177455	0.000374716	0.488806	0.00734231	0.00311965	0.174729	0.0829746
chr8	110099582	+	cg26989103	NA	NA	NA	NA	NA	NA		OpenSea	TRHR	NM_003301	TSS200								69	TRHR	0.70048	3.1565	-2.45602	2.45602	2.9224	10.5136	0.00243007	0.030162	84	0.00320599	0.0624085	0.389	0.146	1.038	0.0594341	0.00120172	0.528411	0.00734231	0.0156722	0.216463	0.155007
chr5	6348254	-	cg27048363	NA	NA	NA	NA	NA	NA		OpenSea							5:6400873-6401374				10848	LINC02145	2.02309	4.20272	-2.17963	2.17963	4.00882	13.3603	0.000756036	0.0219827	74	0.00111919	0.0426355	0.295	0.107	0.812	0.0181076	0.000236506	0.488806	0.00734231	0.00676249	0.176246	0.0972827
chr11	4390195	+	cg27128011	NA	NA	NA	NA	NA	NA		OpenSea	OR52B4	NM_001005161	TSS1500								578	OR52B4	0.967952	3.25531	-2.28736	2.28736	2.95613	11.6406	0.00151557	0.0263739	75	0.00125044	0.0439631	0.341	0.117	0.997	0.0492736	0.00122641	0.51656	0.00734231	0.00476881	0.174729	0.0899339
chr12	54446100	-	cg27138204	NA	NA	NA	NA	NA	NA	chr12:54445876-54446113	Island	HOXC4	NM_014620	5'UTR		RDMR		12:52732262-52732368	12:54445573-54446110	Unclassified_Cell_type_specific		0	HOXC4	-0.685368	-2.85096	2.16559	2.16559	-2.46498	8.16597	0.00681384	0.0436284	289	0.0051908	0.074757	2.595	1.117	6.032	0.026655	0.00051438	0.488806	0.00734231	0.028692	0.237227	0.1942
chr17	6659364	+	cg27146152	NA	NA	NA	NA	NA	NA		OpenSea	XAF1;XAF1;XAF1;XAF1	NM_017523;NM_199139;NM_199139;NM_017523	5'UTR;5'UTR;1stExon;1stExon	low-CpG:6600088-6600125				17:6658985-6659679	Promoter_Associated_Cell_type_specific		0	XAF1	-3.43359	-1.39791	-2.03568	2.03568	-2.00321	8.82291	0.00507026	0.0387354	93	0.00748355	0.0865788	0.281	0.103	0.765	0.0129431	0.000228699	0.488806	0.00734231	0.00776509	0.178198	0.103604
chr1	175158326	+	cg27226320	NA	NA	NA	NA	NA	NA	chr1:175161900-175162364	N_Shelf	KIAA0040;KIAA0040;KIAA0040;KIAA0040	NM_001162894;NM_001162895;NM_014656;NM_001162893	5'UTR;5'UTR;5'UTR;5'UTR					1:175157733-175158603	Unclassified		0	KIAA0040	0.779848	2.86866	-2.08882	2.08882	2.53571	16.8309	0.000201292	0.0163643	61	0.000232863	0.0264815	0.224	0.074	0.681	0.00834806	0.000166785	0.488806	0.00734231	0.00205768	0.174729	0.0643849
chr16	30907679	+	cg27239280	NA	NA	NA	NA	NA	NA	chr16:30905549-30905783	S_Shore	CTF1;CTF1	NM_001142544;NM_001330	TSS1500;TSS1500				16:30815030-30816041				247	CTF1	-0.175976	-2.92327	2.74729	2.74729	-2.44701	9.94231	0.0031037	0.032658	281	0.0106109	0.0999191	0.602	0.213	1.703	0.338657	0.00549643	0.756372	0.00734231	0.191396	0.475184	0.462841
chr8	109143688	+	cg27318570	NA	NA	NA	NA	NA	NA		OpenSea							8:109212761-109213058				47774	RSPO2	1.78466	3.86262	-2.07796	2.07796	3.65668	19.1482	8.76298e-05	0.0140324	51	5.77759e-05	0.0192795	0.221	0.073	0.672	0.00781083	0.000110313	0.488806	0.00734231	0.00334258	0.174729	0.0806159
chr10	134062098	+	cg27357238	NA	NA	NA	NA	NA	NA		OpenSea	STK32C	NM_173575	Body				10:133912041-133912162				0	STK32C	1.66494	4.07235	-2.40741	2.40741	3.34918	9.71309	0.00342753	0.0338761	100	0.0136433	0.111572	0.254	0.094	0.69	0.00714836	6.30418e-05	0.488806	0.00734231	0.0105091	0.192835	0.121126
chr17	76849093	+	cg27377777	NA	NA	NA	NA	NA	NA	chr17:76851759-76851973	N_Shelf	TIMP2	NM_003255	3'UTR				17:74360625-74360777	17:76848440-76849240	Unclassified_Cell_type_specific		0	TIMP2	-0.23802	2.05082	-2.28884	2.28884	1.89191	14.2898	0.000525171	0.0199106	68	0.000559183	0.0343849	0.338	0.124	0.924	0.0345618	0.000844937	0.493712	0.00734231	0.00893887	0.184595	0.111686
chr3	52479108	+	cg27386912	NA	NA	NA	NA	NA	NA		OpenSea	SEMA3G	NM_020163	TSS200	low-CpG:52454130-52454193		TRUE		3:52478888-52479637	Promoter_Associated	TRUE	64	SEMA3G	-2.20721	0.198288	-2.4055	2.4055	-0.326027	7.91364	0.00764511	0.0454925	91	0.0062459	0.080399	0.672	0.246	1.835	0.438382	0.00566132	0.815846	0.00734231	0.0763773	0.333676	0.3026
chr1	203320541	+	cg27387030	NA	NA	NA	NA	NA	NA		OpenSea	FMOD	NM_002023	TSS1500		RDMR			1:203320368-203320601	Unclassified_Cell_type_specific	TRUE	251	FMOD	-0.129088	-3.21104	3.08196	3.08196	-2.00806	8.4688	0.00594164	0.0413016	282	0.0097387	0.096563	1.245	0.52	2.983	0.622778	0.00572039	0.891715	0.00734231	0.117417	0.383408	0.363636
chr2	151061125	+	cg27494897	NA	NA	NA	NA	NA	NA		OpenSea						TRUE					263580	RND3	-0.12305	2.32	-2.44305	2.44305	1.99839	7.7139	0.00837993	0.0473353	94	0.0081787	0.0898584	0.464	0.167	1.293	0.142093	0.00266907	0.612337	0.00734231	0.0123545	0.203108	0.137489
chr12	130422792	-	cg27509642	NA	NA	NA	NA	NA	NA		OpenSea						TRUE					34579	TMEM132D	0.349178	2.50059	-2.15141	2.15141	2.03806	8.54354	0.00574525	0.0407209	83	0.00290152	0.05998	0.513	0.199	1.322	0.166636	0.00248377	0.636908	0.00734231	0.0500146	0.283162	0.244599
chr12	98738197	-	cg27537972	NA	NA	NA	NA	NA	NA		OpenSea						TRUE					109420	SLC9A7P1	0.572715	2.84555	-2.27284	2.27284	2.49734	12.8221	0.000937002	0.0235536	70	0.000708631	0.0367125	0.339	0.122	0.946	0.0387938	0.000841157	0.500173	0.00734231	0.00910172	0.18491	0.11248
chr1	110166664	-	cg27565899	NA	NA	NA	NA	NA	NA	chr1:110162464-110162716	S_Shelf	AMPD2;AMPD2;AMPD2	NM_139156;NM_004037;NM_203404	Body;Body;TSS1500					1:110166153-110166793	Promoter_Associated		0	AMPD2	-0.923945	-3.11927	2.19533	2.19533	-2.65379	8.21723	0.00665709	0.0433211	286	0.00684038	0.0833679	1.29	0.525	3.167	0.579101	0.00491508	0.875568	0.00734231	0.0365793	0.253534	0.214416
chr19	51456055	+	cg27583102	NA	NA	NA	NA	NA	NA		OpenSea	KLK5;KLK5;KLK5;KLK5	NM_001077491;NM_012427;NM_001077492;NM_012427	5'UTR;5'UTR;5'UTR;1stExon								0	KLK5	1.08708	3.19032	-2.10324	2.10324	2.57506	8.50072	0.0058569	0.0410969	102	0.0160544	0.120016	0.384	0.151	0.974	0.043903	0.000687129	0.511142	0.00734231	0.0259917	0.231308	0.182206
