# Supplementary material for: Genome-Wide Methylation Patterns in Primary Uveal Melanoma: Development of MethylSig-UM, an Epigenomic Prognostic Signature to Improve Patient Stratification
Source: Cancers (Basel). 2024 Jul 25;16(15):2650. doi: 10.3390/cancers16152650 (PMC11312132; doi:10.3390/cancers16152650)
Supplement: Supplementary file 1 [file cancers-16-02650-s001.zip › Supplementary Table S3.csv]

probe annotations																								Median methylation difference			dmpFinder output				Mann-Whitney U test output			Cox proportional hazard model adjusted for age and sex							univariate Cox proportional hazard signifance
chr	pos	strand	Name	Probe_rs	Probe_maf	CpG_rs	CpG_maf	SBE_rs	SBE_maf	Islands_Name	Relation_to_Island	UCSC_RefGene_Name	UCSC_RefGene_Accession	UCSC_RefGene_Group	Phantom	DMR	Enhancer	HMM_Island	Regulatory_Feature_Name	Regulatory_Feature_Group	DHS	distance	nearestGeneSymbol	median_mets	median_nomets	meandiff	intercept	f	pval	qval	utest_w	utest_p	utest_q	HR	HR.lower95	HR.upper95	WaldP	LogrankP	WaldQ	LogrankQ	waldP	waldQ	logrankQ
chr6	99796732	-	cg00007420	NA	NA	NA	NA	NA	NA	chr6:99797208-99797946	N_Shore	C6orf168	NM_032511	Body			NA				NA	0	FAXC	0.102523433	-2.961882734	-3.064406168	-2.232680663	16.3852078	0.000237275	0.016478083	302	0.00139528	0.045836227	1.213	0.483	3.047	0.680915633	0.005730438	0.912116324	0.007342309	0.081508928	0.340982087	0.314946556
chr7	156874860	+	cg00043591	NA	NA	NA	NA	NA	NA	chr7:156871054-156871297	S_Shelf						NA				NA	56793	UBE3C	-0.216901013	1.831862858	2.048763871	1.963912675	22.29048944	3.01E-05	0.011564827	54	8.95E-05	0.019908586	0.384	0.14	1.056	0.063631454	0.00091591	0.53397496	0.007342309	0.017813906	0.219376037	0.162064268
chr10	1726078	+	cg00075956	NA	NA	NA	NA	NA	NA		OpenSea	ADARB2	NM_018702	Body			NA	10:1716031-1716110			NA	0	ADARB2	0.656074225	2.999344047	2.343269822	2.518408407	11.40464887	0.001671159	0.027169705	84	0.003205993	0.062408456	0.201	0.066	0.616	0.004984312	6.28E-05	0.488806311	0.007342309	0.001935487	0.174728888	0.062477498
chr1	15068966	-	cg00101629	NA	NA	NA	NA	NA	NA		OpenSea	KIAA1026;KIAA1026	NM_201628;NM_015209	Body;Body			TRUE		1:15068919-15069405	Unclassified_Cell_type_specific	TRUE	0	KAZN	-0.316785975	2.003259336	2.320045311	1.480538895	13.79706265	0.000636453	0.020920715	76	0.00139528	0.045836227	0.312	0.112	0.865	0.025121315	0.000694383	0.488806311	0.007342309	0.00398809	0.174728888	0.08567385
chr10	14644132	-	cg00134210	NA	NA	NA	NA	NA	NA	chr10:14645752-14646705	N_Shore	FAM107B	NM_031453	Body		DMR	NA		10:14643993-14644967	Promoter_Associated	TRUE	0	FAM107B	-0.311731004	1.759382467	2.071113471	1.437386532	11.95914019	0.001329473	0.025428595	73	0.001000377	0.040629943	0.408	0.158	1.048	0.062448528	0.000893376	0.532504418	0.007342309	0.022782098	0.227906536	0.175150391
chr14	101490186	+	cg00175487	NA	NA	NA	NA	NA	NA		OpenSea	MIR380;MIR299	NR_029872;NR_029841	TSS1500;Body			NA	14:100559939-100560021			NA	0	MIR299	-0.863942126	1.159494576	2.023436703	1.148483964	19.03161047	9.13E-05	0.014032447	50	4.97E-05	0.018181806	0.396	0.139	1.13	0.08344753	0.001724141	0.554992153	0.007342309	0.010207781	0.190494226	0.11910077
chr6	167070053	+	cg00271210	NA	NA	NA	NA	NA	NA		OpenSea	RPS6KA2	NM_001006932	Body			TRUE	6:166990017-166990680			NA	0	RPS6KA2	1.10222964	-1.347657669	-2.449887309	-1.188860946	21.66237569	3.70E-05	0.011564827	320	0.000156182	0.022981676	2.226	0.968	5.12	0.059635101	0.000869607	0.52841061	0.007342309	0.005045446	0.174728888	0.097046652
chr4	140221967	-	cg00280758	NA	NA	NA	NA	NA	NA	chr4:140222426-140223335	N_Shore	NAA15	NM_057175	TSS1500			NA		4:140221960-140223948	Promoter_Associated	NA	0	NDUFC1	-1.602054289	-4.958354446	-3.356300157	-3.59351216	2.644485266	0.111964354	0.161757724	252	0.085806956	0.272270822	1.4	0.619	3.17	0.419182439	0.004735226	0.804992864	0.007342309	0.161756799	0.438649376	0.423301639
chr7	23570884	+	cg00401880	NA	NA	NA	NA	NA	NA	chr7:23570757-23571819	Island	TRA2A	NM_013293	Body			NA	7:23537261-23538344			NA	0	TRA2A	-4.093331678	-1.074207263	3.019124415	-1.425157959	8.151009412	0.006860339	0.04370071	107	0.02372186	0.1444227	0.373	0.131	1.064	0.065297926	0.001589676	0.534537424	0.007342309	0.006071907	0.174728888	0.096245232
chr2	176936581	+	cg00459623	NA	NA	NA	NA	NA	NA	chr2:176936246-176936809	Island					DMR	NA	2:176644547-176645189			NA	8252	EVX2	-1.381025776	-4.792104903	-3.411079126	-3.264322602	3.23045227	0.08002719	0.13655163	258	0.05903919	0.224279773	2.416	1.028	5.678	0.043031327	0.001641951	0.51010799	0.007342309	0.31679078	0.595454963	0.589243662
chr16	1094742	+	cg00624589	NA	NA	NA	NA	NA	NA	chr16:1098522-1098875	N_Shelf						NA	16:1034606-1034861			NA	19338	SSTR5-AS1	1.942516921	4.080864954	2.138348033	3.089970729	2.947792239	0.09392822	0.147827288	120	0.05903919	0.224279773	0.376	0.149	0.951	0.038896224	0.000922834	0.500173459	0.007342309	0.018249988	0.220440518	0.162400229
chr18	33529997	+	cg00628788	NA	NA	NA	NA	NA	NA	chr18:33529928-33530516	Island						TRUE	18:31783978-31784559			NA	22589	C18orf21	1.793752111	-1.782354424	-3.576106535	-1.143026739	10.98780148	0.001988915	0.028514129	282	0.009738698	0.096563014	1.81	0.695	4.709	0.22413167	0.004096976	0.679510182	0.007342309	0.035503435	0.250383856	0.211738982
chr2	31806781	+	cg00712943	NA	NA	NA	NA	NA	NA	chr2:31806545-31806782	Island	SRD5A2	NM_000348	TSS1500			NA	2:31658798-31660446			NA	740	SRD5A2	0.302193327	2.515846562	2.213653235	1.994154148	13.00591502	0.000870514	0.022928346	99	0.012559029	0.10747514	0.323	0.117	0.89	0.028875946	0.000480198	0.490209901	0.007342309	0.013949728	0.210458478	0.142375757
chr1	100111713	-	cg00729875	NA	NA	NA	NA	NA	NA		OpenSea	PALMD;PALMD	NM_017734;NM_017734	1stExon;5'UTR			TRUE				NA	0	PALMD	1.274079384	-1.056631196	-2.33071058	-1.201311113	6.665532549	0.013701817	0.05800822	268	0.029658084	0.159892589	2.008	0.88	4.583	0.097775143	0.00268157	0.571422909	0.007342309	0.018616147	0.221666205	0.168582154
chr1	217803552	+	cg00778880	NA	NA	NA	NA	NA	NA	chr1:217804267-217804477	N_Shore	GPATCH2;SPATA17	NM_018040;NM_138796	Body;TSS1500			NA				NA	0	GPATCH2	-0.772728031	-2.894794313	-2.122066282	-2.231471228	9.406968498	0.003917193	0.035647524	290	0.004724421	0.072098292	2.272	1.021	5.054	0.044207609	0.001339975	0.511141829	0.007342309	0.033435687	0.246934906	0.206298124
chr9	99259315	+	cg00804210	NA	NA	NA	NA	NA	NA	chr9:99258794-99259521	Island						NA	9:98298572-98299742			NA	3078	CDC14B	1.52334259	3.646576174	2.123233583	3.194984557	12.20588243	0.001202018	0.024923284	76	0.00139528	0.045836227	0.344	0.123	0.958	0.041145507	0.000643729	0.505763188	0.007342309	0.008980782	0.18459539	0.111686253
chr19	51656518	+	cg00833257	NA	NA	NA	NA	NA	NA		OpenSea	SIGLEC7;SIGLEC7	NM_014385;NM_016543	3'UTR;3'UTR			NA				NA	0	SIGLEC7	-1.931470321	0.420273811	2.351744133	-0.02553226	5.875577409	0.020089964	0.06930592	107	0.02372186	0.1444227	0.333	0.125	0.886	0.027599276	0.000698002	0.48902498	0.007342309	0.008673474	0.182765779	0.112157062
chr2	3642710	-	cg00835279	NA	NA	NA	NA	NA	NA	chr2:3642547-3642751	Island	COLEC11;COLEC11;COLEC11;COLEC11	NM_024027;NM_024027;NM_199235;NM_199235	1stExon;5'UTR;1stExon;5'UTR			TRUE	2:3620379-3620743			NA	0	COLEC11	-0.792881531	-3.410069203	-2.617187672	-2.854779849	21.64875851	3.72E-05	0.011564827	321	0.000136243	0.022173001	2.195	0.991	4.858	0.052540055	0.000661353	0.522015459	0.007342309	0.015762768	0.216712174	0.160448721
chr2	54802904	+	cg00883689	NA	NA	NA	NA	NA	NA		OpenSea	SPTBN1;SPTBN1	NM_178313;NM_003128	Body;Body			TRUE				NA	0	SPTBN1	1.723417959	3.92548188	2.202063921	3.780401023	14.32132525	0.000518783	0.019910565	65	0.000387704	0.031217641	0.333	0.112	0.985	0.046932518	0.00129813	0.51599128	0.007342309	0.004998927	0.174728888	0.092863489
chr1	217311511	+	cg00913949	NA	NA	NA	NA	NA	NA	chr1:217311467-217311773	Island	ESRRG	NM_001134285	TSS1500			NA	1:215377373-215378417			NA	413	ESRRG	-1.370922658	-3.617330217	-2.246407559	-3.491798305	3.555046494	0.066829837	0.124977078	247	0.1147177	0.314572108	2.133	0.97	4.691	0.059594496	0.000978265	0.52841061	0.007342309	0.04189094	0.26276087	0.226999401
chr7	157552159	-	cg00946316	NA	NA	NA	NA	NA	NA	chr7:157550547-157551025	S_Shore	PTPRN2;PTPRN2;PTPRN2	NM_002847;NM_130842;NM_130843	Body;Body;Body			NA	7:157244585-157244921			NA	0	PTPRN2	0.991730063	3.216776701	2.225046637	2.751949634	7.234430214	0.010470524	0.051550443	98	0.01154962	0.103732615	0.291	0.107	0.795	0.016039307	0.000309304	0.488806311	0.007342309	0.004108812	0.174728888	0.08567385
chr1	45956256	+	cg00969787	NA	NA	NA	NA	NA	NA	chr1:45956345-45956893	N_Shore	TESK2	NM_007170	5'UTR			NA	1:45728614-45729715	1:45955662-45957417	Promoter_Associated	NA	0	TESK2	-1.6610694	-5.202857002	-3.541787602	-4.079492403	7.722492555	0.008346808	0.047270909	277	0.014806952	0.115567495	1.225	0.515	2.914	0.646811894	0.006560012	0.899463025	0.007342309	0.160449462	0.436683397	0.422048194
chr3	61649924	+	cg00974944	NA	NA	NA	NA	NA	NA		OpenSea	PTPRG	NM_002841	Body			TRUE				TRUE	0	PTPRG	-0.117418113	2.460108479	2.577526592	2.416342005	13.90161636	0.000610909	0.020690284	76	0.00139528	0.045836227	0.449	0.149	1.35	0.153964938	0.003606594	0.623782824	0.007342309	0.007148815	0.177138708	0.100484141
chr5	14744206	-	cg00975971	NA	NA	NA	NA	NA	NA		OpenSea	ANKH	NM_054027	Body			TRUE				NA	0	ANKH	0.969530535	2.969783685	2.00025315	2.682854615	15.31111684	0.000354949	0.017730905	61	0.000232863	0.026481463	0.228	0.071	0.727	0.012469739	0.00040006	0.488806311	0.007342309	0.001611032	0.174728888	0.058048995
chr18	74832115	+	cg00989538	NA	NA	NA	NA	NA	NA	chr18:74832039-74832282	Island	MBP;MBP	NM_001025101;NM_001025100	5'UTR;5'UTR			NA	18:72961088-72961378			NA	0	MBP	0.984151107	3.269619797	2.285468689	3.065258647	16.00066563	0.000273789	0.016797786	70	0.000708631	0.036712488	0.491	0.194	1.242	0.133216049	0.001937138	0.606318862	0.007342309	0.057541299	0.300179278	0.263570071
chr19	51382591	+	cg00996764	NA	NA	NA	NA	NA	NA		OpenSea	KLK2;KLK2	NM_005551;NM_001002231	3'UTR;3'UTR			NA				NA	0	KLK2	0.5176657	2.778146713	2.260481014	2.612504334	25.63248678	1.03E-05	0.011564827	41	1.17E-05	0.014820211	0.174	0.057	0.53	0.00209355	3.12E-05	0.488806311	0.007342309	0.000677836	0.174728888	0.050989875
chr10	729711	-	cg01022670	NA	NA	NA	NA	NA	NA		OpenSea	DIP2C	NM_014974	Body		RDMR	NA	10:719420-719712	10:729535-730084	Unclassified_Cell_type_specific	TRUE	0	DIP2C	0.178052246	2.526697161	2.348644915	2.220651464	20.82872111	4.91E-05	0.011878851	56	0.000118642	0.021097742	0.284	0.104	0.775	0.013943534	0.000216899	0.488806311	0.007342309	0.007087654	0.176818714	0.099971381
chr20	61825707	+	cg01082229	NA	NA	NA	NA	NA	NA	chr20:61822291-61822508	S_Shelf						NA		20:61825617-61825712	Unclassified_Cell_type_specific	NA	1073	YTHDF1	0.44153513	2.815462532	2.373927401	2.384561455	16.02729672	0.000271078	0.016774135	56	0.000118642	0.021097742	0.216	0.069	0.674	0.008345784	0.000162788	0.488806311	0.007342309	0.001891908	0.174728888	0.061490056
chr7	141617618	-	cg01184282	NA	NA	NA	NA	NA	NA		OpenSea	OR9A4	NM_001001656	TSS1500			NA				NA	1056	OR9A4	-1.56344726	0.520719281	2.084166541	0.209780911	9.425094944	0.003886218	0.035501035	91	0.006245903	0.080398976	0.349	0.12	1.011	0.052326417	0.001202319	0.521263125	0.007342309	0.004376029	0.174728888	0.087772046
chr3	48471901	+	cg01189606	NA	NA	NA	NA	NA	NA	chr3:48470230-48471389	S_Shore	PLXNB1;PLXNB1	NM_002673;NM_001130082	TSS1500;TSS1500			NA				NA	440	PLXNB1	-0.008795087	-2.125977862	-2.117182775	-2.216559285	10.38118306	0.002570974	0.030578796	298	0.002135707	0.052940927	2.691	1.166	6.208	0.020341958	0.000433687	0.488806311	0.007342309	0.00388268	0.174728888	0.091255185
chr5	118965233	+	cg01229506	NA	NA	NA	NA	NA	NA		OpenSea	FAM170A;FAM170A	NM_182761;NM_001163991	TSS200;TSS200			NA				NA	19	FAM170A	0.535251263	2.640424756	2.105173494	2.015746797	9.826945015	0.003262408	0.033378179	90	0.005697036	0.077263958	0.282	0.103	0.769	0.013376708	0.000129118	0.488806311	0.007342309	0.012365562	0.203182558	0.133720583
chr2	155556016	+	cg01231108	NA	NA	NA	NA	NA	NA	chr2:155554005-155556069	Island	KCNJ3	NM_002239	Body			NA	2:155262232-155264399			NA	0	KCNJ3	-0.774142008	-3.627333263	-2.853191255	-2.767236452	7.497978521	0.00926003	0.049023179	279	0.012559029	0.10747514	2.358	1.058	5.254	0.035822037	0.000402334	0.495124815	0.007342309	0.008885826	0.18427968	0.121034691
chr14	101497660	+	cg01232479	NA	NA	NA	NA	NA	NA		OpenSea	MIR543	NR_030619	TSS1500			NA	14:100567336-100567514			NA	662	MIR543	-0.435984448	3.029220661	3.465205109	2.08999482	11.32798245	0.001725288	0.027494557	72	0.000892986	0.039169777	0.372	0.133	1.043	0.060183233	0.001381251	0.529384868	0.007342309	0.012543318	0.203890867	0.135299088
chr11	12031099	+	cg01286655	NA	NA	NA	NA	NA	NA	chr11:12029737-12030841	S_Shore	DKK3;DKK3;DKK3	NM_001018057;NM_013253;NM_015881	TSS1500;TSS200;TSS1500			NA	11:11986335-11987676			TRUE	0	DKK3	-0.497113564	-2.811524233	-2.314410669	-2.165714751	6.498654627	0.014841789	0.060279872	279	0.012559029	0.10747514	3.002	1.361	6.622	0.006443808	0.000236646	0.488806311	0.007342309	0.003191921	0.174728888	0.08567385
chr16	30456325	+	cg01371233	NA	NA	NA	NA	NA	NA	chr16:30456730-30457071	N_Shore	SEPHS2	NM_012248	1stExon			NA	16:30363811-30364572	16:30456132-30457563	Promoter_Associated	NA	0	SEPHS2	0.496740058	3.652559882	3.155819825	3.000722433	9.095354032	0.00449289	0.03713449	90	0.005697036	0.077263958	0.415	0.158	1.092	0.074948434	0.00145288	0.543864842	0.007342309	0.019111952	0.222824442	0.166594527
chr16	5283418	-	cg01372939	NA	NA	NA	NA	NA	NA		OpenSea						TRUE				NA	135628	EEF2KMT	0.619385445	2.792676231	2.173290786	2.423664277	17.33501702	0.000167424	0.015877247	46	2.68E-05	0.015597896	0.18	0.058	0.551	0.002696224	5.72E-05	0.488806311	0.007342309	0.000567508	0.174728888	0.046011737
chr15	61091220	-	cg01400040	NA	NA	NA	NA	NA	NA		OpenSea	RORA	NM_134261	Body			TRUE				NA	0	RORA	-0.979418902	1.214964976	2.194383877	1.154142097	11.5815858	0.001552994	0.026542505	78	0.001730563	0.049413842	0.592	0.21	1.672	0.322523248	0.005201802	0.744994903	0.007342309	0.035855792	0.251739364	0.208374693
chr7	5468436	-	cg01425666	NA	NA	NA	NA	NA	NA	chr7:5458503-5469256	Island						TRUE	7:5434928-5436142			NA	3390	TNRC18	-0.711282585	3.842216709	4.553499294	2.632334066	5.633411016	0.022643399	0.07333251	106	0.021980509	0.139789601	0.572	0.217	1.507	0.258213607	0.005201942	0.700880721	0.007342309	0.027757294	0.235301076	0.18720842
chr1	18518226	-	cg01448470	NA	NA	NA	NA	NA	NA		OpenSea	IGSF21	NM_032880	Body			TRUE				NA	0	IGSF21	-2.412259021	-0.165553685	2.246705336	-0.231740357	10.44790671	0.002498897	0.030336231	94	0.008178702	0.089858416	0.402	0.144	1.12	0.081199404	0.001596239	0.55303381	0.007342309	0.010784382	0.193514076	0.121840798
chr3	13420826	+	cg01562813	NA	NA	NA	NA	NA	NA		OpenSea	NUP210	NM_024923	Body			TRUE				TRUE	0	NUP210	0.305242126	2.76187241	2.456630284	2.299334059	15.03689646	0.000393978	0.018520556	62	0.000265148	0.027137632	0.257	0.084	0.78	0.016546525	0.000338306	0.488806311	0.007342309	0.00298479	0.174728888	0.076976326
chr12	56414533	+	cg01565774	NA	NA	NA	NA	NA	NA		OpenSea	IKZF4	NM_022465	TSS200			NA				NA	0	IKZF4	-0.145445709	-3.233411635	-3.087965926	-2.296211488	7.744880496	0.008261175	0.047021593	269	0.027554839	0.154259538	1.01	0.45	2.267	0.981484815	0.007342249	0.996046719	0.007342309	0.320587495	0.598294025	0.592357704
chr16	69958298	-	cg01578632	NA	NA	NA	NA	NA	NA		OpenSea	WWP2;WWP2	NM_199424;NM_007014	TSS1500;Body			TRUE				NA	0	WWP2	0.533846942	-3.325306365	-3.859153307	-2.411211432	7.690747362	0.008469863	0.047482337	273	0.020348405	0.134479333	0.792	0.318	1.971	0.616107644	0.00730185	0.888974616	0.007342309	0.261496782	0.549873987	0.541670066
chr14	104940658	-	cg01588455	NA	NA	NA	NA	NA	NA	chr14:104940228-104940466	S_Shore						NA	14:104011671-104012069			NA	105396	C14orf180	1.586273806	3.636556298	2.050282492	2.61508961	1.636389795	0.208380392	0.2274674	147	0.257403286	0.486248436	0.424	0.162	1.111	0.080753192	0.001114332	0.55230914	0.007342309	0.025114226	0.229996831	0.180158097
chr6	155198679	+	cg01613725	NA	NA	NA	NA	NA	NA		OpenSea						TRUE				NA	0	TIAM2	0.406772007	-1.984590073	-2.39136208	-1.47130493	13.32952193	0.000765318	0.022036131	309	0.000629934	0.035124552	1.995	0.856	4.654	0.109815345	0.000986729	0.583827302	0.007342309	0.006896941	0.17656735	0.107548793
chr20	47896888	-	cg01644741	NA	NA	NA	NA	NA	NA	chr20:47894197-47895199	S_Shore	MIR1259;SNORD12B;C20orf199;C20orf199;SNORD12;C20orf199	NR_031660;NR_003695;NR_003605;NR_003606;NR_003030;NR_003604	Body;Body;Body;Body;TSS1500;Body		RDMR	NA				NA	0	ZFAS1	-1.563288198	0.817538313	2.380826512	0.688026749	16.5029511	0.000227152	0.016389587	72	0.000892986	0.039169777	0.339	0.121	0.955	0.04073744	0.000575602	0.505068699	0.007342309	0.009956519	0.189230341	0.116673165
chr7	150871692	+	cg01696605	NA	NA	NA	NA	NA	NA	chr7:150870831-150872036	Island						NA	7:150501635-150502996			NA	1091	ASB10	1.08893522	3.322081613	2.233146392	2.916558526	12.26521387	0.001173344	0.024865409	83	0.002901521	0.059979953	0.214	0.078	0.582	0.002543899	0.000109557	0.488806311	0.007342309	0.001476169	0.174728888	0.058530054
chr17	72426840	+	cg01750157	NA	NA	NA	NA	NA	NA	chr17:72426783-72428977	Island	GPRC5C	NM_022036	TSS1500		RDMR	NA	17:69938308-69940708	17:72426251-72427540	Unclassified_Cell_type_specific	NA	825	GPRC5C	-0.130116123	-3.252446945	-3.122330822	-2.348235421	5.787216309	0.020983664	0.070996889	265	0.036787597	0.177416372	1.292	0.515	3.241	0.585587827	0.005967646	0.877857584	0.007342309	0.031893424	0.244432482	0.20335516
chr3	38835179	-	cg01792749	NA	NA	NA	NA	NA	NA		OpenSea	SCN10A	NM_006514	Body			NA				NA	0	SCN10A	-1.523454737	0.622340253	2.14579499	0.736652325	17.03410615	0.000186841	0.016106026	53	7.75E-05	0.019501772	0.226	0.075	0.683	0.008429683	0.000106132	0.488806311	0.007342309	0.002914049	0.174728888	0.076202094
chr7	139475138	+	cg01824172	NA	NA	NA	NA	NA	NA	chr7:139477406-139478496	N_Shelf	HIPK2;HIPK2	NM_001113239;NM_022740	Body;Body		CDMR	NA		7:139475137-139477045	Promoter_Associated	NA	0	HIPK2	1.33122878	-1.115913727	-2.447142507	-0.549712665	13.77835814	0.000641141	0.020920715	305	0.001000377	0.040629943	1.691	0.756	3.779	0.200708446	0.002249965	0.659722303	0.007342309	0.056672641	0.298090285	0.267338748
chr4	174448084	+	cg01967399	NA	NA	NA	NA	NA	NA	chr4:174448333-174448845	N_Shore	HAND2	NM_021973	3'UTR		RDMR	NA	4:174684659-174684727			NA	0	HAND2	1.02779741	-1.870360527	-2.898157937	-1.399777372	22.29567973	3.00E-05	0.011564827	322	0.000118642	0.021097742	3.407	1.452	7.994	0.004835826	0.000126097	0.488806311	0.007342309	0.002016673	0.174728888	0.078204014
chr13	46425999	-	cg02017534	NA	NA	NA	NA	NA	NA		OpenSea	SIAH3	NM_198849	TSS200		CDMR	TRUE				NA	152	SIAH3	-0.108574502	-2.49577604	-2.387201538	-1.906903559	5.541164988	0.023706546	0.075049852	283	0.008929216	0.093551614	2.205	0.947	5.132	0.06660031	0.001386014	0.53503059	0.007342309	0.02304569	0.228009186	0.178997934
chr19	7580217	+	cg02026535	NA	NA	NA	NA	NA	NA	chr19:7580824-7581415	N_Shore	ZNF358	NM_018083	TSS1500			NA		19:7580145-7580291	Unclassified_Cell_type_specific	NA	785	ZNF358	2.050675904	-1.162311431	-3.212987335	-0.509813426	4.836901843	0.033852262	0.088701562	276	0.016054445	0.120016165	1.968	0.829	4.668	0.124670619	0.002094859	0.598182593	0.007342309	0.024118486	0.228803035	0.182344489
chr16	70722454	+	cg02030542	NA	NA	NA	NA	NA	NA	chr16:70719114-70720441	S_Shelf	VAC14	NM_018052	Body			NA				TRUE	0	VAC14	0.605203254	-1.713858867	-2.319062121	-1.194316916	8.826695759	0.00506172	0.038694925	282	0.009738698	0.096563014	2.599	1.151	5.873	0.02159992	0.000475153	0.488806311	0.007342309	0.024178377	0.228803035	0.182205772
chr14	101512826	-	cg02044725	NA	NA	NA	NA	NA	NA		OpenSea	MIR889;MIR487B;MIR539	NR_030595;NR_030267;NR_030256	TSS1500;Body;TSS1500			NA	14:100582146-100582809			NA	0	MIR487B	1.655240675	3.9276543	2.272413625	3.671858566	28.49837412	4.28E-06	0.011564827	33	2.71E-06	0.014820211	0.331	0.118	0.926	0.035181064	0.000621458	0.494517456	0.007342309	0.004687831	0.174728888	0.088936814
chr11	70707406	-	cg02046017	NA	NA	NA	NA	NA	NA		OpenSea	SHANK2	NM_012309	Body			TRUE				NA	0	SHANK2	0.200433863	2.293748662	2.093314799	1.71324906	4.058052309	0.050894177	0.108246989	117	0.04844585	0.203267787	0.394	0.154	1.012	0.052973326	0.000809222	0.522158419	0.007342309	0.024010496	0.228765292	0.177663026
chr5	140724204	-	cg02146079	NA	NA	NA	NA	NA	NA	chr5:140725051-140725891	N_Shore	PCDHGA2;PCDHGA3;PCDHGA3;PCDHGA1	NM_018915;NM_018916;NM_032011;NM_018912	Body;1stExon;1stExon;Body			NA	5:140704376-140704573			NA	0	PCDHGA1	0.892727102	3.475855469	2.583128366	2.970075965	9.570093414	0.003647624	0.034692858	85	0.003538312	0.064489134	0.2	0.063	0.634	0.006201355	0.000157573	0.488806311	0.007342309	0.000783654	0.174728888	0.051099058
chr7	157296159	+	cg02148654	NA	NA	NA	NA	NA	NA	chr7:157294303-157294517	S_Shore						NA		7:157295063-157296591	Unclassified_Cell_type_specific	NA	35589	PTPRN2	-0.489128781	1.662419373	2.151548154	1.542809811	8.819216673	0.005078614	0.038749792	87	0.004295199	0.069533914	0.319	0.119	0.857	0.02341907	0.000344575	0.488806311	0.007342309	0.027790062	0.235301076	0.186936151
chr8	125313573	-	cg02169026	NA	NA	NA	NA	NA	NA	chr8:125313572-125314097	Island						NA				NA	9584	TMEM65	1.396029001	3.47254363	2.076514629	2.889665695	10.09629253	0.002904522	0.031953296	81	0.002368219	0.055338935	0.274	0.1	0.757	0.012472026	0.000122898	0.488806311	0.007342309	0.005535913	0.174728888	0.094101849
chr16	6348709	+	cg02217063	NA	NA	NA	NA	NA	NA		OpenSea	A2BP1;A2BP1	NM_001142333;NM_018723	5'UTR;5'UTR			TRUE				NA	0	RBFOX1	1.638606047	3.708546447	2.0699404	3.070614806	5.452920954	0.024774275	0.076514528	104	0.018820176	0.129566641	0.233	0.078	0.694	0.008894378	8.63E-05	0.488806311	0.007342309	0.005869939	0.174728888	0.095571688
chr16	15685126	+	cg02229757	NA	NA	NA	NA	NA	NA		OpenSea						TRUE		16:15684476-15685218	Promoter_Associated	NA	3009	BMERB1	-2.967624469	0.319185677	3.286810145	-0.413861249	12.36456348	0.001126942	0.024525964	89	0.005190804	0.074756989	0.34	0.113	1.02	0.054349916	0.001574506	0.522896682	0.007342309	0.002657145	0.174728888	0.078204014
chr11	10800368	+	cg02261543	NA	NA	NA	NA	NA	NA		OpenSea	CTR9	NM_014633	Body			TRUE				TRUE	0	CTR9	-0.949954121	2.036528712	2.986482833	1.278053964	8.818048929	0.005081257	0.0387576	98	0.01154962	0.103732615	0.348	0.138	0.876	0.024933467	0.000367935	0.488806311	0.007342309	0.039958615	0.259365663	0.217640193
chr17	33776683	+	cg02380585	NA	NA	NA	NA	NA	NA	chr17:33776553-33776888	Island	SLFN13	NM_144682	TSS1500			NA	17:30800458-30801001			NA	826	SLFN13	-0.162791043	-2.273734685	-2.110943642	-1.719387022	5.988301945	0.019009015	0.067577761	265	0.036787597	0.177416372	2.112	0.965	4.623	0.061256517	0.002122954	0.530512484	0.007342309	0.032148368	0.244998837	0.204059134
chr15	60862256	+	cg02404349	NA	NA	NA	NA	NA	NA		OpenSea	RORA;RORA;RORA;RORA	NM_002943;NM_134261;NM_134262;NM_134260	Body;Body;Body;Body			TRUE				NA	0	RORA	0.682365879	3.750222463	3.067856584	3.019952233	11.7595749	0.001443026	0.026115657	75	0.001250442	0.04396307	0.273	0.099	0.756	0.01249153	0.000151152	0.488806311	0.007342309	0.002999934	0.174728888	0.080528818
chr19	55172736	+	cg02421734	NA	NA	NA	NA	NA	NA		OpenSea	LILRB4;LILRB4	NM_006847;NM_001081438	TSS1500;TSS1500			NA				NA	0	LILRB4	0.241273688	2.966046585	2.724772898	2.340716894	11.44870896	0.001640869	0.027054446	76	0.00139528	0.045836227	0.313	0.111	0.879	0.02740924	0.000612599	0.48902498	0.007342309	0.00649957	0.174728888	0.097282749
chr19	51961937	+	cg02427831	NA	NA	NA	NA	NA	NA		OpenSea	SIGLEC8	NM_014442	TSS1500			NA				NA	228	SIGLEC8	0.784495276	2.801253032	2.016757756	2.506598782	11.57523856	0.001557076	0.026555367	74	0.001119185	0.042635502	0.322	0.111	0.935	0.037259829	0.000941593	0.495841564	0.007342309	0.003205558	0.174728888	0.08398478
chr5	140810109	+	cg02452944	NA	NA	NA	NA	NA	NA	chr5:140810494-140812617	N_Shore	PCDHGA4;PCDHGA11;PCDHGA11;PCDHGA9;PCDHGA1;PCDHGB1;PCDHGB6;PCDHGA12;PCDHGB3;PCDHGB7;PCDHGA6;PCDHGA8;PCDHGA10;PCDHGA5;PCDHGB4;PCDHGA3;PCDHGA2;PCDHGA12;PCDHGB2;PCDHGA7;PCDHGB5	NM_018917;NM_032092;NM_018914;NM_018921;NM_018912;NM_018922;NM_018926;NM_003735;NM_018924;NM_018927;NM_018919;NM_032088;NM_018913;NM_018918;NM_003736;NM_018916;NM_018915;NM_032094;NM_018923;NM_018920;NM_018925	Body;Body;Body;Body;Body;Body;Body;TSS200;Body;Body;Body;Body;Body;Body;Body;Body;Body;TSS200;Body;Body;Body	low-CpG:140790256-140790651		NA	5:140790290-140790445	5:140809844-140810739	NonGene_Associated	TRUE	0	PCDHGA1	-2.338084184	0.629923653	2.968007837	0.065540156	12.60121054	0.001024069	0.024053885	68	0.000559183	0.034384884	0.269	0.08	0.901	0.033236768	0.001168856	0.493711693	0.007342309	0.006593755	0.174728888	0.095571688
chr2	128173750	-	cg02473600	NA	NA	NA	NA	NA	NA	chr2:128173475-128173793	Island						TRUE	2:127889768-127890263	2:128173209-128174608	Promoter_Associated	TRUE	2244	PROC	-3.180518331	-5.281596047	-2.101077716	-4.633540894	5.769173101	0.021171382	0.07123118	277	0.014806952	0.115567495	2.244	1.031	4.883	0.041599165	0.000771063	0.506632224	0.007342309	0.015502794	0.216236276	0.160283684
chr12	128994427	+	cg02485729	NA	NA	NA	NA	NA	NA		OpenSea	TMEM132C	NM_001136103	Body			TRUE				NA	0	TMEM132C	-0.548255328	2.645993967	3.194249294	1.98906806	8.98465612	0.004718556	0.037693073	84	0.003205993	0.062408456	0.334	0.131	0.853	0.021939772	0.000304985	0.488806311	0.007342309	0.030079328	0.240273739	0.192889298
chr11	57364890	+	cg02520020	NA	NA	NA	NA	NA	NA		OpenSea	SERPING1;SERPING1	NM_001032295;NM_000062	TSS1500;TSS200			NA				TRUE	135	SERPING1	1.075083766	-2.691697654	-3.76678142	-1.953462082	15.69767905	0.000306728	0.017038276	303	0.001250442	0.04396307	1.396	0.566	3.443	0.469384906	0.004764441	0.8299448	0.007342309	0.016739106	0.219298027	0.162812793
chr1	111295745	-	cg02565878	NA	NA	NA	NA	NA	NA		OpenSea						TRUE				NA	78089	KCNA3	-0.337824867	2.357735696	2.695560563	1.467994703	7.103282973	0.011135116	0.053075156	95	0.008929216	0.093551614	0.38	0.146	0.987	0.046884959	0.000687169	0.51599128	0.007342309	0.019577979	0.22308337	0.16695825
chr1	248854887	-	cg02637469	NA	NA	NA	NA	NA	NA	chr1:248855030-248855470	N_Shore						NA				NA	9281	OR14I1	0.231616599	2.615134771	2.383518172	2.183855336	16.96417636	0.000191686	0.016177791	56	0.000118642	0.021097742	0.263	0.096	0.72	0.009393539	7.58E-05	0.488806311	0.007342309	0.007475328	0.177378244	0.102047216
chr19	10928233	+	cg02660440	NA	NA	NA	NA	NA	NA		OpenSea	MIR199A1;DNM2;DNM2;DNM2;DNM2	NR_029586;NM_004945;NM_001005361;NM_001005362;NM_001005360	TSS200;Body;Body;Body;Body			NA	19:10789078-10789559			TRUE	0	DNM2	-0.251542314	3.129109405	3.380651719	2.485366395	20.11275285	6.27E-05	0.012708654	50	4.97E-05	0.018181806	0.33	0.122	0.893	0.029059408	0.000724265	0.49223581	0.007342309	0.009542585	0.185993581	0.113965265
chr2	157177072	-	cg02683759	NA	NA	NA	NA	NA	NA	chr2:157176251-157177346	Island						TRUE	2:156884498-156885665	2:157176288-157177199	Unclassified_Cell_type_specific	TRUE	3870	NR4A2	-1.248757484	-5.087660399	-3.838902914	-4.430760991	13.193399	0.000807827	0.022502231	311	0.000495654	0.033277472	4.091	1.781	9.4	0.000902526	2.27E-06	0.488806311	0.007342309	0.000110021	0.174728888	0.034272416
chr1	207225128	+	cg02710090	NA	NA	NA	NA	NA	NA	chr1:207226281-207226842	N_Shore	PFKFB2;PFKFB2;YOD1	NM_001018053;NM_006212;NM_018566	TSS1500;TSS1500;TSS1500		CDMR	NA				NA	0	PFKFB2	1.148000069	-1.885904515	-3.033904584	-1.238317528	10.28806587	0.002675278	0.030969804	291	0.004295199	0.069533914	1.725	0.757	3.932	0.194362416	0.002171419	0.654367676	0.007342309	0.042840276	0.265200886	0.230198752
chr4	90227074	-	cg02734358	NA	NA	NA	NA	NA	NA	chr4:90228714-90229010	N_Shore	GPRIN3	NM_198281	5'UTR			NA				NA	0	GPRIN3	-2.644022365	-5.18459573	-2.540573365	-4.8356084	9.859670974	0.003216526	0.033131273	292	0.003900634	0.067084198	2.482	1.061	5.805	0.03603039	0.000378569	0.495654628	0.007342309	0.002096746	0.174728888	0.078444254
chr2	177054306	+	cg02746725	NA	NA	NA	NA	NA	NA	chr2:177052957-177054350	Island	HOXD1	NM_024501	Body		RDMR	NA	2:176761016-176762831			TRUE	0	HOXD1	-0.921477532	-4.642710041	-3.721232509	-3.193471928	4.07532736	0.050427098	0.107780485	251	0.09107552	0.280410805	1.336	0.605	2.949	0.473407035	0.006016363	0.831758137	0.007342309	0.70397165	0.861219002	0.860878423
chr12	129444671	+	cg02763002	NA	NA	NA	NA	NA	NA		OpenSea	GLT1D1	NM_144669	Body			NA	12:128010575-128010625			NA	0	GLT1D1	0.932760269	3.289655257	2.356894989	2.761127014	12.62941235	0.00101249	0.023916571	70	0.000708631	0.036712488	0.334	0.113	0.984	0.046704755	0.001259081	0.51599128	0.007342309	0.002360936	0.174728888	0.074711904
chr7	142582859	+	cg02786019	NA	NA	NA	NA	NA	NA		OpenSea	TRPV6	NM_018646	Body			NA				NA	0	TRPV6	0.527533344	3.056187997	2.528654652	2.979690293	11.42628386	0.001656212	0.027153609	77	0.001554886	0.048062669	0.403	0.145	1.117	0.080466945	0.001193138	0.551870637	0.007342309	0.028601291	0.23717855	0.189150962
chr12	128366140	-	cg02870011	NA	NA	NA	NA	NA	NA		OpenSea						NA				NA	20	LINC02393	-0.646867667	1.653787689	2.300655356	1.555244186	11.70916066	0.00147331	0.026115657	80	0.002135707	0.052940927	0.356	0.123	1.03	0.056634283	0.001203557	0.526451754	0.007342309	0.008030262	0.179713208	0.1053116
chr19	10928327	+	cg02907064	NA	NA	NA	NA	NA	NA		OpenSea	MIR199A1;DNM2;DNM2;DNM2;DNM2	NR_029586;NM_004945;NM_001005361;NM_001005362;NM_001005360	TSS200;Body;Body;Body;Body			NA	19:10789078-10789559			TRUE	0	DNM2	-0.303740045	2.220493789	2.524233833	1.792878521	16.61724266	0.000217762	0.016389587	58	0.000156182	0.022981676	0.322	0.119	0.869	0.025228369	0.000632943	0.488806311	0.007342309	0.007851534	0.178608592	0.103608957
chr19	57149813	-	cg02967610	NA	NA	NA	NA	NA	NA	chr19:57149423-57149631	S_Shore						NA				TRUE	4712	SMIM17	0.208625089	2.368824842	2.160199754	1.736253872	7.406683371	0.009661461	0.049900921	95	0.008929216	0.093551614	0.319	0.112	0.909	0.032571377	0.000727277	0.493711693	0.007342309	0.005579948	0.174728888	0.094755647
chr1	111415781	+	cg03043417	NA	NA	NA	NA	NA	NA		OpenSea	CD53;CD53;CD53	NM_000560;NM_001040033;NM_000560	1stExon;5'UTR;5'UTR	low-CpG:111217282-111217326		NA		1:111415542-111415900	Promoter_Associated	NA	0	CD53	-1.326602064	0.939677407	2.266279471	0.815857458	10.7516881	0.002196837	0.02938544	85	0.003538312	0.064489134	0.438	0.173	1.11	0.081872716	0.001602753	0.554300631	0.007342309	0.02597029	0.231222436	0.181863266
chr19	29284229	+	cg03065476	NA	NA	NA	NA	NA	NA	chr19:29284313-29285010	N_Shore						NA				NA	171807	LINC00906	0.368218431	3.787487582	3.419269151	3.129805858	13.79486325	0.000637003	0.020920715	78	0.001730563	0.049413842	0.226	0.072	0.711	0.01095661	0.000334879	0.488806311	0.007342309	0.00159224	0.174728888	0.058048995
chr18	56531159	+	cg03096126	NA	NA	NA	NA	NA	NA	chr18:56530395-56531288	Island	ZNF532	NM_018181	5'UTR	high-CpG:54681487-54682276		NA	18:54681282-54682299	18:56530061-56531619	Unclassified	TRUE	0	ZNF532	-1.262622071	-4.470467057	-3.207844986	-3.033062068	1.617290282	0.21100167	0.229218946	237	0.194105112	0.415789924	1.318	0.572	3.037	0.5170736	0.006213859	0.85284919	0.007342309	0.500213088	0.734823704	0.732893992
chr19	10928639	-	cg03216043	NA	NA	NA	NA	NA	NA		OpenSea	DNM2;MIR199A1;DNM2;DNM2;DNM2	NM_004945;NR_029586;NM_001005361;NM_001005362;NM_001005360	Body;TSS1500;Body;Body;Body			NA				TRUE	0	DNM2	-0.811865043	3.106472526	3.918337569	2.401559463	21.38760992	4.06E-05	0.011564827	48	3.66E-05	0.017044723	0.218	0.073	0.649	0.006271839	0.000134497	0.488806311	0.007342309	0.001776639	0.174728888	0.058048995
chr5	141071438	+	cg03284392	NA	NA	NA	NA	NA	NA	chr5:141071624-141071967	N_Shore						NA		5:141071087-141073320	Unclassified	NA	9637	ARAP3	-0.171116905	2.511291715	2.68240862	2.00558604	16.20709796	0.000253502	0.016482938	65	0.000387704	0.031217641	0.298	0.106	0.838	0.021707096	0.000657305	0.488806311	0.007342309	0.003860353	0.174728888	0.08567385
chr7	94538408	+	cg03289906	NA	NA	NA	NA	NA	NA	chr7:94536849-94537477	S_Shore	PPP1R9A;PPP1R9A;PPP1R9A;PPP1R9A;PPP1R9A	NM_001166161;NM_001166160;NM_001166163;NM_001166162;NM_017650	TSS1500;5'UTR;TSS1500;TSS1500;5'UTR			NA				NA	0	PPP1R9A	-0.439074966	-2.475167848	-2.036092882	-2.001130565	11.90514557	0.001359229	0.025445771	292	0.003900634	0.067084198	2.402	1.082	5.334	0.031265699	0.000484998	0.493711693	0.007342309	0.01758364	0.219376037	0.166594527
chr7	142008025	+	cg03440386	NA	NA	NA	NA	NA	NA		OpenSea						NA				NA	35956	NA	0.804802739	3.497694163	2.692891424	3.456322349	27.94286238	5.06E-06	0.011564827	31	1.82E-06	0.014820211	0.217	0.07	0.674	0.008291202	0.000217895	0.488806311	0.007342309	0.00097687	0.174728888	0.052768135
chr17	9729235	+	cg03582047	NA	NA	NA	NA	NA	NA		OpenSea	GLP2R	NM_004246	TSS200			NA				NA	144	GLP2R	0.488778349	2.629812256	2.141033907	2.41365424	7.189931718	0.010691127	0.052121773	98	0.01154962	0.103732615	0.306	0.108	0.867	0.025807266	0.000593519	0.488806311	0.007342309	0.018421777	0.221366323	0.163735309
chr4	140910561	-	cg03597159	NA	NA	NA	NA	NA	NA		OpenSea	MAML3	NM_018717	Body			TRUE				TRUE	0	MAML3	1.40516271	3.502195476	2.097032765	3.002977339	14.43551235	0.000496349	0.019737517	68	0.000559183	0.034384884	0.438	0.171	1.121	0.085116849	0.001607399	0.556625199	0.007342309	0.023925715	0.228470868	0.177663026
chr19	56347870	-	cg03602143	NA	NA	NA	NA	NA	NA		OpenSea	NLRP11;NLRP4;NLRP11	NM_145007;NM_134444;NM_145007	5'UTR;TSS200;1stExon			NA	19:61039534-61039756			NA	0	NLRP11	1.647819686	3.749067711	2.101248025	3.384819372	11.6472613	0.001511417	0.02636662	79	0.001923674	0.050977352	0.344	0.122	0.969	0.043332666	0.000627786	0.511141829	0.007342309	0.013523021	0.20762165	0.139202073
chr2	30142128	+	cg03602297	NA	NA	NA	NA	NA	NA	chr2:30142831-30144624	N_Shore	ALK	NM_004304	Body		RDMR	NA				NA	0	ALK	-0.497418457	1.736628141	2.234046598	1.464068828	10.14517811	0.002844168	0.031697387	87	0.004295199	0.069533914	0.315	0.117	0.846	0.021894981	0.000674592	0.488806311	0.007342309	0.011024801	0.195210667	0.123991986
chr3	99551998	+	cg03617850	NA	NA	NA	NA	NA	NA		OpenSea	C3orf26;FILIP1L;MIR548G	NM_032359;NM_182909;NR_031662	Body;3'UTR;Body			NA				NA	0	MIR548G	-0.510971577	2.010551384	2.521522961	1.483000891	10.87641384	0.002084272	0.028767272	79	0.001923674	0.050977352	0.187	0.06	0.575	0.003475279	0.000105341	0.488806311	0.007342309	0.000776672	0.174728888	0.051099058
chr22	29707524	+	cg03669698	NA	NA	NA	NA	NA	NA	chr22:29707479-29707797	Island	GAS2L1;GAS2L1;GAS2L1	NM_152237;NM_006478;NM_152236	3'UTR;Body;Body			NA	22:28037456-28038247	22:29707481-29707702	Unclassified_Cell_type_specific	NA	0	GAS2L1	1.979947986	4.451081371	2.471133385	3.9800162	11.42734171	0.001655485	0.027153609	76	0.00139528	0.045836227	0.524	0.192	1.43	0.207383988	0.003631424	0.666119279	0.007342309	0.022260283	0.227018344	0.173733224
chr22	46470191	-	cg03672272	NA	NA	NA	NA	NA	NA	chr22:46465976-46468528	S_Shore					RDMR	NA		22:46470144-46470314	Promoter_Associated_Cell_type_specific	NA	0	MIRLET7BHG	-1.974792843	0.051181783	2.025974626	-0.541480608	4.183073902	0.047618168	0.104871227	118	0.051789274	0.20974838	0.449	0.174	1.161	0.098389491	0.002190378	0.571671999	0.007342309	0.024438603	0.229458174	0.178961042
chr8	37655840	+	cg03806095	NA	NA	NA	NA	NA	NA	chr8:37654048-37656100	Island	GPR124	NM_032777	Body		DMR	NA	8:37774395-37775503	8:37655263-37656261	Unclassified_Cell_type_specific	TRUE	0	ADGRA2	-1.899188227	1.256116759	3.155304987	1.552262985	8.098439256	0.007026408	0.044028244	93	0.007483554	0.086578756	0.448	0.168	1.195	0.108664989	0.001880653	0.583465271	0.007342309	0.029639128	0.239423967	0.191970239
chr17	2699542	-	cg03866192	NA	NA	NA	NA	NA	NA		OpenSea	RAP1GAP2;RAP1GAP2	NM_001100398;NM_015085	TSS200;TSS200			NA		17:2698973-2700118	Promoter_Associated	NA	188	RAP1GAP2	0.851694473	2.8729018	2.021207327	2.410847146	6.32965628	0.016100878	0.062714694	98	0.01154962	0.103732615	0.366	0.143	0.936	0.035935544	0.000513009	0.495124815	0.007342309	0.017362153	0.219298027	0.160448721
chr7	57483183	+	cg03867429	NA	NA	NA	NA	NA	NA	chr7:57484168-57485070	N_Shore						NA				NA	10386	MIR3147	-3.337334917	-0.952655829	2.384679089	-1.448609403	15.96445153	0.000277522	0.016869942	63	0.00030142	0.028102274	0.243	0.076	0.777	0.017048847	0.000516319	0.488806311	0.007342309	0.000902634	0.174728888	0.051782817
chr11	128418551	-	cg03963011	NA	NA	NA	NA	NA	NA	chr11:128419198-128419513	N_Shore	ETS1	NM_001143820	Body			NA	11:127923761-127923928	11:128418093-128419259	Unclassified	TRUE	0	ETS1	1.058669124	-2.123896526	-3.18256565	-0.991928436	4.357931014	0.043418351	0.100230757	248	0.108408043	0.306184413	1.209	0.542	2.697	0.642198572	0.007086073	0.897709713	0.007342309	0.136425105	0.40534474	0.38793437
chr13	112815119	-	cg03991547	NA	NA	NA	NA	NA	NA	chr13:112817816-112818939	N_Shelf						NA	13:111863075-111863170			NA	89098	SOX1	1.080484026	4.445392874	3.364908849	3.987942678	8.745882812	0.005247483	0.039266648	93	0.007483554	0.086578756	0.381	0.145	1.002	0.05048738	0.00060989	0.517811319	0.007342309	0.078772599	0.337827747	0.307995732
chr1	183067225	-	cg04081218	NA	NA	NA	NA	NA	NA		OpenSea	LAMC1	NM_002293	Body			TRUE				NA	0	LAMC1	0.633410306	2.661422407	2.028012101	2.247912274	9.939078253	0.003108025	0.032664423	82	0.002622901	0.0576625	0.369	0.142	0.958	0.040621547	0.000485851	0.50488027	0.007342309	0.028846017	0.237752508	0.190600657
chr16	87759493	+	cg04196691	NA	NA	NA	NA	NA	NA		OpenSea	KLHDC4	NM_017566	Body			NA	16:86316888-86317130			NA	0	KLHDC4	0.281048852	2.930097124	2.649048272	2.497380663	23.79540179	1.84E-05	0.011564827	48	3.66E-05	0.017044723	0.194	0.065	0.58	0.003350285	3.96E-05	0.488806311	0.007342309	0.001801717	0.174728888	0.058868372
chr1	207924482	-	cg04290171	NA	NA	NA	NA	NA	NA	chr1:207925171-207925964	N_Shore	CD46;CD46;CD46;CD46;CD46;CD46;CD46;CD46;CD46;CD46;CD46;CD46;CD46;CD46	NM_172356;NM_002389;NM_172350;NM_153826;NM_172361;NM_172360;NM_172353;NM_172357;NM_172352;NM_172358;NM_172354;NM_172359;NM_172355;NM_172351	TSS1500;TSS1500;TSS1500;TSS1500;TSS1500;TSS1500;TSS1500;TSS1500;TSS1500;TSS1500;TSS1500;TSS1500;TSS1500;TSS1500			NA				NA	899	CD46	0.486620915	-2.180958033	-2.667578948	-1.767424312	8.689837194	0.005380574	0.039672407	283	0.008929216	0.093551614	2.167	0.955	4.915	0.064213283	0.001118085	0.534321798	0.007342309	0.008812416	0.183902793	0.120726827
chr22	46480891	-	cg04329382	NA	NA	NA	NA	NA	NA	chr22:46481815-46482024	N_Shore	LOC400931	NR_027033	TSS1500			NA	22:44859555-44859953	22:46480764-46480950	Gene_Associated_Cell_type_specific	TRUE	0	MIRLET7BHG	-0.654301274	2.469791736	3.12409301	2.285297904	20.48777503	5.51E-05	0.011878851	45	2.28E-05	0.015597896	0.239	0.073	0.784	0.018258969	0.000631026	0.488806311	0.007342309	0.002039975	0.174728888	0.064384911
chr4	81189927	+	cg04401986	NA	NA	NA	NA	NA	NA	chr4:81187494-81187913	S_Shelf	FGF5;FGF5	NM_033143;NM_004464	Body;Body			NA	4:81408686-81408960			NA	0	FGF5	-1.226349443	-4.074675338	-2.848325895	-3.703926833	9.424902104	0.003886546	0.035501035	300	0.001730563	0.049413842	2.822	1.246	6.392	0.0128629	0.000398799	0.488806311	0.007342309	0.057969571	0.301226199	0.269964634
chr5	179751794	+	cg04459091	NA	NA	NA	NA	NA	NA		OpenSea	GFPT2	NM_005110	Body			TRUE				NA	0	GFPT2	-0.706004639	1.753488018	2.459492656	1.075948192	11.95396366	0.001332295	0.025433215	109	0.027554839	0.154259538	0.312	0.106	0.919	0.03467436	0.000938649	0.493711693	0.007342309	0.005161655	0.174728888	0.093062059
chr15	49913596	+	cg04468564	NA	NA	NA	NA	NA	NA	chr15:49912985-49913482	S_Shore	C15orf33;DTWD1;DTWD1	NM_152647;NM_001144955;NM_020234	TSS1500;5'UTR;5'UTR			NA		15:49912433-49913824	Unclassified	NA	0	DTWD1	0.303545414	-2.971748583	-3.275293997	-1.855659725	4.763797945	0.035150052	0.090504525	252	0.085806956	0.272270822	1.014	0.434	2.37	0.974998359	0.00733073	0.995171504	0.007342309	0.409438235	0.667059263	0.663641541
chr5	77268452	+	cg04502985	NA	NA	NA	NA	NA	NA	chr5:77268350-77268787	Island					DMR	TRUE	5:77304139-77304712	5:77268193-77269077	Unclassified	NA	29696	AP3B1	-0.359365982	-3.915725438	-3.556359456	-2.54502338	7.84387172	0.007893641	0.046078646	272	0.021980509	0.139789601	1.67	0.766	3.643	0.197132506	0.002353003	0.656620177	0.007342309	0.176134083	0.4554861	0.441887492
chr16	13149464	-	cg04560213	NA	NA	NA	NA	NA	NA		OpenSea	SHISA9	NM_001145204	Body			TRUE				NA	0	SHISA9	0.101284244	3.183336657	3.082052413	2.030297765	7.532650268	0.009112287	0.048643114	92	0.006840382	0.083367943	0.45	0.167	1.207	0.112537628	0.001577677	0.586546519	0.007342309	0.034132371	0.248561132	0.204113133
chr5	95772721	+	cg04639905	NA	NA	NA	NA	NA	NA	chr5:95768874-95769080	S_Shelf						NA				NA	3735	PCSK1	0.512591637	3.138608687	2.62601705	2.009291149	4.158251458	0.048249693	0.105511113	110	0.029658084	0.159892589	0.283	0.104	0.773	0.013769975	0.000123435	0.488806311	0.007342309	0.012494234	0.203728034	0.134723155
chr17	8056967	-	cg04658021	NA	NA	NA	NA	NA	NA	chr17:8054550-8055835	S_Shore	PER1	NM_002616	TSS1500		RDMR	TRUE				TRUE	0	PER1	2.091113222	-0.691825467	-2.782938689	-0.156354068	7.857571557	0.00784417	0.045901843	281	0.010610855	0.099919068	1.975	0.886	4.401	0.096207961	0.002213242	0.570050266	0.007342309	0.029392991	0.239135195	0.196211916
chr4	187565389	-	cg04697056	NA	NA	NA	NA	NA	NA		OpenSea	FAT1	NM_005245	Body			TRUE				NA	0	FAT1	-0.738653731	1.806973717	2.545627448	1.488097781	12.68681185	0.000989349	0.023720251	80	0.002135707	0.052940927	0.284	0.096	0.847	0.023890189	0.000705641	0.488806311	0.007342309	0.002657145	0.174728888	0.078204014
chr19	45947905	-	cg04728310	NA	NA	NA	NA	NA	NA	chr19:45947710-45948047	Island						NA	19:50639383-50639942	19:45946586-45948152	Promoter_Associated	NA	0	ERCC1	0.273335725	-2.803155276	-3.076491001	-2.371345902	7.064774749	0.011338741	0.053300197	277	0.014806952	0.115567495	1.06	0.394	2.855	0.907744058	0.006867301	0.980280149	0.007342309	0.03417327	0.248561132	0.208625566
chr19	16466617	+	cg04738220	NA	NA	NA	NA	NA	NA	chr19:16466399-16466637	Island						NA	19:16327373-16327637			NA	0	EPS15L1	1.7668157	5.317017439	3.55020174	4.820137239	21.49929479	3.91E-05	0.011564827	53	7.75E-05	0.019501772	0.188	0.062	0.567	0.003002277	3.41E-05	0.488806311	0.007342309	0.001972178	0.174728888	0.062477498
chr16	23768982	-	cg04774930	NA	NA	NA	NA	NA	NA	chr16:23765969-23766869	S_Shelf	CHP2	NM_022097	3'UTR			NA				NA	0	CHP2	0.688915612	2.788650114	2.099734501	2.688676289	13.35759391	0.000756849	0.021982697	80	0.002135707	0.052940927	0.411	0.163	1.036	0.05934998	0.000766707	0.528248835	0.007342309	0.037739861	0.255438857	0.212067264
chr14	70699208	+	cg04780726	NA	NA	NA	NA	NA	NA	chr14:70700814-70701050	N_Shore					CDMR	NA				NA	13260	ADAM21P1	-0.109753363	2.023177084	2.132930447	1.303663069	7.550626066	0.009036684	0.048544306	93	0.007483554	0.086578756	0.384	0.137	1.073	0.067962326	0.001192274	0.536767595	0.007342309	0.018105669	0.220082556	0.160883209
chr16	21171067	+	cg04813880	NA	NA	NA	NA	NA	NA	chr16:21169810-21170278	S_Shore	TMEM159;DNAH3	NM_020422;NM_017539	5'UTR;TSS1500			NA		16:21167980-21171253	Promoter_Associated	NA	0	LDAF1	1.068166443	-3.009245627	-4.07741207	-1.869315227	8.149778857	0.006864178	0.04370071	279	0.012559029	0.10747514	1.537	0.621	3.804	0.352331227	0.004339278	0.764958501	0.007342309	0.015461419	0.215920729	0.160283684
chr11	133187956	+	cg04913291	NA	NA	NA	NA	NA	NA		OpenSea	OPCML	NM_001012393	Body			TRUE				NA	0	OPCML	0.328331015	2.66981094	2.341479926	2.455284339	10.70496206	0.002240654	0.02944595	85	0.003538312	0.064489134	0.319	0.124	0.818	0.017363264	0.000164143	0.488806311	0.007342309	0.021267007	0.225680216	0.171578915
chr16	3243552	-	cg05036635	NA	NA	NA	NA	NA	NA	chr16:3243303-3243583	Island						NA	16:3183320-3183568			NA	10693	OR1F1	1.717493694	4.461460751	2.743967057	3.687039691	6.198066405	0.017160816	0.064623574	104	0.018820176	0.129566641	0.439	0.166	1.164	0.097865574	0.001753538	0.571422909	0.007342309	0.022766296	0.227906536	0.175308645
chr10	28970534	+	cg05046589	NA	NA	NA	NA	NA	NA	chr10:28965704-28967266	S_Shelf	BAMBI	NM_012342	Body			NA				NA	0	BAMBI	-2.156196354	-4.314401337	-2.158204983	-3.72677775	7.725548871	0.008335062	0.047219233	300	0.001730563	0.049413842	1.278	0.547	2.987	0.571013931	0.005719972	0.872750848	0.007342309	0.047436648	0.278033811	0.243932094
chr17	14942129	+	cg05091736	NA	NA	NA	NA	NA	NA		OpenSea						TRUE				NA	6854	CDRT7	-0.439811938	2.710992195	3.150804132	2.09757329	13.43683979	0.000733475	0.02174763	75	0.001250442	0.04396307	0.544	0.211	1.403	0.207875574	0.003399394	0.666585818	0.007342309	0.057541299	0.300179278	0.263570071
chr11	12031097	+	cg05106294	NA	NA	NA	NA	NA	NA	chr11:12029737-12030841	S_Shore	DKK3;DKK3;DKK3	NM_001018057;NM_013253;NM_015881	TSS1500;TSS200;TSS1500			NA	11:11986335-11987676			TRUE	0	DKK3	-1.55844283	-3.729059298	-2.170616468	-3.166855099	5.491344675	0.024303093	0.075747841	269	0.027554839	0.154259538	2.353	1.075	5.153	0.032338	0.000953199	0.493711693	0.007342309	0.041826172	0.262592814	0.22678936
chr12	109246508	+	cg05152479	NA	NA	NA	NA	NA	NA		OpenSea	SSH1;SSH1	NM_001161330;NM_018984	Body;Body	low-CpG:107770588-107770662		NA				NA	0	SSH1	0.573464596	3.365742922	2.792278326	2.630563382	3.86026783	0.05659545	0.114326446	108	0.025578074	0.149214613	0.359	0.141	0.915	0.031784868	0.000342573	0.493711693	0.007342309	0.017595812	0.219376037	0.161101635
chr17	6898738	-	cg05215748	NA	NA	NA	NA	NA	NA	chr17:6898820-6900427	N_Shore	ALOX12	NM_000697	TSS1500			TRUE		17:6898691-6898855	Unclassified_Cell_type_specific	TRUE	0	ALOX12-AS1	2.964580513	0.940340409	-2.024240104	1.33355728	4.860476304	0.033444957	0.088307509	269	0.027554839	0.154259538	3.33	1.49	7.442	0.003376705	2.62E-05	0.488806311	0.007342309	0.007292766	0.177138708	0.110039211
chr16	20710251	+	cg05243700	NA	NA	NA	NA	NA	NA		OpenSea						NA				NA	1184	ACSM1	0.870994083	3.781602665	2.910608582	3.306162796	15.32378561	0.000353248	0.017719908	66	0.0004387	0.032328306	0.214	0.065	0.701	0.01089057	0.000458425	0.488806311	0.007342309	0.005669332	0.174728888	0.094755647
chr8	143694305	-	cg05415840	NA	NA	NA	NA	NA	NA	chr8:143694430-143696166	N_Shore	ARC;ARC	NM_015193;NM_015193	1stExon;3'UTR			NA	8:143691266-143691325			NA	0	ARC	-0.717476091	1.982885049	2.70036114	0.974721994	3.731359283	0.060689411	0.118808597	125	0.080780996	0.263773862	0.386	0.15	0.994	0.048548803	0.000654567	0.516473392	0.007342309	0.033324478	0.246934906	0.201580459
chr10	729916	-	cg05450336	NA	NA	NA	NA	NA	NA		OpenSea	DIP2C	NM_014974	Body		RDMR	NA	10:719846-719968	10:729535-730084	Unclassified_Cell_type_specific	TRUE	0	DIP2C	-0.476962895	2.912770398	3.389733293	2.586229976	23.70027033	1.90E-05	0.011564827	49	4.27E-05	0.017892575	0.178	0.059	0.538	0.002212226	2.26E-05	0.488806311	0.007342309	0.001447011	0.174728888	0.057089347
chr6	10881891	+	cg05452406	NA	NA	NA	NA	NA	NA	chr6:10881846-10882051	Island	GCM2	NM_004752	Body			NA	6:10989856-10990077			NA	0	SYCP2L	-2.637120923	-4.706362512	-2.069241589	-4.00598816	3.53984935	0.067390567	0.125359455	258	0.05903919	0.224279773	2.089	0.928	4.699	0.075002903	0.000933965	0.543864842	0.007342309	0.039407297	0.25839544	0.220914762
chr2	101369330	-	cg05471495	NA	NA	NA	NA	NA	NA		OpenSea						TRUE				TRUE	67281	NPAS2	-2.232123489	1.138467241	3.37059073	0.603570792	7.169142512	0.010795893	0.05240829	100	0.013643349	0.111571685	0.34	0.108	1.067	0.064431587	0.001556367	0.534537424	0.007342309	0.019474402	0.222824442	0.167493225
chr12	114212759	-	cg05513274	NA	NA	NA	NA	NA	NA		OpenSea						NA				NA	41782	RBM19	0.683180554	3.017516767	2.334336214	2.399648734	11.93260477	0.001344009	0.025445771	67	0.000495654	0.033277472	0.529	0.204	1.373	0.190564496	0.003157947	0.651706593	0.007342309	0.035666458	0.251022317	0.207028278
chr17	78754090	-	cg05651511	NA	NA	NA	NA	NA	NA		OpenSea	RPTOR;RPTOR	NM_001163034;NM_020761	Body;Body			TRUE	17:76368657-76368742			NA	0	RPTOR	0.427637597	3.221044705	2.793407109	2.969633388	13.62824806	0.000680111	0.021133527	72	0.000892986	0.039169777	0.223	0.072	0.691	0.009268182	0.000196326	0.488806311	0.007342309	0.001610102	0.174728888	0.057564616
chr1	247712591	+	cg05767404	NA	NA	NA	NA	NA	NA		OpenSea	C1orf150	NM_145278	Body			NA				NA	0	GCSAML	1.624388188	3.625880229	2.001492041	3.354950369	10.74610082	0.002202028	0.02938544	67	0.000495654	0.033277472	0.276	0.088	0.863	0.026905642	0.000735883	0.488806311	0.007342309	0.002966045	0.174728888	0.077520633
chr14	21128277	+	cg05830791	NA	NA	NA	NA	NA	NA		OpenSea						NA	14:20197953-20198250			NA	18426	OR6S1	0.090787277	2.367208949	2.276421672	1.829667638	10.54453351	0.002398297	0.030044838	99	0.012559029	0.10747514	0.28	0.099	0.79	0.016119714	0.000315839	0.488806311	0.007342309	0.003242883	0.174728888	0.083808705
chr17	19247837	+	cg05896714	NA	NA	NA	NA	NA	NA	chr17:19247785-19248069	Island	MIR1180;B9D1	NR_031591;NM_015681	Body;Body			NA	17:19188414-19188608			NA	0	B9D1	2.121206842	5.220979758	3.099772916	4.47019088	8.337224046	0.006304994	0.042285978	99	0.012559029	0.10747514	0.467	0.182	1.201	0.114076611	0.002211655	0.588024199	0.007342309	0.025885786	0.231214575	0.181987331
chr8	82030095	+	cg05909702	NA	NA	NA	NA	NA	NA		OpenSea						TRUE				NA	5791	PAG1	-0.180647985	-2.430401414	-2.249753429	-2.060040417	9.49170382	0.003774614	0.035129401	290	0.004724421	0.072098292	2.549	1.153	5.636	0.020756444	0.000723718	0.488806311	0.007342309	0.017473896	0.219376037	0.166594527
chr17	1366164	-	cg05981034	NA	NA	NA	NA	NA	NA		OpenSea						TRUE	17:1312836-1313021	17:1366113-1366280	Unclassified_Cell_type_specific	NA	1314	MYO1C	-0.609561296	1.755834966	2.365396262	1.260755893	6.08994051	0.018088039	0.066038562	102	0.016054445	0.120016165	0.342	0.117	1.005	0.051107469	0.000712298	0.519903758	0.007342309	0.035443409	0.250140525	0.206671299
chr16	31488238	+	cg05984244	NA	NA	NA	NA	NA	NA	chr16:31487152-31488967	Island	TGFB1I1;TGFB1I1;TGFB1I1	NM_001042454;NM_015927;NM_001164719	Body;Body;Body			NA	16:31394613-31396887	16:31487307-31489273	Promoter_Associated	TRUE	0	TGFB1I1	0.968599377	-2.067746374	-3.03634575	-1.497078919	6.176798503	0.017339069	0.064902213	261	0.04844585	0.203267787	1.245	0.547	2.834	0.602277691	0.005152569	0.88433316	0.007342309	0.234644218	0.524688487	0.514790338
chr1	95339232	-	cg06033721	NA	NA	NA	NA	NA	NA		OpenSea	SLC44A3;SLC44A3	NM_001114106;NM_152369	Body;Body			TRUE				NA	0	SLC44A3	-0.071779873	2.443737083	2.515516956	2.327848269	14.15975507	0.000552376	0.020122448	74	0.001119185	0.042635502	0.448	0.151	1.33	0.148151059	0.002927932	0.618920302	0.007342309	0.015955073	0.216969729	0.155830458
chr11	2925473	-	cg06048910	NA	NA	NA	NA	NA	NA	chr11:2923301-2923817	S_Shore	SLC22A18;SLC22A18;SLC22A18AS	NM_183233;NM_002555;NM_007105	Body;Body;TSS1500			TRUE				NA	0	SLC22A18	3.135343861	5.517771222	2.38242736	4.931713506	9.113638598	0.004456735	0.037007481	94	0.008178702	0.089858416	0.366	0.133	1.004	0.050918162	0.001563647	0.519065472	0.007342309	0.005138072	0.174728888	0.094595702
chr4	290582	-	cg06062980	NA	NA	NA	NA	NA	NA		OpenSea	ZNF732	NM_001137608	TSS1500			NA				NA	0	ZNF732	1.61397931	3.741830231	2.12785092	3.537702877	13.31442771	0.000769912	0.022036131	73	0.001000377	0.040629943	0.427	0.156	1.166	0.096783531	0.001843346	0.571231727	0.007342309	0.018045067	0.219635745	0.162500408
chr3	119315590	-	cg06068392	NA	NA	NA	NA	NA	NA		OpenSea	PLA1A	NM_015900	TSS1500			TRUE				NA	1103	PLA1A	2.344019453	-1.008607825	-3.352627278	-0.548619534	7.842734542	0.007897763	0.046088889	270	0.025578074	0.149214613	0.831	0.344	2.008	0.680307188	0.00728811	0.912090575	0.007342309	0.293058237	0.577022655	0.570065913
chr10	105210937	+	cg06075311	NA	NA	NA	NA	NA	NA	chr10:105211950-105212306	N_Shore	CALHM2;CALHM2	NM_015916;NR_024552	5'UTR;Body		RDMR	NA				NA	0	CALHM2	-2.650480116	-0.043984874	2.606495242	-0.656969969	7.325588218	0.010033687	0.050703838	87	0.004295199	0.069533914	0.368	0.129	1.047	0.060995973	0.001326344	0.53024041	0.007342309	0.010346349	0.19134643	0.121671656
chr20	44451667	+	cg06099431	NA	NA	NA	NA	NA	NA	chr20:44451601-44451827	Island						TRUE	20:43885023-43885339	20:44451626-44451906	Unclassified_Cell_type_specific	TRUE	186	TNNC2	-1.150545457	-4.743257812	-3.592712355	-4.030174548	3.137906863	0.084306302	0.139989774	241	0.158628076	0.372504629	1.811	0.783	4.188	0.164769857	0.002219441	0.636231543	0.007342309	0.370649149	0.637143577	0.632695396
chr6	108496716	+	cg06103642	NA	NA	NA	NA	NA	NA	chr6:108496715-108497320	Island	NR2E1	NM_003269	Body			TRUE	6:108602952-108603746			TRUE	0	NR2E1	-1.28915265	-4.376897553	-3.087744902	-3.220053535	3.03060275	0.089592762	0.144174185	257	0.062959833	0.231793846	1.948	0.886	4.282	0.097140498	0.00242186	0.571422909	0.007342309	0.071968407	0.326920695	0.298301815
chr7	155580804	+	cg06162737	NA	NA	NA	NA	NA	NA	chr7:155579868-155580392	S_Shore						NA	7:155273492-155273629			NA	6624	RBM33	1.053208511	3.31057309	2.257364579	2.840395871	16.67621539	0.000213078	0.016389587	62	0.000265148	0.027137632	0.313	0.112	0.871	0.026113916	0.000364118	0.488806311	0.007342309	0.010274019	0.191174084	0.119360439
chr17	80024326	-	cg06191348	NA	NA	NA	NA	NA	NA	chr17:80022655-80024178	S_Shore	DUS1L	NM_022156	TSS1500			NA		17:80022705-80024446	Promoter_Associated	NA	628	DUS1L	0.223908141	2.387454187	2.163546046	2.25611269	21.69957131	3.66E-05	0.011564827	59	0.000178725	0.023586058	0.289	0.101	0.829	0.020952994	0.000568471	0.488806311	0.007342309	0.00909453	0.184909744	0.111686253
chr16	13329451	-	cg06282863	NA	NA	NA	NA	NA	NA		OpenSea	SHISA9	NM_001145204	3'UTR			NA	16:13236920-13236979			NA	0	SHISA9	3.311267758	6.040392224	2.729124465	5.938308997	16.87156835	0.000198307	0.016288798	50	4.97E-05	0.018181806	0.222	0.077	0.637	0.005116775	3.77E-05	0.488806311	0.007342309	0.006360074	0.174728888	0.097046652
chr7	32961866	+	cg06312985	NA	NA	NA	NA	NA	NA		OpenSea	RP9P	NR_003500	Body			NA				NA	0	AVL9	0.572356433	3.015593196	2.443236764	2.624579633	13.51682364	0.000710656	0.021474836	73	0.001000377	0.040629943	0.334	0.117	0.952	0.040073865	0.00066035	0.503596723	0.007342309	0.011068544	0.195210667	0.126330856
chr7	157372262	-	cg06339573	NA	NA	NA	NA	NA	NA	chr7:157369120-157369394	S_Shelf	PTPRN2;PTPRN2;PTPRN2	NM_002847;NM_130842;NM_130843	Body;Body;Body		RDMR	NA	7:157065023-157065133			NA	0	PTPRN2	1.050037587	3.299894396	2.249856808	3.079311224	12.56301036	0.001039978	0.024056629	76	0.00139528	0.045836227	0.336	0.116	0.974	0.044552713	0.0009645	0.511141829	0.007342309	0.005833235	0.174728888	0.095571688
chr1	100435258	+	cg06426831	NA	NA	NA	NA	NA	NA	chr1:100435297-100436070	N_Shore	SLC35A3	NM_012243	TSS1500			NA		1:100434560-100436342	Promoter_Associated	NA	85	SLC35A3	-0.063263182	-3.199986718	-3.136723535	-2.203384625	10.123435	0.002870846	0.031875928	282	0.009738698	0.096563014	1.907	0.829	4.387	0.128925112	0.002651292	0.60148495	0.007342309	0.01278764	0.204216482	0.147412579
chr19	58630612	-	cg06442489	NA	NA	NA	NA	NA	NA	chr19:58629309-58630241	S_Shore	ZSCAN18;ZSCAN18	NR_027135;NM_001145542	TSS1500;TSS1500			NA				NA	818	ZSCAN18	0.332286712	2.8082256	2.475938888	1.982346656	8.17698106	0.006779846	0.04352834	93	0.007483554	0.086578756	0.363	0.144	0.918	0.032314664	0.00017828	0.493711693	0.007342309	0.034888641	0.24995541	0.205912004
chr5	2914593	+	cg06605454	NA	NA	NA	NA	NA	NA		OpenSea						NA	5:2967593-2967703			NA	159081	IRX2-DT	0.639663008	3.434045607	2.794382599	2.683526712	7.263632065	0.010328409	0.051394557	98	0.01154962	0.103732615	0.355	0.139	0.906	0.030346034	0.000405977	0.493711693	0.007342309	0.014556546	0.212835183	0.149368799
chr7	100816459	-	cg06644051	NA	NA	NA	NA	NA	NA	chr7:100815484-100816995	Island	C7orf52	NM_198571	Body			NA				TRUE	0	NAT16	-1.25236899	2.382025239	3.634394229	1.461232348	15.10297483	0.000384176	0.018458679	71	0.000796033	0.037992652	0.327	0.121	0.884	0.027564497	0.000911501	0.48902498	0.007342309	0.006985587	0.17656735	0.099971381
chr12	97399497	-	cg06720823	NA	NA	NA	NA	NA	NA		OpenSea						TRUE				NA	52027	NEDD1	0.871523451	3.06264516	2.191121709	2.145715025	3.565517618	0.0664465	0.124610812	120	0.05903919	0.224279773	0.43	0.168	1.097	0.077423871	0.001649035	0.548627526	0.007342309	0.030281762	0.240632862	0.194200302
chr16	68270129	+	cg06723863	NA	NA	NA	NA	NA	NA	chr16:68269010-68272143	Island	ESRP2;ESRP2	NM_024939;NM_024939	1stExon;5'UTR			NA	16:66826526-66829595	16:68269566-68270537	Unclassified_Cell_type_specific	NA	0	ESRP2	-2.453972379	-5.280919682	-2.826947303	-4.47208228	6.371162408	0.015781346	0.06209957	271	0.02372186	0.1444227	3.139	1.431	6.886	0.004309915	8.21E-05	0.488806311	0.007342309	0.028460612	0.236832566	0.193836142
chr14	56584485	-	cg06744740	NA	NA	NA	NA	NA	NA	chr14:56585042-56586234	N_Shore	PELI2	NM_021255	TSS1500			NA	14:55654198-55654531			TRUE	606	PELI2	0.31271479	-2.793726845	-3.106441635	-1.951301646	6.393518634	0.015612071	0.061755095	270	0.025578074	0.149214613	1.176	0.474	2.914	0.726654463	0.006666039	0.927515023	0.007342309	0.043388508	0.266439046	0.232354633
chr5	6182215	+	cg06753918	NA	NA	NA	NA	NA	NA		OpenSea						NA	5:6235165-6235648			NA	128337	LINC02145	0.361407408	3.029674839	2.668267431	2.73311888	16.27896889	0.000246817	0.016482938	63	0.00030142	0.028102274	0.26	0.081	0.837	0.02389427	0.000766341	0.488806311	0.007342309	0.001310686	0.174728888	0.055804187
chr6	144065203	-	cg06759993	NA	NA	NA	NA	NA	NA		OpenSea	PHACTR2;PHACTR2;PHACTR2;PHACTR2	NM_001100164;NM_001100166;NM_014721;NM_001100165	Body;Body;Body;Body			TRUE				NA	0	PHACTR2	-0.809322643	1.730355878	2.539678522	1.562356792	9.74300054	0.003383312	0.0337452	104	0.018820176	0.129566641	0.439	0.17	1.137	0.0899013	0.002097382	0.55988257	0.007342309	0.021704656	0.226503705	0.172342151
chr16	30018105	+	cg06797385	NA	NA	NA	NA	NA	NA		OpenSea	DOC2A	NM_003586	Body			NA	16:29925606-29925731			NA	0	BOLA2	1.643160037	4.756770873	3.113610836	4.170838056	13.49444699	0.000716963	0.021561769	70	0.000708631	0.036712488	0.272	0.084	0.88	0.029804309	0.00100739	0.493711693	0.007342309	0.001648829	0.174728888	0.058048995
chr12	12867669	-	cg06826457	NA	NA	NA	NA	NA	NA	chr12:12869798-12871248	N_Shelf						NA	12:12758936-12759021	12:12867053-12868060	Promoter_Associated	NA	2631	CDKN1B	0.180469874	-3.781295301	-3.961765174	-3.112699045	10.12932207	0.002863596	0.031846885	299	0.001923674	0.050977352	2.166	0.753	6.228	0.151526964	0.001055754	0.620896563	0.007342309	0.000792118	0.174728888	0.055804187
chr18	55035997	+	cg06830348	NA	NA	NA	NA	NA	NA		OpenSea	ST8SIA3	NM_015879	3'UTR			NA				NA	0	ST8SIA3	0.335318974	3.219966925	2.884647951	2.781821923	17.30941523	0.00016899	0.015877247	46	2.68E-05	0.015597896	0.205	0.068	0.618	0.004909338	5.88E-05	0.488806311	0.007342309	0.003154895	0.174728888	0.078444254
chr14	105144735	+	cg06858555	NA	NA	NA	NA	NA	NA	chr14:105144247-105144503	S_Shore						TRUE		14:105143859-105145056	Unclassified	NA	648	MIR4710	-2.047132651	0.307555232	2.354687883	0.110846352	19.27228999	8.39E-05	0.014032447	56	0.000118642	0.021097742	0.303	0.112	0.821	0.018795305	0.000549384	0.488806311	0.007342309	0.005055523	0.174728888	0.091553511
chr5	140457585	-	cg06883126	NA	NA	NA	NA	NA	NA		OpenSea						NA	5:140437735-140437806			NA	16650	PCDHB2	-0.52778856	-2.773063618	-2.245275058	-2.493060158	9.141251225	0.004402722	0.036892992	288	0.005697036	0.077263958	3.807	1.634	8.869	0.001944111	2.82E-05	0.488806311	0.007342309	0.001465097	0.174728888	0.068802448
chr1	1566699	+	cg06943420	NA	NA	NA	NA	NA	NA	chr1:1564421-1570006	Island	MMP23A;MMP23B	NR_002946;NM_006983	TSS1500;TSS1500			TRUE	1:1555322-1559857			NA	708	MIB2	-3.136209591	0.257772559	3.39398215	-0.531667495	3.380019335	0.073615809	0.130526428	118	0.051789274	0.20974838	0.812	0.299	2.202	0.682511762	0.006989673	0.912512042	0.007342309	0.095945862	0.357611274	0.33224688
chr7	1708892	-	cg07091207	NA	NA	NA	NA	NA	NA	chr7:1703861-1710517	Island						NA	7:1675418-1677352			NA	39904	ELFN1	-2.883485512	-0.013040171	2.870445341	0.066467063	16.20862587	0.000253358	0.016482938	68	0.000559183	0.034384884	0.341	0.124	0.938	0.037261404	0.00065325	0.495841564	0.007342309	0.014182091	0.210908809	0.144259962
chr6	27210934	+	cg07107628	NA	NA	NA	NA	NA	NA		OpenSea						NA	6:27318876-27318933			NA	4566	PRSS16	1.838160455	3.879642517	2.041482062	3.089742347	6.304304579	0.016299467	0.06312282	96	0.009738698	0.096563014	0.314	0.107	0.918	0.034308305	0.000593425	0.493711693	0.007342309	0.041762639	0.26243494	0.221762289
chr10	70821371	-	cg07133930	NA	NA	NA	NA	NA	NA		OpenSea					DMR	NA		10:70821322-70821839	Promoter_Associated	TRUE	26455	SRGN	1.246307856	3.649246069	2.402938213	3.19912674	9.241075315	0.004213199	0.036260599	92	0.006840382	0.083367943	0.327	0.129	0.833	0.019168694	9.70E-05	0.488806311	0.007342309	0.030687805	0.240841444	0.194200302
chr6	56299822	-	cg07152817	NA	NA	NA	NA	NA	NA	chr6:56298003-56298214	S_Shore						NA				NA	22961	DST	0.548385515	2.551272788	2.002887273	2.188697868	11.80231469	0.00141787	0.026017103	76	0.00139528	0.045836227	0.231	0.071	0.749	0.014565032	0.000548922	0.488806311	0.007342309	0.00149106	0.174728888	0.057564616
chr1	247921568	+	cg07159802	NA	NA	NA	NA	NA	NA		OpenSea	OR1C1	NM_012353	1stExon			NA				NA	0	OR1C1	1.532580898	3.909505486	2.376924588	3.523346144	11.29187094	0.001751426	0.027625266	68	0.000559183	0.034384884	0.244	0.085	0.695	0.008252768	0.000241297	0.488806311	0.007342309	0.001701722	0.174728888	0.062477498
chr16	85062881	+	cg07165260	NA	NA	NA	NA	NA	NA	chr16:85061182-85061802	S_Shore	KIAA0513	NM_014732	5'UTR			TRUE		16:85060641-85063381	Promoter_Associated	TRUE	0	KIAA0513	-1.755511037	1.527712593	3.28322363	1.746280899	10.12967188	0.002863166	0.031846885	84	0.003205993	0.062408456	0.364	0.123	1.074	0.067021967	0.00163255	0.535087173	0.007342309	0.007860686	0.178608592	0.107548793
chr16	1170843	-	cg07221298	NA	NA	NA	NA	NA	NA		OpenSea						NA	16:1110348-1111472			NA	24598	C1QTNF8	0.18875758	2.366872497	2.178114916	2.294794955	7.747891054	0.008249732	0.046990211	93	0.007483554	0.086578756	0.398	0.142	1.116	0.079968104	0.001330311	0.551113419	0.007342309	0.021603125	0.226191378	0.172286386
chr8	120684721	+	cg07223952	NA	NA	NA	NA	NA	NA		OpenSea						NA	8:120753877-120753955			NA	33614	ENPP2	2.525413224	-1.742192402	-4.267605626	-1.525179897	8.926446783	0.004842037	0.038048809	290	0.004724421	0.072098292	1.339	0.541	3.318	0.527709951	0.004237478	0.856977441	0.007342309	0.064849308	0.314263952	0.284718048
chr10	28971331	+	cg07232003	NA	NA	NA	NA	NA	NA		OpenSea	BAMBI	NM_012342	3'UTR			NA				NA	0	BAMBI	-0.513230778	-3.544710542	-3.031479763	-3.116774043	15.53670057	0.00032591	0.017203312	313	0.000387704	0.031217641	1.52	0.684	3.377	0.303846051	0.003874383	0.73210317	0.007342309	0.067390152	0.319100707	0.290462495
chr6	113639635	-	cg07259165	NA	NA	NA	NA	NA	NA		OpenSea						TRUE				NA	538890	MARCKS	0.412756576	2.464600836	2.051844261	2.224346091	15.23340572	0.000365576	0.017957112	63	0.00030142	0.028102274	0.292	0.105	0.812	0.01831737	0.000421456	0.488806311	0.007342309	0.005608736	0.174728888	0.094595702
chr5	134363973	+	cg07274716	NA	NA	NA	NA	NA	NA	chr5:134363092-134365146	Island	PITX1	NM_002653	3'UTR			TRUE	5:134391415-134392082	5:134363794-134363995	Unclassified_Cell_type_specific	NA	0	PITX1	-1.919931712	-4.466225584	-2.546293872	-3.887517864	12.86626598	0.000920545	0.023388711	316	0.000265148	0.027137632	2.742	1.235	6.089	0.013191644	8.66E-05	0.488806311	0.007342309	0.006848479	0.17656735	0.106948607
chr6	16804166	+	cg07355507	NA	NA	NA	NA	NA	NA		OpenSea						TRUE				NA	42444	ATXN1	4.567692349	1.187403292	-3.380289056	1.660478613	10.4275272	0.002520681	0.030494345	297	0.002368219	0.055338935	1.995	0.823	4.835	0.126449936	0.001905556	0.600278777	0.007342309	0.004162481	0.174728888	0.093424771
chr5	641353	+	cg07414060	NA	NA	NA	NA	NA	NA	chr5:643427-643669	N_Shelf	CEP72	NM_018140	Body			NA	5:694227-695569			NA	0	CEP72	1.093580705	3.311293693	2.217712988	2.808730149	18.92191516	9.49E-05	0.014032447	56	0.000118642	0.021097742	0.138	0.039	0.493	0.002294261	4.43E-05	0.488806311	0.007342309	0.000421542	0.174728888	0.035876507
chr19	35069613	-	cg07457967	NA	NA	NA	NA	NA	NA	chr19:35068406-35068897	S_Shore	LOC643719	NR_027620	TSS1500			NA				NA	1016	SCGB1B2P	1.311712479	3.404400457	2.092687978	2.921462745	10.91357171	0.002051933	0.02868451	73	0.001000377	0.040629943	0.108	0.028	0.412	0.001134771	3.13E-05	0.488806311	0.007342309	0.000196951	0.174728888	0.02795288
chr8	120684968	-	cg07532183	NA	NA	NA	NA	NA	NA		OpenSea						TRUE	8:120754102-120754150			NA	33861	ENPP2	-0.41523735	-3.514040046	-3.098802696	-2.521517641	5.391047017	0.025553944	0.077525818	275	0.017390537	0.124488027	1.244	0.527	2.938	0.618322759	0.005217899	0.889836851	0.007342309	0.111137851	0.378385622	0.357130788
chr16	85608659	+	cg07532353	NA	NA	NA	NA	NA	NA		OpenSea						NA	16:84165993-84166178			NA	36368	GSE1	1.961244306	-0.812882147	-2.774126453	-0.257054091	7.184385019	0.010718972	0.052193719	266	0.034268216	0.171516106	1.975	0.903	4.323	0.088383788	0.001605622	0.558928896	0.007342309	0.0254585	0.231214575	0.186082752
chr11	122727440	-	cg07537821	NA	NA	NA	NA	NA	NA		OpenSea	CRTAM	NM_019604	Body			TRUE		11:122727393-122727646	Unclassified_Cell_type_specific	TRUE	0	CRTAM	-1.477356819	0.725025254	2.202382073	0.292756912	7.5900244	0.008873318	0.048254033	102	0.016054445	0.120016165	0.406	0.159	1.037	0.059672874	0.000824753	0.52841061	0.007342309	0.020186845	0.223720429	0.168204147
chr4	175752696	+	cg07588006	NA	NA	NA	NA	NA	NA	chr4:175750330-175750584	S_Shelf						NA				NA	2230	GLRA3	1.216413341	3.468141796	2.251728455	3.386157971	16.50853521	0.000226684	0.016389587	42	1.39E-05	0.014820211	0.158	0.05	0.499	0.0016839	2.63E-05	0.488806311	0.007342309	0.000626262	0.174728888	0.049563928
chr7	40939069	-	cg07626366	NA	NA	NA	NA	NA	NA		OpenSea						NA	7:40905508-40905597			NA	38702	SUGCT	0.700381676	3.34890986	2.648528184	2.380188162	7.721535331	0.00835049	0.047280574	89	0.005190804	0.074756989	0.275	0.101	0.75	0.011654441	0.00020774	0.488806311	0.007342309	0.011190496	0.196118971	0.125434187
chr18	74824154	+	cg07637837	NA	NA	NA	NA	NA	NA	chr18:74824149-74824414	Island	MBP;MBP	NM_001025101;NM_001025100	5'UTR;5'UTR			NA	18:72953090-72953402			NA	0	MBP	0.943571147	3.861048043	2.917476896	3.351980747	11.47770849	0.00162125	0.026939398	82	0.002622901	0.0576625	0.381	0.138	1.051	0.062369107	0.001558721	0.532504418	0.007342309	0.009858749	0.188471162	0.116673165
chr7	27134225	-	cg07659054	NA	NA	NA	NA	NA	NA	chr7:27134097-27134303	Island	HOXA1;HOXA1	NM_153620;NM_005522	3'UTR;Body		RDMR	NA	7:27100670-27100923			NA	0	HOXA1	0.368510362	-1.803957384	-2.172467747	-1.611430524	13.01162225	0.000868531	0.02291282	304	0.001119185	0.042635502	2.479	0.947	6.488	0.064430061	0.000465642	0.534537424	0.007342309	0.000563114	0.174728888	0.052768135
chr17	50237742	-	cg07723251	NA	NA	NA	NA	NA	NA	chr17:50235175-50236466	S_Shore	CA10;CA10	NM_001082533;NM_001082534	TSS1500;TSS1500			NA	17:47592567-47592844			NA	364	CA10	-2.405133196	0.136971611	2.542104807	-0.08767662	12.14374687	0.001232843	0.025170324	76	0.00139528	0.045836227	0.473	0.182	1.228	0.123931148	0.003131785	0.597247765	0.007342309	0.038625993	0.257043401	0.214824336
chr2	131518131	-	cg07794384	NA	NA	NA	NA	NA	NA	chr2:131513363-131514183	S_Shelf	FAM123C;FAM123C;FAM123C;FAM123C	NM_152698;NM_001105194;NM_001105193;NM_001105195	5'UTR;5'UTR;5'UTR;5'UTR			NA				NA	0	AMER3	-0.472486722	1.933374938	2.40586166	1.53126447	20.25562679	5.97E-05	0.012307978	61	0.000232863	0.026481463	0.123	0.036	0.421	0.000825591	3.10E-06	0.488806311	0.007342309	0.000563861	0.174728888	0.038367982
chr5	140810260	+	cg07802710	NA	NA	NA	NA	NA	NA	chr5:140810494-140812617	N_Shore	PCDHGA4;PCDHGA11;PCDHGA11;PCDHGA12;PCDHGA9;PCDHGA1;PCDHGB1;PCDHGB6;PCDHGA12;PCDHGB3;PCDHGB7;PCDHGA6;PCDHGA8;PCDHGA10;PCDHGA12;PCDHGA5;PCDHGB4;PCDHGA3;PCDHGA2;PCDHGA7;PCDHGB2;PCDHGB5;PCDHGA12	NM_018917;NM_032092;NM_018914;NM_003735;NM_018921;NM_018912;NM_018922;NM_018926;NM_032094;NM_018924;NM_018927;NM_018919;NM_032088;NM_018913;NM_003735;NM_018918;NM_003736;NM_018916;NM_018915;NM_018920;NM_018923;NM_018925;NM_032094	Body;Body;Body;5'UTR;Body;Body;Body;Body;1stExon;Body;Body;Body;Body;Body;1stExon;Body;Body;Body;Body;Body;Body;Body;5'UTR	low-CpG:140790256-140790651		NA	5:140790290-140790445	5:140809844-140810739	NonGene_Associated	TRUE	0	PCDHGA1	-2.117370498	-0.023748923	2.093621575	-0.482684017	8.16177055	0.006826864	0.043645869	86	0.003900634	0.067084198	0.233	0.069	0.792	0.019634915	0.000454424	0.488806311	0.007342309	0.024203189	0.228803035	0.176986459
chr19	16466298	+	cg07812957	NA	NA	NA	NA	NA	NA	chr19:16466399-16466637	N_Shore						NA		19:16465981-16466327	Unclassified_Cell_type_specific	NA	0	EPS15L1	-2.426927742	0.568549913	2.995477655	0.028865291	11.92906128	0.001345963	0.025445771	81	0.002368219	0.055338935	0.204	0.069	0.606	0.004198036	0.000118216	0.488806311	0.007342309	0.005744788	0.174728888	0.095571688
chr2	113594375	-	cg07935264	NA	NA	NA	NA	NA	NA		OpenSea	IL1B	NM_000576	TSS200			NA				NA	18	IL1B	0.255798328	2.369172068	2.11337374	2.277784282	23.03196173	2.36E-05	0.011564827	45	2.28E-05	0.015597896	0.237	0.076	0.734	0.012581237	0.000309612	0.488806311	0.007342309	0.001168044	0.174728888	0.053447619
chr14	101449311	+	cg07947615	NA	NA	NA	NA	NA	NA		OpenSea	SNORD114-23;SNORD114-22	NR_003216;NR_003215	TSS1500;Body			NA				NA	0	SNORD114-22	0.481946339	2.579444947	2.097498608	1.997287763	7.524863244	0.009145248	0.048757666	93	0.007483554	0.086578756	0.397	0.158	0.996	0.048921956	0.001040797	0.516473392	0.007342309	0.032381693	0.244998837	0.198895917
chr2	214149735	+	cg07965640	NA	NA	NA	NA	NA	NA	chr2:214148957-214149426	S_Shore	SPAG16;SPAG16	NM_001025436;NM_024532	Body;Body			NA		2:214149651-214149766	Promoter_Associated	NA	0	SPAG16	-0.248418681	-3.539310512	-3.290891831	-2.989527498	18.50414769	0.000109995	0.014540787	318	0.000204178	0.02487784	2.403	0.931	6.204	0.070100512	0.000846723	0.539201505	0.007342309	0.003128431	0.174728888	0.08567385
chr19	58171878	-	cg07974627	NA	NA	NA	NA	NA	NA	chr19:58175623-58176104	N_Shelf						NA				NA	8423	ZSCAN4	-2.1788266	0.08616725	2.26499385	-0.626942958	11.41556172	0.001663602	0.027154585	93	0.007483554	0.086578756	0.225	0.075	0.675	0.007832735	8.99E-05	0.488806311	0.007342309	0.002041166	0.174728888	0.062477498
chr19	14785776	-	cg07998554	NA	NA	NA	NA	NA	NA		OpenSea	EMR3	NM_032571	TSS200			NA				NA	45	ADGRE3	0.089954744	2.491074011	2.401119267	2.133482261	12.04348071	0.001284366	0.025170324	78	0.001730563	0.049413842	0.273	0.096	0.778	0.015040509	0.000274335	0.488806311	0.007342309	0.002399378	0.174728888	0.074926883
chr2	54685010	-	cg08074907	NA	NA	NA	NA	NA	NA	chr2:54682899-54684374	S_Shore	SPTBN1	NM_003128	5'UTR			NA	2:54536501-54538588	2:54684955-54685235	Unclassified_Cell_type_specific	NA	0	SPTBN1	-3.167880976	-0.88883835	2.279042626	-1.757824552	6.03770241	0.018555222	0.066821447	115	0.042287275	0.190086376	0.346	0.115	1.042	0.059144727	0.001284657	0.52823645	0.007342309	0.015955102	0.216969729	0.155830458
chr17	46608462	+	cg08076955	NA	NA	NA	NA	NA	NA	chr17:46607804-46608390	S_Shore	HOXB1	NM_002144	TSS200			TRUE				NA	189	HOXB1	1.925697672	-0.20836538	-2.134063052	0.024835624	7.66169346	0.008584188	0.047704804	284	0.008178702	0.089858416	2.16	0.96	4.861	0.062762667	0.000822626	0.532792667	0.007342309	0.019185048	0.222824442	0.170126048
chr16	30017470	-	cg08078586	NA	NA	NA	NA	NA	NA		OpenSea	DOC2A	NM_003586	3'UTR			NA	16:29924698-29925523	16:30016115-30017954	Unclassified	NA	0	BOLA2	2.274926085	5.423610588	3.148684503	3.752491344	3.44715462	0.070926136	0.12851536	115	0.042287275	0.190086376	0.418	0.152	1.151	0.091363197	0.001625535	0.562758129	0.007342309	0.014848905	0.214112775	0.151897834
chr17	72666670	-	cg08080145	NA	NA	NA	NA	NA	NA	chr17:72667195-72667710	N_Shore	RAB37	NM_175738	TSS1500		CDMR	NA				NA	584	RAB37	0.947497944	3.304392429	2.356894485	2.638358806	3.931205231	0.054473414	0.112164675	111	0.031893802	0.165737653	0.299	0.107	0.836	0.021345951	0.000219619	0.488806311	0.007342309	0.01963137	0.22318926	0.166131362
chr17	54047999	+	cg08112273	NA	NA	NA	NA	NA	NA		OpenSea						TRUE				NA	182835	ANKFN1	0.584569641	3.745661911	3.16109227	2.997892653	14.94422252	0.000408173	0.018927554	69	0.000629934	0.035124552	0.249	0.09	0.688	0.007350434	0.000134791	0.488806311	0.007342309	0.00866377	0.182765779	0.10863828
chr7	1746752	+	cg08133327	NA	NA	NA	NA	NA	NA		OpenSea						NA	7:1713235-1713457			NA	2044	ELFN1	1.623645584	4.992036437	3.368390854	4.350641919	13.74489092	0.00064962	0.020920715	73	0.001000377	0.040629943	0.356	0.123	1.036	0.058153519	0.001311053	0.527758936	0.007342309	0.008651881	0.182765779	0.110347493
chr3	39424697	-	cg08206536	NA	NA	NA	NA	NA	NA	chr3:39424696-39426058	Island	SLC25A38	NM_017875	TSS200			NA	3:39399701-39401062	3:39424502-39426224	Promoter_Associated	NA	116	SLC25A38	-0.586289376	-4.302964907	-3.716675531	-3.344328826	7.095537139	0.011175757	0.053213235	276	0.016054445	0.120016165	1.637	0.623	4.296	0.317133857	0.003586754	0.740487069	0.007342309	0.008935995	0.18459539	0.121755481
chr11	132107534	-	cg08214060	NA	NA	NA	NA	NA	NA		OpenSea	NTM;NTM;NTM;NTM	NM_001144059;NM_001048209;NM_001144058;NM_016522	Body;Body;Body;Body			NA	11:131612606-131612745			NA	0	NTM	0.85125501	3.199328653	2.348073643	2.972647413	16.05743584	0.000268045	0.016774135	64	0.000342118	0.029618286	0.123	0.035	0.428	0.000997045	2.60E-05	0.488806311	0.007342309	0.001993565	0.174728888	0.068204509
chr1	1566687	+	cg08231710	NA	NA	NA	NA	NA	NA	chr1:1564421-1570006	Island	MMP23A;MMP23B	NR_002946;NM_006983	TSS1500;TSS1500			TRUE	1:1555322-1559857			NA	696	MIB2	-1.847853381	2.463300286	4.311153667	1.461448119	5.746810628	0.021406558	0.071537553	107	0.02372186	0.1444227	0.543	0.19	1.555	0.255237362	0.004633432	0.698933775	0.007342309	0.031016994	0.242127067	0.196181029
chr2	27887547	+	cg08239375	NA	NA	NA	NA	NA	NA	chr2:27886259-27887410	S_Shore	SLC4A1AP;SUPT7L	NM_018158;NM_014860	Body;TSS1500			NA		2:27885972-27887570	Promoter_Associated	NA	0	SLC4A1AP	0.486485332	2.987678435	2.501193104	2.64699156	19.63693811	7.39E-05	0.013753209	54	8.95E-05	0.019908586	0.135	0.037	0.499	0.002686994	6.99E-05	0.488806311	0.007342309	0.000493741	0.174728888	0.03788445
chr3	64253818	-	cg08275638	NA	NA	NA	NA	NA	NA	chr3:64253533-64253819	Island				low-CpG:64228794-64228922		NA				TRUE	42686	PRICKLE2	-0.635162215	-3.098060341	-2.462898126	-2.621883833	6.154391144	0.017529032	0.065189423	279	0.012559029	0.10747514	3.045	1.398	6.63	0.005042393	4.19E-05	0.488806311	0.007342309	0.003170409	0.174728888	0.08567385
chr11	1028291	+	cg08373573	NA	NA	NA	NA	NA	NA	chr11:1029083-1029390	N_Shore	MUC6	NM_005961	Body			NA	11:1018261-1018411			NA	0	MUC6	0.778277875	4.246863635	3.46858576	3.499968285	6.425616884	0.01537244	0.061277323	99	0.012559029	0.10747514	0.657	0.254	1.702	0.38703431	0.005307592	0.786358272	0.007342309	0.188283908	0.470781321	0.456719538
chr5	150323558	+	cg08513547	NA	NA	NA	NA	NA	NA	chr5:150325904-150326194	N_Shelf	LOC134466	NR_026867	Body			NA				NA	0	ZNF300P1	0.851218411	3.162280341	2.31106193	2.667859908	11.04080845	0.001945173	0.028326994	75	0.001250442	0.04396307	0.448	0.177	1.133	0.089812407	0.001348378	0.55988257	0.007342309	0.041558431	0.261914787	0.221212294
chr19	56849724	+	cg08565979	NA	NA	NA	NA	NA	NA	chr19:56850657-56851221	N_Shore						NA				NA	0	ZSCAN5A	0.027538498	3.144268055	3.116729557	2.193499585	11.73919813	0.001455186	0.026115657	81	0.002368219	0.055338935	0.286	0.104	0.787	0.015441975	0.000193872	0.488806311	0.007342309	0.004437004	0.174728888	0.088164098
chr8	67454546	+	cg08620329	NA	NA	NA	NA	NA	NA	chr8:67454545-67454991	Island						TRUE	8:67617100-67617150			TRUE	19862	MYBL1	1.737450728	-1.344657646	-3.082108374	-0.88418095	4.489355569	0.040529042	0.096811518	262	0.04528083	0.19694959	1.65	0.736	3.701	0.22419157	0.001987992	0.679510182	0.007342309	0.127561209	0.395735323	0.375921475
chr21	47604166	+	cg08742575	NA	NA	NA	NA	NA	NA	chr21:47602431-47602740	S_Shore	C21orf56;C21orf56	NM_032261;NM_001142854	5'UTR;5'UTR		DMR	NA		21:47604065-47604373	Promoter_Associated	NA	0	SPATC1L	-4.599385418	-1.225030295	3.374355123	-1.967798719	6.16410146	0.017446437	0.065023744	126	0.085806956	0.272270822	0.342	0.135	0.869	0.024069144	0.000853789	0.488806311	0.007342309	0.04688991	0.276482985	0.23630305
chr13	95366044	+	cg08751265	NA	NA	NA	NA	NA	NA	chr13:95363152-95366051	Island					CDMR	NA	13:94161154-94164046	13:95365883-95366069	Unclassified_Cell_type_specific	NA	1654	SOX21	-1.352361007	-4.019274256	-2.666913249	-3.434365398	13.78102376	0.000640471	0.020920715	303	0.001250442	0.04396307	1.718	0.759	3.886	0.193881192	0.002487332	0.654279356	0.007342309	0.023975924	0.228577759	0.181618752
chr7	128587827	+	cg08751971	NA	NA	NA	NA	NA	NA		OpenSea	IRF5;IRF5;IRF5;IRF5;IRF5;IRF5;IRF5	NM_032643;NM_001098629;NM_001098628;NM_001098631;NM_001098630;NM_001098627;NM_002200	Body;Body;Body;Body;Body;Body;Body			TRUE				NA	0	IRF5	1.114749261	3.298590611	2.183841351	3.017527047	12.91807334	0.000901638	0.023273013	76	0.00139528	0.045836227	0.267	0.095	0.754	0.01263408	0.000427942	0.488806311	0.007342309	0.00500125	0.174728888	0.091669431
chr16	11678785	-	cg08767044	NA	NA	NA	NA	NA	NA	chr16:11680008-11681275	N_Shore	LITAF;LITAF;LITAF;LITAF	NM_001136473;NM_001136472;NR_024320;NM_004862	5'UTR;5'UTR;Body;5'UTR			TRUE		16:11678404-11679654	Promoter_Associated	NA	0	LITAF	0.746517443	3.68546309	2.938945648	3.315429815	14.37346914	0.000508408	0.019844376	59	0.000178725	0.023586058	0.449	0.174	1.159	0.097929636	0.001725733	0.571422909	0.007342309	0.022148321	0.227018344	0.173733224
chr6	126068238	+	cg08786026	NA	NA	NA	NA	NA	NA	chr6:126068722-126071320	N_Shore					RDMR	NA	6:126109716-126109932	6:126067902-126068332	Unclassified_Cell_type_specific	NA	540	HEY2	1.350063782	-2.00910592	-3.359169703	-1.234061279	5.689361457	0.022023766	0.072383845	258	0.05903919	0.224279773	1.619	0.738	3.547	0.229109902	0.004549964	0.682203811	0.007342309	0.121539069	0.388649927	0.368877234
chr16	86029554	+	cg08787837	NA	NA	NA	NA	NA	NA		OpenSea						NA	16:84586849-84587111	16:86029477-86029813	Unclassified	NA	73342	IRF8	2.515042744	4.572972968	2.057930224	4.25179983	18.33800859	0.000116692	0.014540787	56	0.000118642	0.021097742	0.131	0.036	0.469	0.001804427	3.57E-05	0.488806311	0.007342309	0.000186577	0.174728888	0.02795288
chr12	92535822	-	cg08832851	NA	NA	NA	NA	NA	NA	chr12:92538710-92540333	N_Shelf	BTG1	NM_001731	3'UTR			NA		12:92535652-92535851	Promoter_Associated	NA	0	LINC01619	0.89486555	-1.191725813	-2.086591363	-1.379810285	5.347851125	0.026113994	0.078340873	275	0.017390537	0.124488027	2.99	1.264	7.073	0.012672806	0.000240915	0.488806311	0.007342309	0.005654444	0.174728888	0.099764254
chr21	30517941	-	cg08854834	NA	NA	NA	NA	NA	NA		OpenSea	C21orf7	NM_020152	Body			TRUE				TRUE	0	MAP3K7CL	-2.395915679	0.665757792	3.061673472	0.778648776	15.25446	0.000362664	0.017929144	64	0.000342118	0.029618286	0.452	0.151	1.356	0.156668518	0.003556978	0.626823774	0.007342309	0.007838267	0.178608592	0.104668634
chr15	89150842	+	cg08867933	NA	NA	NA	NA	NA	NA	chr15:89147660-89149198	S_Shore	MIR1179	NR_031590	TSS1500			NA				NA	494	MIR1179	0.468859722	2.666575021	2.197715299	1.800078996	4.368695854	0.043173405	0.100003739	111	0.031893802	0.165737653	0.38	0.15	0.961	0.040963598	0.000759836	0.505295097	0.007342309	0.020769337	0.225374202	0.170126048
chr1	248097906	-	cg08868915	NA	NA	NA	NA	NA	NA	chr1:248100325-248100726	N_Shelf						NA				NA	2585	OR2L13	0.821253348	2.991011273	2.169757925	2.944281151	23.04248525	2.35E-05	0.011564827	37	5.77E-06	0.014820211	0.112	0.028	0.446	0.001895348	6.22E-05	0.488806311	0.007342309	0.000451	0.174728888	0.038367982
chr5	1769471	-	cg08878447	NA	NA	NA	NA	NA	NA	chr5:1769314-1769695	Island						NA	5:1821888-1823133			NA	29026	MRPL36	1.973018546	4.607080453	2.634061907	4.116918071	22.19284644	3.10E-05	0.011564827	53	7.75E-05	0.019501772	0.158	0.046	0.55	0.003699271	6.38E-05	0.488806311	0.007342309	0.000568803	0.174728888	0.038367982
chr10	130832393	+	cg08881175	NA	NA	NA	NA	NA	NA		OpenSea						NA	10:130722258-130722409			NA	433059	MGMT	0.892568929	3.218064315	2.325495386	2.58949995	4.898308262	0.03280243	0.087365717	115	0.042287275	0.190086376	0.433	0.171	1.1	0.078495807	0.00119057	0.550037447	0.007342309	0.035300743	0.24995541	0.206058485
chr11	62037191	+	cg08884591	NA	NA	NA	NA	NA	NA		OpenSea	SCGB2A2	NM_002411	TSS1500			NA				NA	437	SCGB2A2	-0.184395525	1.965709718	2.150105242	1.721283103	13.32075256	0.000767984	0.022036131	71	0.000796033	0.037992652	0.303	0.109	0.841	0.021937525	0.00053307	0.488806311	0.007342309	0.006511078	0.174728888	0.097282749
chr7	126866923	-	cg08992229	NA	NA	NA	NA	NA	NA		OpenSea	GRM8;GRM8;GRM8	NM_001127323;NR_028041;NM_000845	Body;Body;Body			TRUE				NA	0	GRM8	-1.775887914	0.688084888	2.463972802	0.447679991	7.604738966	0.008813117	0.048239618	100	0.013643349	0.111571685	0.374	0.143	0.983	0.045967193	0.000655347	0.515069966	0.007342309	0.010080095	0.189646721	0.12182359
chr10	131592899	-	cg09048905	NA	NA	NA	NA	NA	NA	chr10:131592393-131592616	S_Shore						NA	10:131482889-131482957			NA	27115	MGMT	0.48297119	3.47519286	2.99222167	2.35347622	9.84221956	0.003240907	0.033282115	96	0.009738698	0.096563014	0.399	0.156	1.018	0.054602791	0.000765143	0.522992237	0.007342309	0.023860152	0.228470868	0.177663026
chr10	11047368	-	cg09052548	NA	NA	NA	NA	NA	NA		OpenSea	CUGBP2	NM_001025077	1stExon	low-CpG:11087147-11087669		NA				NA	0	CELF2	0.437524633	-1.768320762	-2.205845395	-1.464354226	10.3246457	0.002633777	0.030869683	296	0.002622901	0.0576625	2.395	1.013	5.661	0.046583459	0.00049025	0.515868515	0.007342309	0.005662819	0.174728888	0.099178457
chr11	57364841	+	cg09061733	NA	NA	NA	NA	NA	NA		OpenSea	SERPING1;SERPING1	NM_001032295;NM_000062	TSS1500;TSS200			NA				TRUE	184	SERPING1	1.35836126	-2.554403844	-3.912765103	-1.749170699	18.54290538	0.000108492	0.014540787	316	0.000265148	0.027137632	1.923	0.777	4.756	0.157025078	0.00153254	0.626851857	0.007342309	0.005980088	0.174728888	0.101164601
chr1	234367443	-	cg09119043	NA	NA	NA	NA	NA	NA	chr1:234367135-234367496	Island	SLC35F3	NM_173508	Body			NA	1:232433517-232434514			TRUE	0	SLC35F3	-0.051218748	2.057748846	2.108967593	1.662899352	4.685432855	0.036601753	0.092101624	112	0.034268216	0.171516106	0.427	0.163	1.12	0.083758055	0.001162604	0.555841383	0.007342309	0.02626079	0.232278892	0.183453035
chr2	220460085	+	cg09281220	NA	NA	NA	NA	NA	NA	chr2:220462307-220462944	N_Shelf						NA				NA	2509	STK11IP	-0.106714679	-3.120702193	-3.013987514	-2.304581477	7.780307875	0.008127581	0.046692436	280	0.01154962	0.103732615	1.331	0.49	3.613	0.574419264	0.005456932	0.873922571	0.007342309	0.019299801	0.222824442	0.170676755
chr7	57509762	-	cg09299053	NA	NA	NA	NA	NA	NA		OpenSea	ZNF716	NM_001159279	TSS200			NA				NA	119	ZNF716	0.597424753	3.54657583	2.949151076	3.393902792	16.78799932	0.000204489	0.016364338	60	0.000204178	0.02487784	0.211	0.07	0.63	0.005341558	0.000165533	0.488806311	0.007342309	0.00071263	0.174728888	0.050989875
chr11	75315116	-	cg09331409	NA	NA	NA	NA	NA	NA		OpenSea	MAP6;MAP6	NM_033063;NM_207577	Body;3'UTR			TRUE				TRUE	0	MAP6	0.587364327	2.59728466	2.009920334	2.291432104	10.09743979	0.00290309	0.031953296	99	0.012559029	0.10747514	0.309	0.109	0.875	0.027079282	0.000564429	0.488806311	0.007342309	0.005214672	0.174728888	0.093382965
chr7	143792194	+	cg09371084	NA	NA	NA	NA	NA	NA		OpenSea	OR2A12	NM_001004135	TSS200			NA				NA	5	OR2A12	1.016089003	3.120881324	2.10479232	2.905608655	10.66088806	0.002282835	0.029557852	82	0.002622901	0.0576625	0.38	0.14	1.031	0.057373582	0.000591977	0.526615111	0.007342309	0.043276434	0.266080192	0.225714132
chr16	69958792	-	cg09419444	NA	NA	NA	NA	NA	NA		OpenSea	WWP2;WWP2	NM_199424;NM_007014	TSS200;Body	low-CpG:68516280-68516417		TRUE				TRUE	0	WWP2	-1.283619772	-4.547798196	-3.264178425	-3.454299552	4.17920804	0.047715922	0.104957752	268	0.029658084	0.159892589	1.15	0.482	2.746	0.752215856	0.006106615	0.936954204	0.007342309	0.098522268	0.361190807	0.338377642
chr1	61519890	-	cg09550810	NA	NA	NA	NA	NA	NA	chr1:61519352-61519971	Island						NA	1:61291958-61292756	1:61519284-61520243	Unclassified_Cell_type_specific	NA	23054	NFIA	-0.566260623	-2.941525717	-2.375265094	-2.529593794	15.44938572	0.00033684	0.017335439	301	0.001554886	0.048062669	1.678	0.738	3.817	0.216876557	0.002769914	0.674318746	0.007342309	0.028197301	0.236158051	0.193206916
chr3	36949957	-	cg09550909	NA	NA	NA	NA	NA	NA		OpenSea	TRANK1	NM_014831	Body	low-CpG:36924951-36925067		NA		3:36949360-36950240	Promoter_Associated	TRUE	0	TRANK1	-3.600598562	-0.451284267	3.149314295	-1.705830544	2.74748018	0.105431667	0.15659668	153	0.33335517	0.557006931	0.374	0.148	0.945	0.037465879	0.000214675	0.495841564	0.007342309	0.038996999	0.258355121	0.215462857
chr20	1600705	+	cg09577651	NA	NA	NA	NA	NA	NA		OpenSea	SIRPB1;SIRPB1;SIRPB1	NM_001135844;NM_006065;NM_001083910	TSS200;TSS200;TSS200			NA				NA	15	SIRPB1	0.203486634	2.50295072	2.299464086	2.042100189	6.668753301	0.013680763	0.05798311	98	0.01154962	0.103732615	0.292	0.106	0.806	0.017456806	0.000336178	0.488806311	0.007342309	0.003885533	0.174728888	0.08567385
chr10	81967536	+	cg09614479	NA	NA	NA	NA	NA	NA	chr10:81964681-81965558	S_Shore					CDMR	NA				TRUE	0	LINC00857	1.558003497	-0.776159318	-2.334162815	-0.756069832	11.41785538	0.001662018	0.027154585	292	0.003900634	0.067084198	3.372	1.46	7.787	0.004418064	0.000124392	0.488806311	0.007342309	0.023226636	0.228470868	0.179683668
chr12	116946163	-	cg09627874	NA	NA	NA	NA	NA	NA	chr12:116946195-116946607	N_Shore					DMR	TRUE	12:115430485-115430738			NA	25062	LINC00173	-0.638225876	-4.394326871	-3.756100994	-3.76590884	6.825290137	0.012698229	0.056214417	261	0.04844585	0.203267787	2.049	0.845	4.969	0.112521242	0.001173272	0.586546519	0.007342309	0.001851825	0.174728888	0.075839672
chr6	42879382	-	cg09645574	NA	NA	NA	NA	NA	NA	chr6:42879279-42879623	Island						NA	6:42986800-42987672			NA	4343	PTCRA	1.656313202	-0.50527262	-2.161585821	0.00573598	5.259563941	0.027300503	0.080058719	266	0.034268216	0.171516106	2.1	0.935	4.717	0.072400471	0.001749204	0.541864356	0.007342309	0.032158069	0.244998837	0.20402312
chr2	3633407	-	cg09753772	NA	NA	NA	NA	NA	NA		OpenSea						NA	2:3611177-3611484			TRUE	4897	RPS7	0.662239824	3.221909072	2.559669248	2.668458249	10.96249497	0.002010165	0.028600008	80	0.002135707	0.052940927	0.363	0.127	1.04	0.059125312	0.001029181	0.52823645	0.007342309	0.021372902	0.225680216	0.169555262
chr4	154680808	-	cg09760963	NA	NA	NA	NA	NA	NA	chr4:154680774-154681377	Island	RNF175	NM_173662	Body		RDMR	NA	4:154899998-154900811	4:154680691-154681508	Unclassified_Cell_type_specific	NA	0	RNF175	1.662217741	-0.671716373	-2.333934115	-0.348712348	8.053207103	0.007172735	0.044239806	278	0.013643349	0.111571685	2.381	1.051	5.394	0.037553283	0.000944105	0.495841564	0.007342309	0.033221679	0.246807476	0.206058485
chr16	596899	+	cg09763373	NA	NA	NA	NA	NA	NA	chr16:595847-596197	S_Shore	SOLH	NM_005632	Body			NA	16:536829-540255	16:596576-597795	Unclassified	TRUE	0	CAPN15	0.946802145	3.093820857	2.147018712	2.492451256	9.420225744	0.003894513	0.035501035	91	0.006245903	0.080398976	0.367	0.132	1.02	0.054689608	0.001775588	0.522992237	0.007342309	0.009357563	0.185288597	0.11286592
chr6	70576523	+	cg09809276	NA	NA	NA	NA	NA	NA	chr6:70576974-70577572	N_Shore	COL19A1;COL19A1	NM_001858;NM_001858	1stExon;5'UTR		DMR	NA	6:70633107-70633307			NA	0	COL19A1	0.525046334	-3.110839144	-3.635885478	-1.840447529	1.859889626	0.180457731	0.210347056	225	0.33335517	0.557006931	1.708	0.762	3.828	0.193971599	0.002788445	0.654279356	0.007342309	0.289180823	0.573344863	0.565945692
chr22	26425557	-	cg09835278	NA	NA	NA	NA	NA	NA		OpenSea	MYO18B	NM_032608	3'UTR			NA		22:26425523-26425569	Unclassified_Cell_type_specific	NA	0	MYO18B	0.036302871	2.161202309	2.124899438	1.58319426	6.832717789	0.012653531	0.056172433	103	0.017390537	0.124488027	0.24	0.087	0.665	0.006080281	4.13E-05	0.488806311	0.007342309	0.003036234	0.174728888	0.081025508
chr2	65593908	-	cg09884146	NA	NA	NA	NA	NA	NA		OpenSea	SPRED2;SPRED2;SPRED2	NM_001128210;NM_001128210;NM_181784	5'UTR;1stExon;Body			TRUE				NA	0	SPRED2	0.826476176	2.86915428	2.042678103	2.722698806	13.67258907	0.000668346	0.021014388	69	0.000629934	0.035124552	0.308	0.106	0.894	0.030275473	0.0006924	0.493711693	0.007342309	0.006487892	0.174728888	0.097282749
chr1	153941186	-	cg09895920	NA	NA	NA	NA	NA	NA	chr1:153939643-153939980	S_Shore	CREB3L4;SLC39A1	NM_130898;NM_014437	Body;TSS1500			NA		1:153941179-153941304	Promoter_Associated	NA	0	CREB3L4	1.589966035	-1.790147279	-3.380113314	-1.040815235	9.347447654	0.004020767	0.03591174	283	0.008929216	0.093551614	1.961	0.855	4.499	0.112064204	0.00218567	0.58587243	0.007342309	0.023998138	0.228694853	0.181618752
chr14	60098793	+	cg09925075	NA	NA	NA	NA	NA	NA	chr14:60097208-60097553	S_Shore	RTN1;RTN1;RTN1	NM_021136;NM_206857;NM_206852	Body;Body;TSS1500			NA		14:60097976-60099871	Unclassified_Cell_type_specific	NA	0	RTN1	-0.417444883	1.772189283	2.189634166	1.611999374	7.915741392	0.007637774	0.045483841	93	0.007483554	0.086578756	0.386	0.151	0.985	0.046306943	0.000610331	0.515069966	0.007342309	0.033244359	0.246807476	0.201580459
chr17	2699505	-	cg09981407	NA	NA	NA	NA	NA	NA		OpenSea	RAP1GAP2;RAP1GAP2	NM_001100398;NM_015085	TSS1500;TSS1500			NA		17:2698973-2700118	Promoter_Associated	NA	225	RAP1GAP2	0.581065815	2.721804038	2.140738222	2.080713554	6.603178389	0.014116357	0.058712219	107	0.02372186	0.1444227	0.283	0.104	0.773	0.01374021	0.000188141	0.488806311	0.007342309	0.006480266	0.174728888	0.097172753
chr10	729846	+	cg10064922	NA	NA	NA	NA	NA	NA		OpenSea	DIP2C	NM_014974	Body		RDMR	NA	10:719846-719968	10:729535-730084	Unclassified_Cell_type_specific	TRUE	0	DIP2C	-1.599393406	3.127826071	4.727219477	2.461380821	27.14756985	6.44E-06	0.011564827	48	3.66E-05	0.017044723	0.178	0.059	0.538	0.002212226	2.26E-05	0.488806311	0.007342309	0.001447011	0.174728888	0.057089347
chr1	1267559	-	cg10065209	NA	NA	NA	NA	NA	NA	chr1:1267435-1268986	Island	TAS1R3	NM_152228	Body			NA	1:1256926-1258929			NA	0	TAS1R3	3.437313897	5.67136438	2.234050483	5.422346775	13.08717254	0.000842735	0.022632808	74	0.001119185	0.042635502	0.35	0.12	1.023	0.054981323	0.00123461	0.523570526	0.007342309	0.021238313	0.225680216	0.1691624
chr2	240012663	-	cg10071550	NA	NA	NA	NA	NA	NA		OpenSea	HDAC4	NM_006037	Body			NA	2:239677590-239677619			NA	0	HDAC4	0.024948893	3.251367116	3.226418223	2.175416241	5.21753775	0.027885731	0.080760712	114	0.039458443	0.183885208	0.336	0.113	0.999	0.049822504	0.001436794	0.51729775	0.007342309	0.004689005	0.174728888	0.090782292
chr6	21666569	-	cg10086104	NA	NA	NA	NA	NA	NA	chr6:21666655-21666862	N_Shore	FLJ22536	NR_015410	TSS200			NA	6:21772497-21774919	6:21666377-21666572	Unclassified_Cell_type_specific	NA	0	CASC15	0.208883123	-3.742864691	-3.951747814	-2.208641675	2.271557513	0.139825657	0.182506052	240	0.167012734	0.382920424	1.007	0.454	2.233	0.98673869	0.00722102	0.997358261	0.007342309	0.611608552	0.810987939	0.810184409
chr14	101507590	+	cg10137253	NA	NA	NA	NA	NA	NA		OpenSea	MIR300	NR_030582	TSS200			NA				NA	108	MIR300	1.189617333	3.366080084	2.176462751	3.102944005	15.53736877	0.000325827	0.017203312	59	0.000178725	0.023586058	0.287	0.103	0.799	0.016855604	0.000227131	0.488806311	0.007342309	0.004279824	0.174728888	0.087772046
chr8	134230101	-	cg10191240	NA	NA	NA	NA	NA	NA		OpenSea	WISP1;WISP1	NM_003882;NM_080838	Body;Body			TRUE		8:134229865-134230713	Unclassified_Cell_type_specific	TRUE	0	CCN4	0.760815804	2.821068223	2.060252419	2.653740965	11.04378103	0.00194275	0.028310274	81	0.002368219	0.055338935	0.344	0.114	1.033	0.057262974	0.001654829	0.526605126	0.007342309	0.00281651	0.174728888	0.079397458
chr8	42410091	-	cg10210397	NA	NA	NA	NA	NA	NA		OpenSea						TRUE				NA	1950	SMIM19	-0.231990806	2.051292677	2.283283483	1.665626913	14.43694312	0.000496074	0.019737517	69	0.000629934	0.035124552	0.36	0.128	1.012	0.052715066	0.001583928	0.522158419	0.007342309	0.009045835	0.184909744	0.111972318
chr1	208132590	+	cg10236452	NA	NA	NA	NA	NA	NA	chr1:208132327-208133117	Island					DMR	NA	1:206198951-206199740	1:208132375-208133211	Unclassified_Cell_type_specific	TRUE	47906	CD34	-0.719124199	-3.778299705	-3.059175506	-3.373708728	1.689675739	0.201274352	0.223246099	233	0.234919947	0.461768938	2.293	1.004	5.238	0.048957128	0.002300593	0.516473392	0.007342309	0.19856011	0.483892428	0.47220175
chr7	157563602	-	cg10288307	NA	NA	NA	NA	NA	NA	chr7:157560974-157561195	S_Shelf	PTPRN2;PTPRN2;PTPRN2	NM_002847;NM_130842;NM_130843	Body;Body;Body			NA				NA	0	PTPRN2	0.627369003	3.379720105	2.752351102	2.938956019	12.95146619	0.000889669	0.023189227	78	0.001730563	0.049413842	0.279	0.101	0.772	0.013902236	0.000249466	0.488806311	0.007342309	0.00286323	0.174728888	0.078829235
chr22	46481248	+	cg10352237	NA	NA	NA	NA	NA	NA	chr22:46481815-46482024	N_Shore	LOC400931	NR_027033	TSS1500		RDMR	NA	22:44859555-44859953			TRUE	0	MIRLET7BHG	0.40198651	3.636782371	3.23479586	3.108309387	14.40969385	0.00050133	0.019827523	70	0.000708631	0.036712488	0.253	0.083	0.768	0.015248134	0.000500478	0.488806311	0.007342309	0.002209557	0.174728888	0.066799217
chr17	37561101	-	cg10371155	NA	NA	NA	NA	NA	NA	chr17:37557366-37558982	S_Shelf	MED1	NM_004774	3'UTR		RDMR	NA				TRUE	0	MED1	-0.473632255	1.788410991	2.262043246	1.487150689	13.12650877	0.000829626	0.022632808	80	0.002135707	0.052940927	0.192	0.061	0.603	0.004668937	9.99E-05	0.488806311	0.007342309	0.000959972	0.174728888	0.052768135
chr13	112815146	-	cg10375964	NA	NA	NA	NA	NA	NA	chr13:112817816-112818939	N_Shelf						NA	13:111863075-111863170			NA	89125	SOX1	0.514097626	3.67608202	3.161984393	3.594726767	10.0119295	0.003011901	0.032257218	84	0.003205993	0.062408456	0.31	0.114	0.847	0.022351446	0.000419982	0.488806311	0.007342309	0.0218894	0.227018344	0.17351992
chr19	42083748	+	cg10389454	NA	NA	NA	NA	NA	NA		OpenSea	CEACAM21;CEACAM21	NM_001098506;NM_033543	Body;Body			NA				NA	0	CEACAM21	0.56328627	2.660710015	2.097423745	2.116137743	6.245202292	0.016772751	0.06401987	109	0.027554839	0.154259538	0.272	0.086	0.865	0.027397729	0.001001029	0.48902498	0.007342309	0.005309778	0.174728888	0.094101849
chr17	48546321	+	cg10421979	NA	NA	NA	NA	NA	NA	chr17:48545570-48546900	Island	CHAD;ACSF2	NM_001267;NM_025149	TSS200;Body			TRUE	17:45900609-45901921			NA	0	ACSF2	-1.268992877	-5.457869277	-4.188876399	-3.972807542	1.628903695	0.209403042	0.228072514	240	0.167012734	0.382920424	1.145	0.5	2.619	0.748793644	0.007281781	0.935348532	0.007342309	0.962294635	0.983935796	0.983935231
chr22	38485757	+	cg10531073	NA	NA	NA	NA	NA	NA	chr22:38484615-38485721	S_Shore	BAIAP2L2	NM_025045	Body			TRUE	22:36814625-36815858			TRUE	0	BAIAP2L2	1.028430282	3.294658765	2.266228484	3.036757528	9.097732299	0.00448817	0.03713449	94	0.008178702	0.089858416	0.285	0.101	0.808	0.01818969	0.000238106	0.488806311	0.007342309	0.006246183	0.174728888	0.096899413
chr1	113425263	+	cg10541466	NA	NA	NA	NA	NA	NA		OpenSea						TRUE				NA	29205	SLC16A1	-0.368609771	-2.526753933	-2.158144162	-2.009202406	8.871360304	0.004962069	0.03830422	291	0.004295199	0.069533914	2.348	0.906	6.086	0.078961098	0.001009155	0.550308971	0.007342309	0.001443073	0.174728888	0.066167887
chr14	97431263	+	cg10544627	NA	NA	NA	NA	NA	NA		OpenSea						NA	14:96501016-96501133			NA	83311	VRK1	1.356863764	3.629036097	2.272172333	3.214135996	8.973574766	0.004741802	0.037693073	88	0.004724421	0.072098292	0.374	0.141	0.997	0.04926737	0.001540665	0.516560361	0.007342309	0.022793662	0.227907235	0.173493647
chr12	118471960	+	cg10617224	NA	NA	NA	NA	NA	NA		OpenSea	WSB2	NM_018639	3'UTR			NA				NA	0	WSB2	0.836622358	3.0103586	2.173736242	2.87999224	21.91688466	3.40E-05	0.011564827	47	3.13E-05	0.016039343	0.355	0.123	1.018	0.053953383	0.000994772	0.522848032	0.007342309	0.012919124	0.204592378	0.136594134
chr17	8958039	-	cg10665961	NA	NA	NA	NA	NA	NA		OpenSea	NTN1	NM_004822	Body			TRUE	17:8898714-8898816			NA	0	NTN1	3.346927196	1.087240194	-2.259687002	1.135231913	9.567185167	0.003652254	0.034692858	278	0.013643349	0.111571685	2.344	1.058	5.193	0.035774464	0.000350938	0.495124815	0.007342309	0.041498981	0.261834915	0.226135816
chr17	48912545	-	cg10690919	NA	NA	NA	NA	NA	NA		OpenSea	WFIKKN2	NM_175575	TSS200			TRUE	17:46267446-46268031			NA	0	WFIKKN2	3.379148753	0.082411221	-3.296737533	0.361181973	7.66100759	0.008586907	0.047704804	283	0.008929216	0.093551614	2.114	0.967	4.62	0.060538516	0.001945872	0.529813394	0.007342309	0.056736671	0.298199346	0.267463505
chr15	81035670	-	cg10773972	NA	NA	NA	NA	NA	NA		OpenSea	FAM108C1	NM_021214	Body			TRUE				NA	0	ABHD17C	1.058418955	-2.01493954	-3.073358494	-1.42931245	9.808490247	0.003288588	0.033455638	285	0.007483554	0.086578756	1.417	0.616	3.26	0.412486558	0.004208021	0.802562732	0.007342309	0.058880674	0.303196582	0.272085059
chr13	27447706	-	cg10998146	NA	NA	NA	NA	NA	NA		OpenSea						TRUE		13:27446329-27447970	Unclassified	NA	112783	GPR12	0.999358899	3.294227496	2.294868596	2.908539329	10.03810271	0.002978143	0.032171553	82	0.002622901	0.0576625	0.276	0.102	0.746	0.01117376	0.000105383	0.488806311	0.007342309	0.012804315	0.204270287	0.135541066
chr19	16466636	+	cg11013793	NA	NA	NA	NA	NA	NA	chr19:16466399-16466637	Island						NA	19:16327373-16327637			NA	0	EPS15L1	0.080372605	2.576630686	2.496258081	2.095378546	17.95199144	0.00013397	0.014742153	67	0.000495654	0.033277472	0.148	0.044	0.492	0.001837893	2.79E-05	0.488806311	0.007342309	0.001161724	0.174728888	0.054610124
chr7	158342963	+	cg11060349	NA	NA	NA	NA	NA	NA	chr7:158342660-158342964	Island	PTPRN2;PTPRN2;PTPRN2	NM_002847;NM_130842;NM_130843	Body;Body;Body			TRUE				NA	0	PTPRN2	0.510101858	3.071049252	2.560947395	2.081337912	6.610269027	0.014068545	0.058676552	93	0.007483554	0.086578756	0.271	0.098	0.75	0.011988437	0.00010297	0.488806311	0.007342309	0.005869939	0.174728888	0.095571688
chr2	242556858	+	cg11066033	NA	NA	NA	NA	NA	NA		OpenSea	THAP4;THAP4;THAP4	NM_001164356;NM_015963;NM_001164356	1stExon;Body;5'UTR			TRUE		2:242556639-242557562	Promoter_Associated_Cell_type_specific	NA	0	THAP4	-0.021631713	2.661553211	2.683184924	1.704672646	5.835400172	0.020491121	0.070063533	99	0.012559029	0.10747514	0.345	0.122	0.975	0.04463536	0.001168749	0.511141829	0.007342309	0.004794196	0.174728888	0.089933945
chr1	150595206	+	cg11147155	NA	NA	NA	NA	NA	NA		OpenSea	ENSA;ENSA;ENSA;ENSA	NM_207045;NM_207042;NM_004436;NM_207046	3'UTR;3'UTR;3'UTR;3'UTR			NA				NA	0	ENSA	-1.588555342	-3.712072101	-2.123516759	-3.139101079	8.09846874	0.007026314	0.044028244	303	0.001250442	0.04396307	2.593	1.049	6.41	0.039047783	0.000292179	0.50039522	0.007342309	0.00208786	0.174728888	0.078413191
chr3	36949966	+	cg11219400	NA	NA	NA	NA	NA	NA		OpenSea	TRANK1	NM_014831	Body	low-CpG:36924951-36925067		NA		3:36949360-36950240	Promoter_Associated	TRUE	0	TRANK1	-3.203628462	-0.343265833	2.860362628	-1.496073972	2.24095317	0.142448194	0.184440051	154	0.347259356	0.569881495	0.405	0.156	1.047	0.062065784	0.0005639	0.532504418	0.007342309	0.024964123	0.229996831	0.179797763
chr22	38484022	+	cg11308649	NA	NA	NA	NA	NA	NA	chr22:38484615-38485721	N_Shore	BAIAP2L2	NM_025045	Body			NA		22:38484012-38484393	Unclassified_Cell_type_specific	TRUE	0	BAIAP2L2	-0.027390614	2.218174706	2.24556532	1.948091032	13.60303114	0.0006869	0.021180607	68	0.000559183	0.034384884	0.299	0.107	0.838	0.02165378	0.000651723	0.488806311	0.007342309	0.005576628	0.174728888	0.094755647
chr4	111532410	-	cg11416290	NA	NA	NA	NA	NA	NA	chr4:111532647-111533391	N_Shore						TRUE	4:111751653-111752875			NA	6168	PITX2	-1.277200406	-3.422749471	-2.145549065	-2.632189493	1.302838781	0.260655585	0.256387344	214	0.505260337	0.701370606	2.026	0.892	4.603	0.091632806	0.000950387	0.563086345	0.007342309	0.022685762	0.227732811	0.17821423
chr2	240200967	+	cg11534215	NA	NA	NA	NA	NA	NA	chr2:240196768-240196997	S_Shelf	HDAC4	NM_006037	Body			TRUE				TRUE	0	HDAC4	-0.224122686	1.848387541	2.072510227	1.683639484	16.09509916	0.000264304	0.016730625	66	0.0004387	0.032328306	0.374	0.128	1.091	0.071782143	0.00187735	0.541586619	0.007342309	0.003804961	0.174728888	0.084976935
chr3	124839640	+	cg11591485	NA	NA	NA	NA	NA	NA		OpenSea	SLC12A8	NM_024628	Body			TRUE		3:124839528-124839643	Unclassified_Cell_type_specific	NA	0	SLC12A8	2.479558034	-0.767509596	-3.24706763	-0.562819437	10.75836833	0.002190647	0.02938544	298	0.002135707	0.052940927	2.72	1.172	6.314	0.019832344	0.000305372	0.488806311	0.007342309	0.002077336	0.174728888	0.078640334
chr7	157622032	+	cg11604519	NA	NA	NA	NA	NA	NA	chr7:157618856-157619302	S_Shelf	PTPRN2;PTPRN2;PTPRN2	NM_002847;NM_130842;NM_130843	Body;Body;Body			NA	7:157314721-157315043			NA	0	PTPRN2	1.195750584	3.551849171	2.356098587	3.319765848	12.68910431	0.000988437	0.023720251	74	0.001119185	0.042635502	0.243	0.074	0.798	0.019703334	0.000442132	0.488806311	0.007342309	0.020000473	0.22318926	0.168204147
chr3	64253705	-	cg11610350	NA	NA	NA	NA	NA	NA	chr3:64253533-64253819	Island						NA	3:64228574-64228770			TRUE	42573	PRICKLE2	0.224697156	-4.010132082	-4.234829239	-2.978649435	5.36489388	0.025891456	0.078035267	264	0.039458443	0.183885208	3.045	1.398	6.63	0.005042393	4.19E-05	0.488806311	0.007342309	0.003170409	0.174728888	0.08567385
chr20	56759082	+	cg11632679	NA	NA	NA	NA	NA	NA	chr20:56754677-56755105	S_Shelf						NA				NA	22898	C20orf85	0.643120366	2.681381569	2.038261203	2.233140836	7.97287948	0.007440681	0.04486847	91	0.006245903	0.080398976	0.432	0.164	1.139	0.089571843	0.001894304	0.55988257	0.007342309	0.01078427	0.193514076	0.126498777
chr19	54479736	-	cg11634297	NA	NA	NA	NA	NA	NA	chr19:54481412-54481955	N_Shore	CACNG8	NM_031895	Body			NA				NA	0	CACNG8	0.728243737	2.748734376	2.020490639	2.125867622	5.75382104	0.021332531	0.071419836	109	0.027554839	0.154259538	0.38	0.147	0.983	0.045981579	0.001249805	0.515069966	0.007342309	0.024557909	0.229458174	0.178961042
chr10	81967516	+	cg11647108	NA	NA	NA	NA	NA	NA	chr10:81966989-81967517	Island					CDMR	NA	10:81956912-81957497			TRUE	0	LINC00857	2.4814992	0.160305881	-2.321193319	-0.041028162	9.652106081	0.003519618	0.034224626	288	0.005697036	0.077263958	3.207	1.384	7.431	0.006578384	0.000173196	0.488806311	0.007342309	0.026021101	0.23145111	0.18712604
chr5	140810161	+	cg11647681	NA	NA	NA	NA	NA	NA	chr5:140810494-140812617	N_Shore	PCDHGA4;PCDHGA11;PCDHGA11;PCDHGA12;PCDHGA9;PCDHGA1;PCDHGB1;PCDHGB6;PCDHGA12;PCDHGB3;PCDHGB7;PCDHGA6;PCDHGA8;PCDHGA10;PCDHGA12;PCDHGA5;PCDHGB4;PCDHGA3;PCDHGA2;PCDHGA7;PCDHGB2;PCDHGB5;PCDHGA12	NM_018917;NM_032092;NM_018914;NM_003735;NM_018921;NM_018912;NM_018922;NM_018926;NM_032094;NM_018924;NM_018927;NM_018919;NM_032088;NM_018913;NM_003735;NM_018918;NM_003736;NM_018916;NM_018915;NM_018920;NM_018923;NM_018925;NM_032094	Body;Body;Body;5'UTR;Body;Body;Body;Body;1stExon;Body;Body;Body;Body;Body;1stExon;Body;Body;Body;Body;Body;Body;Body;5'UTR	low-CpG:140790256-140790651		NA	5:140790290-140790445	5:140809844-140810739	NonGene_Associated	TRUE	0	PCDHGA1	-1.950576867	0.616360136	2.566937004	0.365931561	11.05361365	0.00193476	0.028253718	72	0.000892986	0.039169777	0.419	0.154	1.139	0.088346238	0.00216825	0.558928896	0.007342309	0.029334014	0.239135195	0.188654834
chr17	10325588	-	cg11660726	NA	NA	NA	NA	NA	NA		OpenSea	MYH8	NM_002472	TSS1500			NA				NA	320	MYH8	-0.339573806	1.976049225	2.315623031	1.48020219	8.094394083	0.007039364	0.044035427	93	0.007483554	0.086578756	0.33	0.125	0.872	0.02535413	0.00043124	0.488806311	0.007342309	0.018644034	0.221768664	0.164621892
chr10	131151653	-	cg11688553	NA	NA	NA	NA	NA	NA		OpenSea						NA	10:131041488-131041644			NA	113799	MGMT	0.840846902	3.484705824	2.643858922	2.869491039	10.22006342	0.002754286	0.031323011	83	0.002901521	0.059979953	0.165	0.05	0.539	0.002847568	5.69E-05	0.488806311	0.007342309	0.002318385	0.174728888	0.073647966
chr19	46380134	+	cg11716106	NA	NA	NA	NA	NA	NA	chr19:46379883-46380207	Island						TRUE	19:51071729-51072235	19:46379547-46380316	Unclassified_Cell_type_specific	TRUE	3078	FOXA3	-0.686694951	-4.633443854	-3.946748902	-3.468740461	9.259077745	0.004179955	0.036211635	271	0.02372186	0.1444227	0.729	0.299	1.775	0.486227886	0.005373725	0.838614342	0.007342309	0.343524779	0.61491336	0.609701592
chr1	12834742	+	cg11737871	NA	NA	NA	NA	NA	NA		OpenSea	PRAMEF12	NM_001080830	TSS1500			NA				NA	240	PRAMEF12	-0.082794704	2.117032912	2.199827615	1.545524574	5.48868515	0.024335391	0.075824253	111	0.031893802	0.165737653	0.383	0.147	0.998	0.049613407	0.00057196	0.516560361	0.007342309	0.044306124	0.269089016	0.228317462
chr11	74178795	+	cg11775521	NA	NA	NA	NA	NA	NA	chr11:74178175-74178801	Island	KCNE3	NM_005472	TSS200			TRUE				NA	194	KCNE3	-1.825886991	-4.029203457	-2.203316466	-3.529431817	4.874740542	0.033201102	0.087976161	266	0.034268216	0.171516106	2.067	0.934	4.578	0.073314291	0.001713751	0.542605864	0.007342309	0.034532203	0.249717326	0.209710028
chr8	3429382	-	cg11782250	NA	NA	NA	NA	NA	NA		OpenSea	CSMD1	NM_033225	Body			NA	8:3416783-3416906			NA	0	CSMD1	0.520956711	2.907457813	2.386501103	2.338416583	7.531669049	0.009116434	0.048647399	95	0.008929216	0.093551614	0.413	0.165	1.032	0.058442031	0.001025654	0.52823645	0.007342309	0.045384357	0.272205672	0.231514969
chr8	143262091	+	cg11784799	NA	NA	NA	NA	NA	NA		OpenSea						NA	8:143259939-143260180	8:143262084-143262290	Unclassified_Cell_type_specific	NA	4311	MIR4472-1	0.942800376	4.820885121	3.878084745	3.588406849	6.244175066	0.016781106	0.06401987	104	0.018820176	0.129566641	0.325	0.127	0.834	0.01942739	0.000295827	0.488806311	0.007342309	0.013015051	0.205327983	0.140348703
chr1	67218080	-	cg11824639	NA	NA	NA	NA	NA	NA	chr1:67218079-67218293	Island	TCTEX1D1	NM_152665	TSS200			TRUE	1:66990357-66990961			NA	58	DYNLT5	-1.034646099	-3.258681835	-2.224035736	-3.054002856	15.35750954	0.000348761	0.017642783	312	0.0004387	0.032328306	2.372	1.018	5.528	0.045467364	0.000466333	0.514238106	0.007342309	0.002655321	0.174728888	0.084860534
chr22	32149125	+	cg11860005	NA	NA	NA	NA	NA	NA	chr22:32149762-32150064	N_Shore	DEPDC5;DEPDC5	NM_001007188;NM_014662	TSS1500;TSS1500			NA		22:32149006-32149190	Promoter_Associated_Cell_type_specific	NA	810	DEPDC5	-1.279407054	-3.394394294	-2.11498724	-3.130092672	9.826656214	0.003262816	0.033378179	289	0.005190804	0.074756989	2.46	1.051	5.76	0.038024393	0.000707295	0.497285569	0.007342309	0.008219361	0.18112877	0.11528261
chr19	7681598	-	cg11902379	NA	NA	NA	NA	NA	NA	chr19:7682679-7682988	N_Shore	KIAA1543;KIAA1543	NM_020902;NM_001080429	Body;Body			NA		19:7681158-7681812	Unclassified_Cell_type_specific	NA	0	CAMSAP3	1.734587631	3.932861224	2.198273593	3.715394915	17.24609699	0.000172929	0.015877247	57	0.000136243	0.022173001	0.327	0.115	0.933	0.036550094	0.000769045	0.495841564	0.007342309	0.004879484	0.174728888	0.091255185
chr8	71316769	+	cg11911122	NA	NA	NA	NA	NA	NA	chr8:71314145-71316770	Island	NCOA2	NM_006540	TSS1500			NA	8:71479075-71479424			NA	748	NCOA2	-1.894764355	-5.382926166	-3.48816181	-4.042835782	8.611575552	0.005572477	0.040234262	286	0.006840382	0.083367943	1.113	0.477	2.595	0.804715598	0.007102766	0.952049734	0.007342309	0.090905663	0.35305297	0.328393823
chr7	158282601	+	cg12144852	NA	NA	NA	NA	NA	NA	chr7:158282214-158283382	Island	PTPRN2;PTPRN2;PTPRN2	NM_002847;NM_130842;NM_130843	Body;Body;Body			NA	7:157974976-157976220			NA	0	PTPRN2	2.651241204	5.16603252	2.514791317	4.417776182	6.383022275	0.015691302	0.06189518	100	0.013643349	0.111571685	0.348	0.138	0.875	0.024870029	0.00037122	0.488806311	0.007342309	0.031289997	0.242641234	0.196043261
chr6	170338591	+	cg12173150	NA	NA	NA	NA	NA	NA	chr6:170338214-170339677	Island					DMR	NA	6:170180101-170181620	6:170338472-170339156	Unclassified_Cell_type_specific	NA	135621	LINC00574	-1.962837657	-4.956737345	-2.993899688	-4.320132516	7.739391555	0.008282083	0.047071465	290	0.004724421	0.072098292	2.511	1.104	5.711	0.028090655	0.000948059	0.489719142	0.007342309	0.008146155	0.18088368	0.11528261
chr5	369088	-	cg12202185	NA	NA	NA	NA	NA	NA	chr5:370185-370422	N_Shore	AHRR	NM_020731	Body		CDMR	NA		5:368701-369484	Gene_Associated	TRUE	0	AHRR	-0.264462595	1.895685414	2.160148009	1.470284726	7.533662844	0.009108011	0.048643114	99	0.012559029	0.10747514	0.354	0.135	0.926	0.03432858	0.000496442	0.493711693	0.007342309	0.015085533	0.214854751	0.152552318
chr8	143330043	-	cg12274030	NA	NA	NA	NA	NA	NA	chr8:143333047-143333519	N_Shelf	TSNARE1	NM_145003	Body			NA				NA	0	TSNARE1	0.566625719	2.650237738	2.08361202	2.383678985	15.96955078	0.000276993	0.016869942	62	0.000265148	0.027137632	0.282	0.098	0.812	0.018967523	0.000362282	0.488806311	0.007342309	0.011357698	0.19690693	0.126109453
chr1	86045474	+	cg12278705	NA	NA	NA	NA	NA	NA	chr1:86046362-86047240	N_Shore	CYR61;DDAH1	NM_001554;NM_001134445	TSS1500;TSS1500			NA				NA	968	CCN1	-0.978138272	1.331585997	2.309724268	1.300609111	6.318565244	0.016187436	0.062867633	107	0.02372186	0.1444227	0.295	0.108	0.807	0.01738689	0.000274039	0.488806311	0.007342309	0.005757931	0.174728888	0.094821544
chr5	140810123	-	cg12304520	NA	NA	NA	NA	NA	NA	chr5:140810494-140812617	N_Shore	PCDHGA4;PCDHGA11;PCDHGA11;PCDHGA9;PCDHGA1;PCDHGB1;PCDHGB6;PCDHGA12;PCDHGB3;PCDHGB7;PCDHGA6;PCDHGA8;PCDHGA10;PCDHGA5;PCDHGB4;PCDHGA3;PCDHGA2;PCDHGA12;PCDHGB2;PCDHGA7;PCDHGB5	NM_018917;NM_032092;NM_018914;NM_018921;NM_018912;NM_018922;NM_018926;NM_003735;NM_018924;NM_018927;NM_018919;NM_032088;NM_018913;NM_018918;NM_003736;NM_018916;NM_018915;NM_032094;NM_018923;NM_018920;NM_018925	Body;Body;Body;Body;Body;Body;Body;TSS200;Body;Body;Body;Body;Body;Body;Body;Body;Body;TSS200;Body;Body;Body	low-CpG:140790256-140790651		NA	5:140790290-140790445	5:140809844-140810739	NonGene_Associated	TRUE	0	PCDHGA1	-2.494035181	0.755674342	3.249709524	0.440382243	16.21283816	0.000252962	0.016482938	65	0.000387704	0.031217641	0.292	0.093	0.913	0.034228541	0.000940956	0.493711693	0.007342309	0.005126892	0.174728888	0.088936814
chr7	157710472	+	cg12415687	NA	NA	NA	NA	NA	NA		OpenSea	PTPRN2;PTPRN2;PTPRN2	NM_002847;NM_130842;NM_130843	Body;Body;Body			NA	7:157403233-157403316			NA	0	PTPRN2	1.084060975	3.464769929	2.380708954	3.17314915	21.89236451	3.43E-05	0.011564827	39	8.26E-06	0.014820211	0.215	0.069	0.669	0.007945209	0.000189956	0.488806311	0.007342309	0.001285052	0.174728888	0.055804187
chr19	31640194	+	cg12507030	NA	NA	NA	NA	NA	NA		OpenSea	DKFZp566F0947	NR_026894	TSS1500			NA				NA	587	NA	-0.017452908	2.269949764	2.287402672	1.685455561	7.251004269	0.010389609	0.051449298	89	0.005190804	0.074756989	0.302	0.109	0.838	0.021568031	0.000289517	0.488806311	0.007342309	0.005029009	0.174728888	0.091553511
chr12	119187794	-	cg12555810	NA	NA	NA	NA	NA	NA		OpenSea						TRUE				NA	231504	SRRM4	-1.224151097	0.989749557	2.213900654	0.362870811	6.451350444	0.015183182	0.060921613	102	0.016054445	0.120016165	0.357	0.125	1.026	0.055737926	0.001139108	0.524498915	0.007342309	0.010196344	0.190357938	0.11897647
chr9	139262133	+	cg12605157	NA	NA	NA	NA	NA	NA	chr9:139262001-139262396	Island	CARD9;CARD9	NM_052814;NM_052813	Body;Body			NA	9:138381892-138382722			NA	0	CARD9	0.672740502	2.677902139	2.005161637	2.215146525	12.0518892	0.001279959	0.025170324	81	0.002368219	0.055338935	0.4	0.157	1.024	0.056122148	0.001237013	0.525324465	0.007342309	0.024328118	0.229173049	0.17821423
chr8	137878016	+	cg12636543	NA	NA	NA	NA	NA	NA		OpenSea						NA	8:137947120-137947199			NA	1218167	KHDRBS3	0.105988026	2.129911831	2.023923805	1.831746559	15.82200878	0.000292732	0.016908972	62	0.000265148	0.027137632	0.386	0.141	1.057	0.063988054	0.001311955	0.53399127	0.007342309	0.017058701	0.219298027	0.156842857
chr18	21572622	-	cg12639429	NA	NA	NA	NA	NA	NA		OpenSea	TTC39C	NM_153211	TSS200			TRUE		18:21572543-21572968	Promoter_Associated_Cell_type_specific	NA	113	TTC39C	-1.04738736	-3.337373898	-2.289986538	-3.022899966	17.24705531	0.000172869	0.015877247	315	0.00030142	0.028102274	1.52	0.61	3.788	0.369166373	0.003513425	0.775982341	0.007342309	0.026536757	0.233341596	0.188081788
chr1	183009347	-	cg12689670	NA	NA	NA	NA	NA	NA		OpenSea	LAMC1	NM_002293	Body			TRUE				NA	0	LAMC1	0.71355635	3.232182651	2.518626301	2.61418624	13.67432545	0.000667889	0.021014388	75	0.001250442	0.04396307	0.329	0.116	0.937	0.03738963	0.000745092	0.495841564	0.007342309	0.005369964	0.174728888	0.093995911
chr1	151811364	-	cg12749132	NA	NA	NA	NA	NA	NA	chr1:151810460-151811684	Island	LOC100132111;C2CD4D	NR_024237;NM_001136003	Body;Body			NA	1:150077049-150078380			NA	0	C2CD4D	0.280617614	4.064240488	3.783622874	2.216033269	3.04366482	0.088929725	0.143635452	126	0.085806956	0.272270822	0.544	0.208	1.423	0.214559099	0.004140814	0.672160666	0.007342309	0.03100799	0.242127067	0.195682996
chr10	729259	+	cg12808565	NA	NA	NA	NA	NA	NA		OpenSea	DIP2C	NM_014974	Body			NA	10:719189-719260			TRUE	0	DIP2C	-1.357691238	1.467108247	2.824799485	1.123943965	17.20925619	0.000175266	0.015889	67	0.000495654	0.033277472	0.264	0.097	0.722	0.009418568	8.59E-05	0.488806311	0.007342309	0.009134312	0.184909744	0.111686253
chr5	80529121	+	cg12827530	NA	NA	NA	NA	NA	NA		OpenSea	RNU5E;RNU5D;CKMT2;CKMT2;CKMT2	NR_002754;NR_002755;NM_001825;NM_001099735;NM_001099736	Body;Body;TSS200;TSS200;TSS200			TRUE	5:80564823-80565118			NA	0	RNU5E-1	-1.635719493	-4.783305242	-3.14758575	-3.731498779	4.741720001	0.035552583	0.090934276	257	0.062959833	0.231793846	1.023	0.463	2.262	0.954398806	0.007341529	0.991028297	0.007342309	0.50818288	0.740489083	0.738715033
chr5	140857192	+	cg12877039	NA	NA	NA	NA	NA	NA	chr5:140857864-140858065	N_Shore	PCDHGA4;PCDHGA12;PCDHGA11;PCDHGA11;PCDHGA9;PCDHGA1;PCDHGB1;PCDHGB6;PCDHGC3;PCDHGB3;PCDHGB7;PCDHGA6;PCDHGA8;PCDHGA10;PCDHGA5;PCDHGB4;PCDHGA3;PCDHGA2;PCDHGA7;PCDHGB2;PCDHGB5;PCDHGC3;PCDHGC3	NM_018917;NM_003735;NM_032092;NM_018914;NM_018921;NM_018912;NM_018922;NM_018926;NM_032402;NM_018924;NM_018927;NM_018919;NM_032088;NM_018913;NM_018918;NM_003736;NM_018916;NM_018915;NM_018920;NM_018923;NM_018925;NM_002588;NM_032403	Body;Body;Body;Body;Body;Body;Body;Body;1stExon;Body;Body;Body;Body;Body;Body;Body;Body;Body;Body;Body;Body;1stExon;Body		RDMR	TRUE	5:140837283-140837918	5:140856528-140858377	Unclassified	NA	0	PCDHGA1	-0.387243655	2.07169848	2.458942135	1.757752554	8.297097374	0.006420471	0.042652021	94	0.008178702	0.089858416	0.439	0.166	1.158	0.096094845	0.002092311	0.570050266	0.007342309	0.013248605	0.206163632	0.142846734
chr11	70743231	+	cg12883295	NA	NA	NA	NA	NA	NA		OpenSea	SHANK2	NM_012309	Body			NA				NA	0	SHANK2	0.315119573	2.372569871	2.057450298	1.750386125	3.03898887	0.089166441	0.14382799	123	0.071428306	0.247817214	0.319	0.117	0.866	0.024903321	0.000275744	0.488806311	0.007342309	0.011693567	0.198587977	0.13377138
chr2	201346210	+	cg12903001	NA	NA	NA	NA	NA	NA		OpenSea	SPATS2L;SPATS2L;SPATS2L;SPATS2L	NM_015535;NM_001100424;NM_001100423;NM_001100422	3'UTR;3'UTR;3'UTR;3'UTR			NA		2:201346147-201346516	Unclassified	TRUE	0	SPATS2L	-2.72945112	-0.128867276	2.600583844	-1.043871222	13.56366091	0.000697643	0.021292057	90	0.005697036	0.077263958	0.363	0.132	0.992	0.048234449	0.001433844	0.516473392	0.007342309	0.008254123	0.181406223	0.106704318
chr17	72619962	+	cg13018120	NA	NA	NA	NA	NA	NA		OpenSea	CD300E	NM_181449	TSS200			NA				NA	64	CD300E	-0.386335937	1.746589456	2.132925393	1.095063693	11.40423495	0.001671447	0.027169705	74	0.001119185	0.042635502	0.276	0.103	0.738	0.010323503	0.000170421	0.488806311	0.007342309	0.00866377	0.182765779	0.10863828
chr12	75947876	-	cg13023619	NA	NA	NA	NA	NA	NA		OpenSea						TRUE				NA	42457	KRR1	-0.537106728	-2.848535431	-2.311428703	-2.475767473	9.219087751	0.004254185	0.036302673	290	0.004724421	0.072098292	2.491	1.036	5.992	0.041509497	0.000510356	0.506169692	0.007342309	0.001189408	0.174728888	0.062839075
chr2	200819113	+	cg13038560	NA	NA	NA	NA	NA	NA	chr2:200820053-200820716	N_Shore	C2orf60;C2orf60;C2orf47	NM_001039693;NR_004862;NM_024520	Body;Body;TSS1500			NA				NA	0	TYW5	0.535999283	2.847103464	2.31110418	2.118619047	5.509471942	0.024084178	0.075458694	103	0.017390537	0.124488027	0.295	0.107	0.816	0.018641759	0.000233614	0.488806311	0.007342309	0.006007241	0.174728888	0.095571688
chr8	105342365	+	cg13045555	NA	NA	NA	NA	NA	NA	chr8:105342213-105342558	Island						NA	8:105411448-105411710	8:105342244-105342373	Unclassified_Cell_type_specific	TRUE	9657	DCSTAMP	1.751719804	-0.848559822	-2.600279626	-0.443436803	20.37542216	5.73E-05	0.012222531	303	0.001250442	0.04396307	1.377	0.602	3.15	0.447943834	0.004821974	0.820197841	0.007342309	0.079456884	0.33850842	0.311537759
chr7	57714756	+	cg13070632	NA	NA	NA	NA	NA	NA		OpenSea						NA	7:57718543-57719332			NA	181490	ZNF716	1.371649467	3.695858061	2.324208593	2.942088426	4.078106841	0.050352389	0.107726655	111	0.031893802	0.165737653	0.361	0.131	0.991	0.047935712	0.001165769	0.516473392	0.007342309	0.011573938	0.197803404	0.128038508
chr8	144462007	+	cg13074173	NA	NA	NA	NA	NA	NA	chr8:144461972-144462261	Island	RHPN1	NM_052924	Body			NA		8:144460939-144462346	Unclassified	NA	0	RHPN1	0.182575544	2.229170933	2.046595389	2.036316241	19.12319572	8.84E-05	0.014032447	58	0.000156182	0.022981676	0.31	0.11	0.873	0.026533929	0.000378692	0.488806311	0.007342309	0.006927245	0.17656735	0.099178457
chr6	39282393	+	cg13075951	NA	NA	NA	NA	NA	NA	chr6:39281135-39282215	S_Shore	KCNK17;KCNK17	NM_031460;NM_001135111	TSS200;TSS200			NA				NA	79	KCNK16	0.980561656	3.207744116	2.22718246	2.494107195	5.379540927	0.025701842	0.07779696	106	0.021980509	0.139789601	0.351	0.125	0.987	0.047155918	0.00124595	0.51599128	0.007342309	0.00624031	0.174728888	0.097046652
chr7	157692127	+	cg13106484	NA	NA	NA	NA	NA	NA	chr7:157690559-157690770	S_Shore	PTPRN2;PTPRN2;PTPRN2	NM_002847;NM_130842;NM_130843	Body;Body;Body			TRUE				NA	0	PTPRN2	0.318294609	2.962980263	2.644685654	2.811865397	23.43963603	2.06E-05	0.011564827	41	1.17E-05	0.014820211	0.207	0.069	0.619	0.004837878	0.000106024	0.488806311	0.007342309	0.004417224	0.174728888	0.08804539
chr13	111077257	+	cg13153710	NA	NA	NA	NA	NA	NA		OpenSea	COL4A2	NM_001846	Body			TRUE	13:109875189-109875259			NA	0	COL4A2	0.77570621	3.242319403	2.466613194	2.258754632	7.594676178	0.008854239	0.048239618	91	0.006245903	0.080398976	0.311	0.124	0.783	0.013211693	5.91E-05	0.488806311	0.007342309	0.036283354	0.252699594	0.208625566
chr2	239048579	-	cg13168117	NA	NA	NA	NA	NA	NA	chr2:239049388-239050089	N_Shore	KLHL30	NM_198582	5'UTR			NA	2:238712818-238713333	2:239047928-239048932	Unclassified	TRUE	0	KLHL30	0.185473241	2.880224456	2.694751216	2.254882035	8.706509615	0.00534061	0.039556821	93	0.007483554	0.086578756	0.408	0.155	1.075	0.069778404	0.001318203	0.539201505	0.007342309	0.047980922	0.278886136	0.239436064
chr2	1287787	+	cg13315744	NA	NA	NA	NA	NA	NA	chr2:1286393-1286642	S_Shore	SNTG2	NM_018968	Body			NA	2:1266781-1266864			NA	0	SNTG2	1.043443877	3.251986113	2.208542235	2.747471002	8.110359374	0.00698838	0.043911654	89	0.005190804	0.074756989	0.369	0.137	0.992	0.048102405	0.001395132	0.516473392	0.007342309	0.010416932	0.191755653	0.120185854
chr17	66708409	+	cg13345726	NA	NA	NA	NA	NA	NA		OpenSea						TRUE				NA	111313	FAM20A	-0.542648234	-3.093395886	-2.550747652	-2.696411241	16.31336625	0.000243684	0.016482938	315	0.00030142	0.028102274	1.126	0.418	3.031	0.813845613	0.005336912	0.954428931	0.007342309	0.038356867	0.256821459	0.21879352
chr6	169558175	-	cg13354250	NA	NA	NA	NA	NA	NA		OpenSea						TRUE				NA	57698	THBS2	1.927602632	-0.297897533	-2.225500165	-0.208118176	7.122582918	0.011034539	0.052961995	280	0.01154962	0.103732615	3.134	1.282	7.661	0.012257123	0.000205702	0.488806311	0.007342309	0.000618631	0.174728888	0.052768135
chr11	1254063	+	cg13478001	NA	NA	NA	NA	NA	NA	chr11:1253903-1254494	Island	MUC5B	NM_002458	Body			NA	11:1210263-1211031			NA	0	MUC5B	0.286907749	2.513540863	2.226633114	1.983955586	13.5860644	0.000691508	0.021213051	74	0.001119185	0.042635502	0.362	0.132	0.99	0.047854747	0.000941832	0.516473392	0.007342309	0.009445835	0.185583649	0.113184085
chr8	29522838	+	cg13518625	NA	NA	NA	NA	NA	NA		OpenSea						TRUE		8:29522663-29523124	Unclassified	TRUE	55936	LINC00589	-2.94845946	-0.716156413	2.232303048	-0.706879448	7.164101741	0.010821461	0.052489812	103	0.017390537	0.124488027	0.432	0.165	1.131	0.087359053	0.001172515	0.557983619	0.007342309	0.024629164	0.229458174	0.178961042
chr9	137763059	-	cg13624150	NA	NA	NA	NA	NA	NA		OpenSea						TRUE				NA	0	LOC101448202	0.294571756	2.358986915	2.06441516	1.466441845	3.908931976	0.05513009	0.112844872	130	0.108408043	0.306184413	0.435	0.171	1.109	0.081319676	0.000797647	0.55303381	0.007342309	0.041094654	0.26135506	0.220197203
chr19	2095643	+	cg13689560	NA	NA	NA	NA	NA	NA	chr19:2095395-2095727	Island	C19orf36;MOBKL2A;C19orf36	NM_001039846;NM_130807;NM_001031735	TSS1500;5'UTR;TSS1500			NA	19:2046432-2046705	19:2095555-2095776	Unclassified_Cell_type_specific	NA	0	MOB3A	-4.591248546	-2.496040927	2.095207619	-2.472241057	8.166137415	0.00681333	0.043628402	110	0.029658084	0.159892589	0.284	0.105	0.765	0.01280472	0.000359565	0.488806311	0.007342309	0.007737307	0.178197552	0.103358998
chr12	49526040	+	cg13709639	NA	NA	NA	NA	NA	NA	chr12:49524072-49525492	S_Shore	TUBA1B	NM_006082	TSS1500		RDMR	NA		12:49525114-49526319	Promoter_Associated	NA	735	TUBA1B	-0.208467154	-3.83544482	-3.626977667	-2.270654642	3.788103902	0.058848261	0.116903384	242	0.15055785	0.362309573	0.411	0.161	1.05	0.063028847	0.002014801	0.532792667	0.007342309	0.954444487	0.980178149	0.980177118
chr9	139422109	+	cg13725899	NA	NA	NA	NA	NA	NA	chr9:139421103-139421509	S_Shore	NOTCH1	NM_017617	Body			NA	9:138541609-138542158	9:139422096-139422446	Unclassified	NA	0	NOTCH1	2.525985487	4.625747448	2.099761961	4.253154948	10.53935306	0.00240358	0.030073545	85	0.003538312	0.064489134	0.411	0.156	1.087	0.073158778	0.00168465	0.54243523	0.007342309	0.024682633	0.229458174	0.178961042
chr6	26305472	-	cg13736514	NA	NA	NA	NA	NA	NA		OpenSea						NA	6:26413350-26413454			NA	19744	H4C8	0.323664269	-2.410892013	-2.734556282	-1.675223854	2.614920871	0.113923994	0.163151469	251	0.09107552	0.280410805	2.63	1.186	5.833	0.01737757	0.000159477	0.488806311	0.007342309	0.044804469	0.27066624	0.23630305
chr9	134609065	-	cg13784312	NA	NA	NA	NA	NA	NA		OpenSea	RAPGEF1	NM_005312	Body		DMR	NA		9:134608899-134610072	Unclassified	TRUE	0	RAPGEF1	1.05888425	4.505981968	3.447097718	4.062370947	14.36514443	0.000510049	0.019844376	72	0.000892986	0.039169777	0.412	0.144	1.182	0.099273103	0.002134726	0.571847419	0.007342309	0.010366782	0.19134643	0.120185854
chr13	78470850	+	cg13866767	NA	NA	NA	NA	NA	NA		OpenSea	EDNRB;EDNRB;EDNRB	NM_003991;NM_000115;NM_001122659	Body;3'UTR;3'UTR			NA				NA	0	EDNRB	1.809489057	-1.973962583	-3.78345164	-1.12406217	12.77936531	0.000953208	0.023594786	292	0.003900634	0.067084198	1.402	0.59	3.329	0.4444702	0.004529203	0.818563368	0.007342309	0.023886803	0.228470868	0.181618752
chr16	49378497	+	cg13897627	NA	NA	NA	NA	NA	NA		OpenSea						NA				NA	29309	C16orf78	1.09866294	3.169251702	2.070588762	2.816536238	9.804884416	0.00329373	0.033455638	89	0.005190804	0.074756989	0.285	0.102	0.801	0.017230145	0.000313703	0.488806311	0.007342309	0.003068073	0.174728888	0.081729589
chr9	79320026	+	cg13914324	NA	NA	NA	NA	NA	NA		OpenSea	PRUNE2	NM_015225	Body			NA		9:79319439-79320288	Unclassified	NA	0	PRUNE2	0.101255837	2.167406977	2.06615114	1.828909509	10.8768756	0.002083867	0.028767272	80	0.002135707	0.052940927	0.297	0.1	0.884	0.029183781	0.000869719	0.49293882	0.007342309	0.004975975	0.174728888	0.091553511
chr1	2772212	+	cg13923696	NA	NA	NA	NA	NA	NA	chr1:2772126-2772665	Island						NA	1:2761682-2762525			NA	65981	TTC34	1.023509061	3.640005359	2.616496298	3.205104339	13.97997459	0.000592478	0.020618144	67	0.000495654	0.033277472	0.417	0.16	1.089	0.074109431	0.00098365	0.543263593	0.007342309	0.023767686	0.228470868	0.177663026
chr19	10928696	-	cg13965612	NA	NA	NA	NA	NA	NA		OpenSea	DNM2;MIR199A1;DNM2;DNM2;DNM2	NM_004945;NR_029586;NM_001005361;NM_001005362;NM_001005360	Body;TSS1500;Body;Body;Body			NA				TRUE	0	DNM2	-1.082007453	1.737550854	2.819558307	1.387970603	21.92631519	3.39E-05	0.011564827	51	5.78E-05	0.019279538	0.231	0.076	0.709	0.010379231	0.000232719	0.488806311	0.007342309	0.001642197	0.174728888	0.057564616
chr19	15914589	+	cg13979274	NA	NA	NA	NA	NA	NA	chr19:15918423-15918704	N_Shelf						NA				NA	3226	OR10H1	0.094387793	2.166787098	2.072399305	2.08403352	11.80295491	0.001417496	0.026017103	77	0.001554886	0.048062669	0.341	0.135	0.863	0.023086623	0.000468838	0.488806311	0.007342309	0.026756104	0.234256354	0.184684625
chr9	138018566	-	cg13982366	NA	NA	NA	NA	NA	NA		OpenSea						NA	9:137158209-137159441			TRUE	5535	OLFM1	0.385573929	2.619681052	2.234107123	2.213519366	8.191063519	0.006736623	0.043447878	90	0.005697036	0.077263958	0.361	0.14	0.928	0.034434262	0.000494499	0.493711693	0.007342309	0.017008946	0.219298027	0.16044179
chr11	58912236	+	cg14058754	NA	NA	NA	NA	NA	NA	chr11:58910127-58910584	S_Shore	FAM111A;FAM111A;FAM111A;FAM111A;FAM111A	NM_198847;NM_001142520;NM_001142521;NM_022074;NM_001142519	TSS200;5'UTR;5'UTR;TSS200;5'UTR			NA	11:58668739-58669021	11:58911558-58912674	Promoter_Associated	TRUE	0	FAM111A	-2.472579191	-5.766819828	-3.294240637	-4.477354223	7.839186353	0.007910637	0.046129329	275	0.017390537	0.124488027	1.251	0.555	2.819	0.588822035	0.006334376	0.879104202	0.007342309	0.204187856	0.49136737	0.47973075
chr13	111301379	+	cg14142627	NA	NA	NA	NA	NA	NA	chr13:111301316-111301593	Island	CARS2	NM_024537	Body			NA	13:110099229-110099594			NA	0	CARS2	0.20224472	4.159386971	3.957142252	3.555705425	12.73884765	0.000968854	0.023594786	73	0.001000377	0.040629943	0.416	0.153	1.136	0.086995318	0.002306762	0.557983619	0.007342309	0.016066107	0.217229699	0.154144599
chr20	29960982	-	cg14143580	NA	NA	NA	NA	NA	NA		OpenSea	DEFB118	NM_054112	3'UTR			NA				NA	0	DEFB118	-0.150320014	2.763387372	2.913707386	1.914989432	9.842321459	0.003240764	0.033282115	72	0.000892986	0.039169777	0.32	0.114	0.899	0.030604943	0.000456644	0.493711693	0.007342309	0.007738687	0.178197552	0.103358998
chr7	99595348	+	cg14163444	NA	NA	NA	NA	NA	NA	chr7:99595206-99595505	Island						NA	7:99433157-99433441	7:99595118-99595821	Unclassified_Cell_type_specific	NA	3759	AZGP1P1	-0.173553263	-2.664524351	-2.490971088	-1.955143454	14.83771622	0.000425157	0.01914883	304	0.001119185	0.042635502	1.744	0.731	4.163	0.210295577	0.002802139	0.668478391	0.007342309	0.009898386	0.188774308	0.128116353
chr9	139907691	-	cg14173587	NA	NA	NA	NA	NA	NA	chr9:139905818-139906459	S_Shore	ABCA2;ABCA2	NM_001606;NM_212533	Body;Body			NA	9:139026948-139028697			TRUE	0	ABCA2	2.158858986	6.07843352	3.919574534	5.43646752	8.426381802	0.006056272	0.041644488	89	0.005190804	0.074756989	0.353	0.129	0.969	0.043261533	0.00045567	0.511106508	0.007342309	0.027775648	0.235301076	0.185107648
chr14	101448093	+	cg14219236	NA	NA	NA	NA	NA	NA		OpenSea	SNORD114-22;SNORD114-21	NR_003215;NR_003214	TSS1500;TSS1500			NA				NA	217	SNORD114-21	0.70241744	3.098357119	2.39593968	2.612812072	8.683701253	0.005395362	0.0396969	87	0.004295199	0.069533914	0.363	0.131	1.008	0.051773969	0.000790023	0.520288945	0.007342309	0.020000473	0.22318926	0.168204147
chr8	71316696	+	cg14222879	NA	NA	NA	NA	NA	NA	chr8:71314145-71316770	Island	NCOA2	NM_006540	TSS1500			NA	8:71479075-71479424			NA	675	NCOA2	-2.852494211	-6.237200048	-3.384705837	-5.060851007	7.370437906	0.009825966	0.050217014	288	0.005697036	0.077263958	1.617	0.69	3.792	0.268644762	0.003708499	0.707277612	0.007342309	0.016840021	0.219298027	0.16330778
chr13	46425904	+	cg14269973	NA	NA	NA	NA	NA	NA		OpenSea	SIAH3	NM_198849	TSS200		CDMR	TRUE	13:45323470-45323931			NA	57	SIAH3	-1.145399721	-3.323503054	-2.178103333	-2.587177591	6.047746968	0.01846439	0.066627909	279	0.012559029	0.10747514	2.837	1.216	6.62	0.015886405	0.000508252	0.488806311	0.007342309	0.017959925	0.21946943	0.166594527
chr4	152149064	+	cg14270293	NA	NA	NA	NA	NA	NA		OpenSea	SH3D19;SH3D19	NM_001009555;NM_001128923	TSS1500;TSS1500			NA				TRUE	0	SH3D19	-0.976650047	-3.008179021	-2.031528974	-2.605625887	12.33337979	0.001141294	0.024525964	312	0.0004387	0.032328306	2.183	0.938	5.078	0.069912341	0.000701497	0.539201505	0.007342309	0.005868606	0.174728888	0.100096835
chr9	97663142	+	cg14276379	NA	NA	NA	NA	NA	NA		OpenSea	C9orf3	NM_032823	Body			TRUE				NA	0	AOPEP	-1.032063843	2.627478975	3.659542818	2.024428404	12.89288142	0.00091078	0.023310292	81	0.002368219	0.055338935	0.451	0.154	1.326	0.14795147	0.003250134	0.618920302	0.007342309	0.013089872	0.205410635	0.138815725
chr10	135436063	+	cg14291745	NA	NA	NA	NA	NA	NA	chr10:135436147-135436805	N_Shore						NA				TRUE	2538	FRG2B	0.322794845	2.411131174	2.088336329	1.682791985	3.124483231	0.084948043	0.14049962	134	0.135337803	0.342448808	0.326	0.127	0.838	0.019952961	0.000352663	0.488806311	0.007342309	0.024273903	0.229041654	0.17821423
chr13	27927490	-	cg14339466	NA	NA	NA	NA	NA	NA		OpenSea					DMR	TRUE		13:27927336-27927927	Unclassified	NA	71189	GTF3A	-0.232937473	1.892274978	2.125212451	1.901344958	20.35230244	5.77E-05	0.012222531	53	7.75E-05	0.019501772	0.206	0.068	0.62	0.004966591	0.000108757	0.488806311	0.007342309	0.000735973	0.174728888	0.050989875
chr20	5293433	+	cg14352362	NA	NA	NA	NA	NA	NA	chr20:5296266-5297798	N_Shelf	PROKR2	NM_144773	Body			NA				NA	0	PROKR2	1.394060715	3.434551566	2.040490851	3.109255549	10.52879264	0.002414387	0.030138208	78	0.001730563	0.049413842	0.161	0.046	0.568	0.004487586	0.000232195	0.488806311	0.007342309	0.001610151	0.174728888	0.058048995
chr2	193393	+	cg14384416	NA	NA	NA	NA	NA	NA		OpenSea						NA	2:183240-183564			NA	24741	SH3YL1	0.055657424	2.31287568	2.257218256	1.640016269	4.18436351	0.047585607	0.104850047	111	0.031893802	0.165737653	0.333	0.125	0.885	0.027417563	0.000392163	0.48902498	0.007342309	0.012656578	0.203890867	0.138043851
chr15	96904912	+	cg14494620	NA	NA	NA	NA	NA	NA	chr15:96904722-96905050	Island						NA	15:94705378-94706174			TRUE	21419	NR2F2	0.733126257	-1.740124417	-2.473250675	-1.212863409	21.21384683	4.31E-05	0.011564827	328	4.97E-05	0.018181806	1.622	0.719	3.661	0.243940267	0.003528622	0.691783191	0.007342309	0.019728931	0.22318926	0.171578915
chr12	116946214	-	cg14548259	NA	NA	NA	NA	NA	NA	chr12:116946195-116946607	Island						TRUE	12:115430485-115430738	12:116946195-116946644	Unclassified_Cell_type_specific	NA	25011	LINC00173	-0.506507574	-3.309865722	-2.803358147	-2.785230353	5.792615557	0.020927841	0.070918324	269	0.027554839	0.154259538	3.578	1.304	9.817	0.013304393	6.41E-05	0.488806311	0.007342309	9.02E-05	0.174728888	0.034272416
chr7	154958976	+	cg14552568	NA	NA	NA	NA	NA	NA		OpenSea						NA	7:154589764-154590048			TRUE	79873	HTR5A	1.208057943	3.761825142	2.553767199	3.472387952	9.832100191	0.003255135	0.033370934	84	0.003205993	0.062408456	0.169	0.059	0.489	0.001024091	2.14E-05	0.488806311	0.007342309	0.014936157	0.214112775	0.151897834
chr9	118135710	+	cg14585967	NA	NA	NA	NA	NA	NA		OpenSea	01-Dec	NM_017418	5'UTR			NA				TRUE	0	DELEC1	1.092869353	3.444476259	2.351606907	2.924853399	15.22701025	0.000366466	0.017957112	66	0.0004387	0.032328306	0.345	0.123	0.967	0.042994003	0.000838838	0.51010799	0.007342309	0.007078265	0.176818714	0.100096835
chr4	90227740	+	cg14665366	NA	NA	NA	NA	NA	NA	chr4:90228714-90229010	N_Shore	GPRIN3	NM_198281	5'UTR		RDMR	NA				NA	0	GPRIN3	-1.724356873	-3.940330318	-2.215973445	-3.579940715	9.178400437	0.004331152	0.036606973	292	0.003900634	0.067084198	2.845	1.214	6.665	0.016085204	0.000212948	0.488806311	0.007342309	0.001427535	0.174728888	0.067766702
chr6	108485043	+	cg14712531	NA	NA	NA	NA	NA	NA	chr6:108485671-108490539	N_Shore					CDMR	NA	6:108591736-108591846			NA	2170	NR2E1	-2.315806397	-5.347578043	-3.031771646	-5.163704143	8.744227189	0.005251364	0.039266648	278	0.013643349	0.111571685	1.933	0.767	4.874	0.162323269	0.001698293	0.633048272	0.007342309	0.020078327	0.223442364	0.171971092
chr7	142012988	+	cg14771419	NA	NA	NA	NA	NA	NA		OpenSea						NA				NA	40919	NA	-1.533495757	0.733841958	2.267337715	0.652284982	17.42896064	0.000161807	0.015877247	55	0.000103127	0.021097742	0.424	0.159	1.132	0.086810226	0.001381939	0.557983619	0.007342309	0.038460052	0.256821459	0.21441609
chr4	188916724	-	cg14817655	NA	NA	NA	NA	NA	NA	chr4:188916605-188916876	Island	ZFP42	NM_174900	TSS200			NA	4:189153551-189154160			NA	199	ZFP42	-2.620922826	-4.742293708	-2.121370882	-4.412625713	7.241812471	0.0104344	0.051499752	277	0.014806952	0.115567495	3.179	1.432	7.056	0.00447113	0.000157927	0.488806311	0.007342309	0.001187603	0.174728888	0.062477498
chr22	35019460	+	cg14861920	NA	NA	NA	NA	NA	NA		OpenSea					CDMR	NA				NA	442668	ISX	0.064686238	2.443234824	2.378548586	1.919077691	10.93774552	0.002031181	0.028648582	77	0.001554886	0.048062669	0.434	0.167	1.129	0.087097271	0.001168658	0.557983619	0.007342309	0.026254968	0.232278892	0.183231283
chr1	95287127	+	cg14981637	NA	NA	NA	NA	NA	NA	chr1:95285602-95286319	S_Shore	SLC44A3;SLC44A3	NM_152369;NM_001114106	5'UTR;Body			NA				NA	0	SLC44A3	2.128083309	-1.803708423	-3.931791732	-0.936805942	13.33157023	0.000764696	0.022036131	288	0.005697036	0.077263958	0.629	0.232	1.703	0.361568148	0.006038847	0.770247187	0.007342309	0.170171367	0.447884088	0.433658353
chr3	39424712	+	cg14999291	NA	NA	NA	NA	NA	NA	chr3:39424696-39426058	Island	SLC25A38	NM_017875	TSS200			NA	3:39399701-39401062	3:39424502-39426224	Promoter_Associated	NA	101	SLC25A38	-0.370365347	-4.223465248	-3.853099901	-3.188859828	7.081907603	0.011247656	0.053254638	279	0.012559029	0.10747514	1.937	0.767	4.892	0.162106793	0.002058626	0.632873575	0.007342309	0.005012213	0.174728888	0.096750114
chr5	465330	-	cg15026243	NA	NA	NA	NA	NA	NA	chr5:464887-465666	Island	EXOC3	NM_007277	Body			NA	5:517564-519100	5:465309-465465	Unclassified_Cell_type_specific	NA	0	EXOC3	2.02087806	4.755285815	2.734407755	4.029262018	6.047041406	0.018470755	0.066630779	99	0.012559029	0.10747514	0.297	0.105	0.838	0.021740366	0.000323477	0.488806311	0.007342309	0.005869939	0.174728888	0.095571688
chr8	38831857	+	cg15046062	NA	NA	NA	NA	NA	NA	chr8:38831592-38832353	Island	HTRA4	NM_153692	1stExon			TRUE	8:38950750-38951774			NA	0	HTRA4	-0.66831681	-2.863113853	-2.194797043	-2.812976672	6.440927812	0.015259532	0.061040276	275	0.017390537	0.124488027	2.564	1.122	5.863	0.025625773	0.000255127	0.488806311	0.007342309	0.003135555	0.174728888	0.08567385
chr5	72740154	+	cg15132565	NA	NA	NA	NA	NA	NA	chr5:72740051-72740800	Island					RDMR	TRUE	5:72775495-72776311			NA	54094	BTF3	-0.345850199	-3.811157819	-3.46530762	-3.357701114	10.01950511	0.003002088	0.032257218	289	0.005190804	0.074756989	1.707	0.709	4.109	0.233192351	0.003351572	0.685000639	0.007342309	0.014106763	0.210700766	0.152354009
chr3	48694534	+	cg15142694	NA	NA	NA	NA	NA	NA	chr3:48693118-48694768	Island	CELSR3	NM_001407	Body	high-CpG:48669455-48669580		NA	3:48668161-48669750			TRUE	0	CELSR3	2.035143096	4.393880755	2.358737658	3.464305265	4.753100133	0.035344473	0.090722011	111	0.031893802	0.165737653	0.29	0.105	0.795	0.016142078	0.000323692	0.488806311	0.007342309	0.004615556	0.174728888	0.088936814
chr6	77265160	-	cg15162000	NA	NA	NA	NA	NA	NA		OpenSea						TRUE				NA	482824	IMPG1	-0.201682333	2.705067348	2.906749681	2.342232512	11.79267387	0.001423503	0.026020705	74	0.001119185	0.042635502	0.335	0.132	0.85	0.021290066	0.000127892	0.488806311	0.007342309	0.058648195	0.302617067	0.266805498
chr6	35479628	+	cg15219228	NA	NA	NA	NA	NA	NA	chr6:35479388-35479678	Island	TULP1	NM_003322	Body			TRUE	6:35587410-35588053			NA	0	TULP1	-0.588398671	-4.011544206	-3.423145536	-3.203983993	8.403569024	0.006118899	0.041795876	293	0.003538312	0.064489134	4.282	1.594	11.503	0.003914796	0.000178681	0.488806311	0.007342309	0.104211469	0.369103365	0.347525502
chr10	8097689	+	cg15267232	NA	NA	NA	NA	NA	NA	chr10:8091374-8098329	Island	GATA3;GATA3	NM_001002295;NM_002051	Body;Body		DMR	NA	10:8137496-8138335	10:8097640-8097825	Promoter_Associated	NA	0	GATA3	-0.578831311	-2.790121351	-2.21129004	-2.966757695	5.934558411	0.019516336	0.06826106	279	0.012559029	0.10747514	2.231	0.971	5.127	0.058639811	0.000838535	0.52823645	0.007342309	0.006438613	0.174728888	0.103125836
chr15	96890452	-	cg15281710	NA	NA	NA	NA	NA	NA	chr15:96888958-96889417	S_Shore					RDMR	NA				NA	6959	NR2F2	0.614865103	2.935900974	2.321035871	2.573426549	16.06055035	0.000267733	0.016774135	66	0.0004387	0.032328306	0.464	0.163	1.32	0.150256626	0.002888511	0.619292374	0.007342309	0.021290108	0.225680216	0.169781347
chr3	64253534	-	cg15310857	NA	NA	NA	NA	NA	NA	chr3:64253533-64253819	Island						NA	3:64228574-64228770			TRUE	42402	PRICKLE2	0.717336154	-1.483850736	-2.20118689	-1.364230002	8.041241244	0.007211987	0.044362972	282	0.009738698	0.096563014	3.045	1.398	6.63	0.005042393	4.19E-05	0.488806311	0.007342309	0.003170409	0.174728888	0.08567385
chr7	148936039	+	cg15320998	NA	NA	NA	NA	NA	NA	chr7:148936618-148937330	N_Shore	ZNF212	NM_012256	TSS1500			NA		7:148936033-148937469	Promoter_Associated	NA	701	ZNF212	-1.74734913	0.259659657	2.007008787	0.280648398	11.24801414	0.001783736	0.027737572	81	0.002368219	0.055338935	0.424	0.16	1.121	0.083759655	0.000928559	0.555841383	0.007342309	0.0336347	0.247185797	0.20262386
chr13	112759355	-	cg15415452	NA	NA	NA	NA	NA	NA	chr13:112758598-112760491	Island					DMR	NA	13:111806020-111807553			NA	33334	SOX1	-0.251244179	-2.37891157	-2.12766739	-2.541394882	3.207013593	0.081087444	0.13747234	259	0.055318019	0.217072678	2.553	1.163	5.605	0.019454975	0.000837843	0.488806311	0.007342309	0.00799864	0.179450148	0.114086128
chr18	54792610	+	cg15444472	NA	NA	NA	NA	NA	NA	chr18:54788959-54789194	S_Shelf						NA				NA	21681	BOD1L2	0.315135438	2.696371468	2.38123603	2.373256535	16.28943996	0.000245859	0.016482938	66	0.0004387	0.032328306	0.247	0.08	0.76	0.014754413	0.000370316	0.488806311	0.007342309	0.001565777	0.174728888	0.057352784
chr14	23630709	+	cg15527515	NA	NA	NA	NA	NA	NA		OpenSea	SLC7A8	NM_012244	Body			TRUE				NA	0	SLC7A8	0.822724095	2.878955921	2.056231825	2.523901062	12.62931358	0.00101253	0.023916571	74	0.001119185	0.042635502	0.354	0.123	1.021	0.054768707	0.00137254	0.522992237	0.007342309	0.005480898	0.174728888	0.094678727
chr7	157872484	+	cg15540496	NA	NA	NA	NA	NA	NA		OpenSea	PTPRN2;PTPRN2;PTPRN2	NM_002847;NM_130842;NM_130843	Body;Body;Body		RDMR	NA				NA	0	PTPRN2	0.92024364	3.286137669	2.365894029	2.775012978	11.1784668	0.001836275	0.027920347	69	0.000629934	0.035124552	0.207	0.069	0.62	0.004903308	6.99E-05	0.488806311	0.007342309	0.002697938	0.174728888	0.078204014
chr20	61975937	+	cg15567340	NA	NA	NA	NA	NA	NA	chr20:61973861-61974297	S_Shore	CHRNA4	NM_000744	3'UTR			NA				NA	0	CHRNA4	-0.2704549	2.044818953	2.315273853	1.415146018	10.01198696	0.003011826	0.032257218	88	0.004724421	0.072098292	0.319	0.115	0.882	0.027732641	0.000379312	0.48902498	0.007342309	0.006926277	0.17656735	0.099178457
chr1	95285252	-	cg15571882	NA	NA	NA	NA	NA	NA	chr1:95285602-95286319	N_Shore	SLC44A3;SLC44A3	NM_001114106;NM_152369	TSS1500;TSS1500		RDMR	NA				NA	644	SLC44A3	1.601066197	-1.537746485	-3.138812682	-1.040084932	6.927501592	0.012097741	0.054959301	277	0.014806952	0.115567495	1.199	0.545	2.638	0.651097	0.007054553	0.901097824	0.007342309	0.288337963	0.572808038	0.565558304
chr11	57365018	-	cg15617545	NA	NA	NA	NA	NA	NA		OpenSea	SERPING1;SERPING1	NM_001032295;NM_000062	TSS1500;TSS200			NA				TRUE	7	SERPING1	0.540369705	-2.754860502	-3.295230207	-2.235548692	16.06461901	0.000267327	0.016774135	309	0.000629934	0.035124552	1.365	0.55	3.388	0.502046072	0.004999891	0.84596407	0.007342309	0.017946409	0.21946943	0.166594527
chr19	45898849	-	cg15625671	NA	NA	NA	NA	NA	NA	chr19:45898879-45900315	N_Shore	PPP1R13L;PPP1R13L	NM_001142502;NM_006663	Body;Body			NA		19:45898751-45898984	Unclassified_Cell_type_specific	NA	0	PPP1R13L	-1.345505615	1.255527786	2.601033401	0.64028358	8.2922416	0.006434598	0.042657938	94	0.008178702	0.089858416	0.401	0.141	1.136	0.085446689	0.001625989	0.557149521	0.007342309	0.01412475	0.210700766	0.147399244
chr5	16742179	-	cg15817130	NA	NA	NA	NA	NA	NA		OpenSea	MYO10	NM_012334	Body	low-CpG:16795018-16795338		NA				NA	0	MYO10	-0.939560112	2.064843608	3.00440372	1.330327483	11.67763571	0.001492588	0.026183394	85	0.003538312	0.064489134	0.281	0.102	0.775	0.014164265	0.000329912	0.488806311	0.007342309	0.003651638	0.174728888	0.084860534
chr1	114642507	-	cg15841728	NA	NA	NA	NA	NA	NA		OpenSea	SYT6	NM_205848	Body			NA				NA	0	SYT6	0.495426399	3.115696801	2.620270402	2.248969959	8.237518874	0.006596112	0.043193632	98	0.01154962	0.103732615	0.388	0.155	0.974	0.043801379	0.00163997	0.511141829	0.007342309	0.046717571	0.275784563	0.235755673
chr1	18687127	+	cg15901647	NA	NA	NA	NA	NA	NA		OpenSea	IGSF21	NM_032880	Body			NA				NA	0	IGSF21	0.692002065	3.022748906	2.330746841	2.844557323	22.57329238	2.74E-05	0.011564827	33	2.71E-06	0.014820211	0.099	0.025	0.391	0.000955443	1.66E-05	0.488806311	0.007342309	0.00033412	0.174728888	0.034272416
chr11	57364939	-	cg15918732	NA	NA	NA	NA	NA	NA		OpenSea	SERPING1;SERPING1	NM_001032295;NM_000062	TSS1500;TSS200			NA				TRUE	86	SERPING1	0.974132447	-2.816856469	-3.790988916	-2.058552539	15.72005917	0.000304158	0.017038276	306	0.000892986	0.039169777	1.255	0.54	2.916	0.597524021	0.005899806	0.882565706	0.007342309	0.090380968	0.352036126	0.327613108
chr1	37856881	+	cg15927699	NA	NA	NA	NA	NA	NA		OpenSea						TRUE				NA	63597	ZC3H12A-DT	1.702784029	3.801215536	2.098431507	3.457294128	11.61878933	0.001529295	0.02638564	82	0.002622901	0.0576625	0.438	0.17	1.132	0.088454799	0.001573226	0.558928896	0.007342309	0.01998669	0.22318926	0.168184408
chr7	130646078	+	cg15928106	NA	NA	NA	NA	NA	NA		OpenSea	FLJ43663;FLJ43663	NR_015431;NR_024153	Body;Body	low-CpG:130296547-130296631		TRUE		7:130645892-130646436	Promoter_Associated	NA	0	LINC-PINT	1.317492389	3.808893224	2.491400835	3.421479521	11.37235994	0.001693733	0.027282105	69	0.000629934	0.035124552	0.331	0.119	0.923	0.034576197	0.000867312	0.493711693	0.007342309	0.004634209	0.174728888	0.088936814
chr6	167508053	+	cg16151362	NA	NA	NA	NA	NA	NA	chr6:167507434-167507730	S_Shore						NA	6:167427991-167428055	6:167507626-167508149	Unclassified	NA	0	CCR6	0.359551937	2.773196488	2.413644551	2.526123361	13.93663114	0.000602599	0.020690284	68	0.000559183	0.034384884	0.224	0.082	0.614	0.003658481	2.51E-05	0.488806311	0.007342309	0.007542249	0.177593754	0.101976322
chr11	849153	+	cg16151451	NA	NA	NA	NA	NA	NA	chr11:849087-850982	Island	TSPAN4;TSPAN4;TSPAN4;TSPAN4;TSPAN4;TSPAN4;TSPAN4	NM_001025236;NM_001025239;NM_001025238;NM_001025235;NM_003271;NM_001025237;NM_001025234	5'UTR;5'UTR;5'UTR;5'UTR;5'UTR;5'UTR;5'UTR		DMR	NA	11:839088-840955			NA	0	TSPAN4	-0.279614427	2.387508844	2.667123271	1.959765799	9.231877885	0.004230292	0.036260599	96	0.009738698	0.096563014	0.381	0.131	1.106	0.075902981	0.00182708	0.545667549	0.007342309	0.006181908	0.174728888	0.097046652
chr13	113594722	-	cg16169675	NA	NA	NA	NA	NA	NA	chr13:113597553-113598303	N_Shelf						NA				NA	27074	MCF2L-AS1	0.300415725	-2.473843607	-2.774259332	-1.693899152	6.124182804	0.017788688	0.065655051	281	0.010610855	0.099919068	2.373	0.888	6.346	0.085024834	0.000686972	0.556625199	0.007342309	0.001190734	0.174728888	0.062477498
chr8	65291562	+	cg16189671	NA	NA	NA	NA	NA	NA	chr8:65290108-65290946	S_Shore	MIR124-2	NR_029669	TSS200			NA	8:65454096-65454567			NA	0	MIR124-2HG	-3.055677967	-0.46569648	2.589981487	-1.011201649	6.44623009	0.015220639	0.060963224	105	0.020348405	0.134479333	0.298	0.102	0.869	0.026609809	0.000585944	0.488806311	0.007342309	0.006015778	0.174728888	0.095571688
chr5	2252939	+	cg16247912	NA	NA	NA	NA	NA	NA		OpenSea						NA	5:2305878-2305996			NA	365645	IRX4	-0.851299241	1.35534659	2.206645831	0.966753106	11.55788999	0.001568291	0.026663748	78	0.001730563	0.049413842	0.272	0.101	0.738	0.010556572	4.51E-05	0.488806311	0.007342309	0.017058701	0.219298027	0.156842857
chr15	25380815	-	cg16270051	NA	NA	NA	NA	NA	NA		OpenSea	PAR1	NR_022009	Body			NA				NA	0	IPW	0.992273394	3.191233731	2.198960337	2.671954891	9.285765846	0.004131184	0.036134089	98	0.01154962	0.103732615	0.19	0.062	0.58	0.003554022	5.72E-05	0.488806311	0.007342309	0.000788388	0.174728888	0.051099058
chr3	176381919	-	cg16292085	NA	NA	NA	NA	NA	NA		OpenSea						TRUE				NA	356621	TBL1XR1	-3.082405663	-0.428082736	2.654322928	-0.46162074	11.18720311	0.001829586	0.027900093	77	0.001554886	0.048062669	0.563	0.213	1.486	0.245849396	0.003049778	0.69242848	0.007342309	0.148103083	0.420739063	0.402530625
chr11	6191393	+	cg16309319	NA	NA	NA	NA	NA	NA		OpenSea	OR52B2	NM_001004052	1stExon			NA				NA	0	OR52B2	1.603966933	3.607131952	2.003165018	3.064848945	6.119916985	0.017825687	0.065720649	93	0.007483554	0.086578756	0.302	0.101	0.902	0.032057241	0.000913265	0.493711693	0.007342309	0.003546263	0.174728888	0.084860534
chr4	164245970	-	cg16358044	NA	NA	NA	NA	NA	NA		OpenSea	NPY1R	NM_000909	3'UTR			NA				NA	0	NPY1R	1.070415053	3.391207938	2.320792885	2.943701723	9.063968534	0.00455568	0.037250597	68	0.000559183	0.034384884	0.275	0.097	0.779	0.015081798	0.000230646	0.488806311	0.007342309	0.005480898	0.174728888	0.094678727
chr7	157367142	-	cg16477744	NA	NA	NA	NA	NA	NA	chr7:157369120-157369394	N_Shore	PTPRN2;PTPRN2;MIR153-2;PTPRN2	NM_002847;NM_130842;NR_029689;NM_130843	Body;Body;TSS200;Body			NA	7:157059872-157059921			NA	0	PTPRN2	1.068643295	3.099510599	2.030867304	2.930788094	12.34733217	0.001134849	0.024525964	73	0.001000377	0.040629943	0.29	0.105	0.796	0.016263622	0.000226435	0.488806311	0.007342309	0.006563882	0.174728888	0.097282749
chr11	613632	-	cg16486109	NA	NA	NA	NA	NA	NA	chr11:614760-616068	N_Shore	IRF7;IRF7;IRF7	NM_004031;NM_001572;NM_004029	Body;Body;Body			NA	11:603334-603874	11:613589-613844	Unclassified	NA	0	IRF7	-1.238888491	0.927086064	2.165974555	0.576800766	12.11910529	0.001245299	0.025170324	75	0.001250442	0.04396307	0.291	0.103	0.82	0.019518426	0.00033569	0.488806311	0.007342309	0.005669332	0.174728888	0.094755647
chr16	69958626	+	cg16516248	NA	NA	NA	NA	NA	NA		OpenSea	WWP2;WWP2	NM_199424;NM_007014	TSS1500;Body			TRUE				TRUE	0	WWP2	0.109251657	-3.222011905	-3.331263563	-2.314860595	5.88438418	0.020003169	0.06911611	266	0.034268216	0.171516106	0.991	0.382	2.571	0.985736645	0.006689115	0.997358261	0.007342309	0.089775536	0.350787271	0.327306423
chr16	4733181	-	cg16520815	NA	NA	NA	NA	NA	NA	chr16:4732830-4733184	Island	MGRN1;MGRN1;MGRN1;MGRN1	NM_015246;NM_001142291;NM_001142290;NM_001142289	Body;Body;Body;Body			NA	16:4671578-4673185	16:4732655-4733320	Gene_Associated	TRUE	0	MGRN1	0.548256529	2.856184158	2.307927629	2.878533474	13.98053566	0.000592348	0.020618144	66	0.0004387	0.032328306	0.412	0.157	1.08	0.071291944	0.001582835	0.540581672	0.007342309	0.055390937	0.29527088	0.258252521
chr13	96205184	-	cg16556145	NA	NA	NA	NA	NA	NA	chr13:96204691-96205496	Island	CLDN10;CLDN10;CLDN10	NM_006984;NM_182848;NM_001160100	1stExon;Body;Body		DMR	NA	13:95002693-95003732			TRUE	0	CLDN10	-3.262735788	-5.811515109	-2.548779321	-5.020824001	5.815049804	0.020697606	0.070487517	285	0.007483554	0.086578756	4.457	1.793	11.081	0.001297114	6.77E-05	0.488806311	0.007342309	0.019224231	0.222824442	0.170126048
chr12	54389477	-	cg16600991	NA	NA	NA	NA	NA	NA	chr12:54389113-54389520	Island						NA	12:52674806-52675916	12:54388704-54390580	Unclassified	TRUE	3845	MIR196A2	-3.22075058	-6.229172635	-3.008422055	-4.748697691	2.325830087	0.135311631	0.179185669	250	0.096593883	0.288772199	1.467	0.662	3.253	0.345224951	0.00488764	0.759785234	0.007342309	0.268315087	0.554581734	0.546447593
chr8	3141907	+	cg16785381	NA	NA	NA	NA	NA	NA		OpenSea	CSMD1	NM_033225	Body			NA	8:3129238-3129315	8:3141505-3142664	Unclassified	NA	0	CSMD1	1.520456167	3.853177868	2.3327217	3.429650661	11.00789786	0.001972209	0.028410813	74	0.001119185	0.042635502	0.329	0.12	0.9	0.030377348	0.000464744	0.493711693	0.007342309	0.013727583	0.209035127	0.140534743
chr12	115062659	-	cg16845679	NA	NA	NA	NA	NA	NA		OpenSea						TRUE		12:115062292-115063920	Unclassified_Cell_type_specific	NA	45398	TBX3	0.524851829	3.097306228	2.572454399	2.632787084	17.58557714	0.000152882	0.015650668	58	0.000156182	0.022981676	0.318	0.116	0.877	0.026889148	0.000330127	0.488806311	0.007342309	0.017168681	0.219298027	0.157171675
chr7	52736383	+	cg16918529	NA	NA	NA	NA	NA	NA		OpenSea						NA	7:52703650-52704465			NA	366964	POM121L12	0.506537912	2.801589969	2.295052057	2.696707409	15.7915703	0.000296095	0.016908972	67	0.000495654	0.033277472	0.254	0.088	0.734	0.01130885	0.000183159	0.488806311	0.007342309	0.007239536	0.177138708	0.100484141
chr12	54409485	-	cg16937769	NA	NA	NA	NA	NA	NA	chr12:54408426-54408713	S_Shore	HOXC4;HOXC6;HOXC5	NM_014620;NM_153693;NR_003084	TSS1500;TSS1500;TSS1500			NA				NA	1155	HOXC4	-2.391190199	-4.477425038	-2.086234839	-4.036586636	5.953887081	0.019332218	0.068065739	278	0.013643349	0.111571685	2.253	1.004	5.056	0.048782272	0.000668567	0.516473392	0.007342309	0.038156914	0.256553721	0.218342276
chr15	70767570	-	cg16973527	NA	NA	NA	NA	NA	NA		OpenSea					RDMR	TRUE		15:70767432-70767998	Unclassified_Cell_type_specific	TRUE	179321	UACA	-0.414490209	2.311089935	2.725580144	1.52725871	8.735849897	0.005271047	0.039295456	87	0.004295199	0.069533914	0.415	0.162	1.06	0.065998009	0.001209178	0.534537424	0.007342309	0.017362153	0.219298027	0.160448721
chr1	119526060	+	cg16990168	NA	NA	NA	NA	NA	NA	chr1:119526782-119527192	N_Shore	TBX15	NM_152380	5'UTR			NA	1:119327514-119328027			NA	0	TBX15	1.345037012	-0.908466057	-2.253503068	-0.640109777	10.4169412	0.002532076	0.03050212	289	0.005190804	0.074756989	2.104	0.949	4.668	0.067177223	0.001597252	0.535087173	0.007342309	0.022541466	0.227280396	0.17821423
chr12	128596903	-	cg17025149	NA	NA	NA	NA	NA	NA		OpenSea						TRUE				NA	155043	TMEM132C	-2.840900392	0.514420996	3.355321387	-0.244414293	11.76074986	0.001442328	0.026115657	79	0.001923674	0.050977352	0.366	0.139	0.967	0.042507374	0.000731323	0.509435895	0.007342309	0.015388845	0.215757691	0.153714406
chr2	6072933	+	cg17050941	NA	NA	NA	NA	NA	NA		OpenSea	LOC150622	NR_026832	Body			NA	2:5990370-5990482			NA	0	SILC1	0.383157113	2.538288517	2.155131404	2.15354595	10.74777069	0.002200475	0.02938544	83	0.002901521	0.059979953	0.345	0.129	0.923	0.034056095	0.001174393	0.493711693	0.007342309	0.010730862	0.193514076	0.123122815
chr4	81189774	+	cg17080423	NA	NA	NA	NA	NA	NA	chr4:81187494-81187913	S_Shore	FGF5;FGF5	NM_033143;NM_004464	Body;Body			NA	4:81408686-81408960			NA	0	FGF5	-1.081380681	-3.144242684	-2.062862003	-2.668524742	10.26662797	0.002699922	0.03107509	297	0.002368219	0.055338935	2.289	1.016	5.158	0.045698101	0.000520224	0.514636282	0.007342309	0.009494781	0.185690505	0.125647173
chr1	18806982	+	cg17156862	NA	NA	NA	NA	NA	NA	chr1:18808873-18809667	N_Shore	KLHDC7A	NM_152375	TSS1500		RDMR	TRUE				NA	440	KLHDC7A	0.121117778	2.306259536	2.185141758	1.890272906	10.31540855	0.002644192	0.030871568	87	0.004295199	0.069533914	0.32	0.107	0.952	0.040464653	0.001107374	0.504805111	0.007342309	0.004255713	0.174728888	0.087772046
chr10	11727286	+	cg17184704	NA	NA	NA	NA	NA	NA		OpenSea						TRUE		10:11726524-11727581	Unclassified	TRUE	57068	ECHDC3	-2.750111654	0.11694911	2.867060764	-0.317557722	9.487046398	0.003782306	0.035174578	114	0.039458443	0.183885208	0.318	0.114	0.885	0.028327442	0.000681862	0.489823508	0.007342309	0.003302962	0.174728888	0.08398478
chr17	9862900	-	cg17192115	NA	NA	NA	NA	NA	NA		OpenSea	GAS7;GAS7;GAS7;GAS7	NM_201432;NM_001130831;NM_201433;NM_003644	Body;Body;Body;TSS200		DMR	NA	17:9803598-9803746	17:9861655-9863404	Unclassified_Cell_type_specific	TRUE	0	GAS7	-3.428631467	-1.091558812	2.337072655	-0.952336852	6.931382157	0.012075551	0.054944895	98	0.01154962	0.103732615	0.336	0.132	0.855	0.0222058	0.000384175	0.488806311	0.007342309	0.022838886	0.227907235	0.175375008
chr7	1708823	+	cg17202717	NA	NA	NA	NA	NA	NA	chr7:1703861-1710517	Island						NA	7:1675072-1675350			NA	39973	ELFN1	-1.198402784	1.972071869	3.170474652	1.613615029	22.01957149	3.29E-05	0.011564827	57	0.000136243	0.022173001	0.448	0.172	1.164	0.099170916	0.001804818	0.571671999	0.007342309	0.022743631	0.227906536	0.175150391
chr18	21572748	+	cg17205313	NA	NA	NA	NA	NA	NA		OpenSea	TTC39C;TTC39C	NM_153211;NM_153211	5'UTR;1stExon			TRUE		18:21572543-21572968	Promoter_Associated_Cell_type_specific	NA	0	TTC39C	-0.230339868	-2.393826365	-2.163486497	-2.29904115	20.55339551	5.39E-05	0.011878851	319	0.000178725	0.023586058	1.635	0.629	4.247	0.312749204	0.003191896	0.737131676	0.007342309	0.006133034	0.174728888	0.101564026
chr3	119298222	+	cg17283447	NA	NA	NA	NA	NA	NA	chr3:119298284-119298983	N_Shore	ADPRH	NM_001125	TSS1500			TRUE	3:120780912-120781534	3:119298137-119299617	Unclassified	NA	299	ADPRH	-0.779647039	-3.83505517	-3.055408131	-2.457225508	5.012827407	0.030937972	0.084893235	259	0.055318019	0.217072678	1.083	0.484	2.422	0.846938759	0.007054464	0.965029524	0.007342309	0.448933443	0.695781122	0.693107956
chr6	134491531	-	cg17284168	NA	NA	NA	NA	NA	NA		OpenSea	SGK1;SGK1;SGK1;SGK1	NM_001143676;NM_001143678;NM_005627;NM_001143677	Body;Body;Body;Body			NA	6:134533114-134533234			NA	0	SGK1	-0.204556394	2.958519286	3.16307568	2.348992424	13.36829357	0.000753648	0.021982697	71	0.000796033	0.037992652	0.345	0.121	0.983	0.046423339	0.001023433	0.515425888	0.007342309	0.007064065	0.176818714	0.100260972
chr1	67218135	-	cg17284804	NA	NA	NA	NA	NA	NA	chr1:67218079-67218293	Island	TCTEX1D1	NM_152665	TSS200			TRUE	1:66990357-66990961			NA	3	DYNLT5	-0.19305304	-2.823576112	-2.630523071	-2.569170351	13.77140985	0.000642892	0.020920715	304	0.001119185	0.042635502	1.581	0.705	3.548	0.266329932	0.00322138	0.705470042	0.007342309	0.033489344	0.246934906	0.206281087
chr5	142780254	+	cg17342132	NA	NA	NA	NA	NA	NA	chr5:142782071-142785071	N_Shore	NR3C1;NR3C1;NR3C1;NR3C1;NR3C1;NR3C1;NR3C1	NM_001018076;NM_000176;NM_001024094;NM_001020825;NM_001018075;NM_001018077;NM_001018074	Body;Body;Body;Body;Body;Body;Body		RDMR	NA		5:142780252-142780340	Promoter_Associated_Cell_type_specific	NA	0	NR3C1	1.239697798	-1.952466206	-3.192164004	-1.513766084	15.41330114	0.00034147	0.017421272	307	0.000796033	0.037992652	1.777	0.764	4.136	0.181982087	0.003438824	0.646533678	0.007342309	0.029827156	0.239579585	0.197378074
chr15	66795208	-	cg17352276	NA	NA	NA	NA	NA	NA		OpenSea	SNORD16;RPL4;SNORD18B	NR_002440;NM_000968;NR_002442	Body;Body;TSS1500			NA				NA	0	RPL4	0.196214806	3.050468603	2.854253797	2.456174051	8.374769665	0.00619895	0.042066647	94	0.008178702	0.089858416	0.314	0.113	0.872	0.026206168	0.000343248	0.488806311	0.007342309	0.00736183	0.177138708	0.101010279
chr7	157435269	+	cg17387069	NA	NA	NA	NA	NA	NA		OpenSea	PTPRN2;PTPRN2;PTPRN2	NM_002847;NM_130842;NM_130843	Body;Body;Body			NA	7:157128005-157128059			NA	0	PTPRN2	0.469103121	3.233341202	2.764238081	2.696348666	13.60563008	0.000686197	0.021180607	67	0.000495654	0.033277472	0.288	0.104	0.798	0.016707237	0.000152435	0.488806311	0.007342309	0.007738687	0.178197552	0.103358998
chr7	1709263	+	cg17475110	NA	NA	NA	NA	NA	NA	chr7:1703861-1710517	Island						TRUE	7:1675418-1677352	7:1709238-1709378	Unclassified	NA	39533	ELFN1	-1.790315943	0.709257254	2.499573197	0.537133138	12.06077233	0.00127532	0.025170324	78	0.001730563	0.049413842	0.385	0.139	1.063	0.065391576	0.00151427	0.534537424	0.007342309	0.012543318	0.203890867	0.135299088
chr10	28970998	-	cg17482424	NA	NA	NA	NA	NA	NA	chr10:28965704-28967266	S_Shelf	BAMBI	NM_012342	Body			NA				NA	0	BAMBI	-0.335608096	-3.22195857	-2.886350474	-2.623922596	15.18042161	0.000373014	0.018177918	319	0.000178725	0.023586058	1.158	0.504	2.66	0.729600723	0.006819032	0.928176348	0.007342309	0.100064492	0.363431141	0.341372929
chr1	5568743	-	cg17518949	NA	NA	NA	NA	NA	NA		OpenSea						NA		1:5568663-5568961	Unclassified_Cell_type_specific	NA	55386	NA	0.297231317	2.468322262	2.171090945	2.031296241	12.36671352	0.00112596	0.024525964	71	0.000796033	0.037992652	0.229	0.079	0.667	0.006908933	9.50E-05	0.488806311	0.007342309	0.002618181	0.174728888	0.076976326
chr7	143154736	+	cg17533563	NA	NA	NA	NA	NA	NA		OpenSea						TRUE				NA	0	EPHA1-AS1	-1.206463434	0.861407509	2.067870943	0.765592144	7.593351439	0.008859668	0.048239618	96	0.009738698	0.096563014	0.322	0.127	0.822	0.017725105	0.000163588	0.488806311	0.007342309	0.019389367	0.222824442	0.166594527
chr19	55417496	+	cg17804112	NA	NA	NA	NA	NA	NA		OpenSea	NCR1;NCR1;NCR1;NCR1;NCR1	NR_027043;NM_001145457;NM_001145458;NR_027041;NM_004829	TSS200;TSS200;TSS200;TSS200;TSS200			TRUE				NA	10	NCR1	0.966744547	4.686943286	3.720198739	4.180295378	17.78677046	0.000142172	0.014986084	60	0.000204178	0.02487784	0.334	0.12	0.929	0.03571432	0.000656396	0.495124815	0.007342309	0.005470145	0.174728888	0.093995911
chr19	36035831	+	cg17810176	NA	NA	NA	NA	NA	NA	chr19:36036002-36036607	N_Shore	GAPDHS;TMEM147	NM_014364;NM_032635	Body;TSS1500		DMR	NA	19:40727671-40728829			NA	0	GAPDHS	-3.815791452	0.955931184	4.771722636	0.108134967	15.6961567	0.000306904	0.017038276	75	0.001250442	0.04396307	0.328	0.118	0.911	0.032431854	0.000759797	0.493711693	0.007342309	0.003434619	0.174728888	0.084860534
chr19	15917833	+	cg17850597	NA	NA	NA	NA	NA	NA	chr19:15918423-15918704	N_Shore	OR10H1;OR10H1	NM_013940;NM_013940	1stExon;3'UTR			NA				NA	0	OR10H1	1.186615552	3.44373111	2.257115558	2.858144088	5.978465487	0.019100794	0.067722708	91	0.006245903	0.080398976	0.457	0.179	1.162	0.099906578	0.002474821	0.573032627	0.007342309	0.048503548	0.280342677	0.241008031
chr19	54204449	+	cg17857791	NA	NA	NA	NA	NA	NA		OpenSea	MIR520B	NR_030195	TSS200			NA				NA	30	MIR520B	0.893660725	3.043163299	2.149502574	2.629567493	10.18314353	0.002798216	0.031446583	82	0.002622901	0.0576625	0.393	0.151	1.024	0.055926806	0.001154613	0.524841837	0.007342309	0.023641633	0.228470868	0.177663026
chr20	44330621	+	cg17890298	NA	NA	NA	NA	NA	NA		OpenSea	WFDC13;WFDC10B;WFDC10B	NM_172005;NM_172131;NM_172006	TSS200;Body;5'UTR			NA				NA	0	WFDC10B	0.385108359	2.473895761	2.088787402	2.014350405	9.013434217	0.004658751	0.03746912	97	0.010610855	0.099919068	0.406	0.159	1.037	0.059448814	0.000704181	0.52841061	0.007342309	0.031879533	0.244432482	0.197793592
chr14	72799938	+	cg17922283	NA	NA	NA	NA	NA	NA		OpenSea	RGS6	NM_004296	Body			TRUE				NA	0	RGS6	0.034764785	2.658207728	2.623442943	2.600839874	21.9854568	3.33E-05	0.011564827	56	0.000118642	0.021097742	0.309	0.109	0.875	0.027079282	0.000564429	0.488806311	0.007342309	0.005214672	0.174728888	0.093382965
chr4	13530923	-	cg17922359	NA	NA	NA	NA	NA	NA	chr4:13530847-13531244	Island						NA	4:13139946-13140065			NA	0	LINC01097	-2.652837631	-5.295078026	-2.642240395	-4.231882031	4.158694943	0.048238329	0.105511113	247	0.1147177	0.314572108	3.503	1.5	8.185	0.003780628	0.000188819	0.488806311	0.007342309	0.028839917	0.237752508	0.194200302
chr15	96906859	+	cg17982497	NA	NA	NA	NA	NA	NA	chr15:96904722-96905050	S_Shore					RDMR	NA				NA	23366	NR2F2	1.780179482	-0.906925809	-2.687105291	-0.876019712	22.09517155	3.21E-05	0.011564827	306	0.000892986	0.039169777	1.375	0.61	3.101	0.442478726	0.004918636	0.8176708	0.007342309	0.074276223	0.330223419	0.30269141
chr14	88458917	+	cg18103730	NA	NA	NA	NA	NA	NA	chr14:88459118-88459689	N_Shore	GALC;GALC	NM_000153;NM_001037525	Body;Body			NA	14:87528514-87529442	14:88458645-88460171	Promoter_Associated	NA	0	GALC	-0.222012886	-4.062942869	-3.840929983	-2.421165766	4.068174361	0.050619925	0.108004147	261	0.04844585	0.203267787	1.925	0.838	4.421	0.12278659	0.002555271	0.596154218	0.007342309	0.012324911	0.203108325	0.144380936
chr5	180219707	+	cg18114890	NA	NA	NA	NA	NA	NA	chr5:180219007-180219883	Island	MGAT1;MGAT1;MGAT1;MGAT1;MGAT1	NM_001114618;NM_001114620;NM_002406;NM_001114617;NM_001114619	Body;Body;Body;Body;Body			NA	5:180151328-180152449			NA	0	MGAT1	3.056691726	5.315003327	2.258311601	4.783704755	12.30643021	0.001153853	0.024606952	65	0.000387704	0.031217641	0.323	0.116	0.904	0.031333913	0.000655443	0.493711693	0.007342309	0.01057164	0.193168876	0.121671656
chr10	70847430	-	cg18278184	NA	NA	NA	NA	NA	NA		OpenSea	SRGN	NM_002727	TSS1500			NA		10:70847334-70848080	Promoter_Associated	NA	396	SRGN	0.161018703	-3.089012758	-3.250031461	-2.169551286	8.517008128	0.005814153	0.040950995	282	0.009738698	0.096563014	1.206	0.453	3.209	0.707793077	0.005596784	0.921078937	0.007342309	0.019141639	0.222824442	0.170126048
chr18	28742633	+	cg18356799	NA	NA	NA	NA	NA	NA		OpenSea	DSC1;DSC1;DSC1;DSC1	NM_024421;NM_004948;NM_024421;NM_004948	1stExon;5'UTR;5'UTR;1stExon			NA				NA	0	DSC1	1.050750027	3.116284134	2.065534107	2.570474974	5.86560791	0.020188709	0.069456305	103	0.017390537	0.124488027	0.429	0.169	1.088	0.07477596	0.00126209	0.543551893	0.007342309	0.044055018	0.26822402	0.227314778
chr19	16045054	-	cg18449879	NA	NA	NA	NA	NA	NA		OpenSea	CYP4F11;CYP4F11	NM_021187;NM_001128932	1stExon;Body			NA				NA	0	CYP4F11	0.026533792	2.13608605	2.109552259	2.044130089	15.52231963	0.000327684	0.017203312	60	0.000204178	0.02487784	0.359	0.132	0.973	0.043980057	0.00069576	0.511141829	0.007342309	0.017112319	0.219298027	0.157138697
chr19	10928178	-	cg18544365	NA	NA	NA	NA	NA	NA		OpenSea	MIR199A1;DNM2;DNM2;DNM2;DNM2	NR_029586;NM_004945;NM_001005361;NM_001005362;NM_001005360	TSS200;Body;Body;Body;Body			NA	19:10789078-10789559			TRUE	0	DNM2	0.901807787	3.057053596	2.155245808	2.613234044	15.78321929	0.000297025	0.016921684	57	0.000136243	0.022173001	0.265	0.086	0.818	0.020866085	0.000604244	0.488806311	0.007342309	0.00211565	0.174728888	0.064654779
chr7	157475548	-	cg18628367	NA	NA	NA	NA	NA	NA	chr7:157476886-157486719	N_Shore	PTPRN2;PTPRN2;PTPRN2	NM_002847;NM_130842;NM_130843	Body;Body;Body			TRUE	7:157168186-157168588			NA	0	PTPRN2	0.054056506	2.432960933	2.378904427	1.920141936	8.265933441	0.006511713	0.042958385	91	0.006245903	0.080398976	0.29	0.102	0.827	0.020643248	0.000423995	0.488806311	0.007342309	0.003643487	0.174728888	0.084860534
chr5	3599719	+	cg18635552	NA	NA	NA	NA	NA	NA	chr5:3594467-3603054	Island	IRX1	NM_024337	Body			NA	5:3652193-3654179			TRUE	0	IRX1	-2.098957573	-5.326259829	-3.227302256	-4.550601694	12.34423475	0.001136276	0.024525964	296	0.002622901	0.0576625	1.642	0.705	3.825	0.25023977	0.003144197	0.695467843	0.007342309	0.010833586	0.193718925	0.135299722
chr14	74486651	+	cg18638434	NA	NA	NA	NA	NA	NA	chr14:74485325-74486356	S_Shore	C14orf45;ENTPD5	NM_025057;NM_001249	Body;TSS1500			NA		14:74484834-74486773	Promoter_Associated	NA	0	BBOF1	0.366126454	-3.471971276	-3.83809773	-2.247942474	7.600581324	0.008830082	0.048239618	275	0.017390537	0.124488027	1.255	0.558	2.822	0.58330402	0.006144688	0.877140448	0.007342309	0.165844124	0.443438926	0.428076283
chr2	193256	-	cg18672716	NA	NA	NA	NA	NA	NA		OpenSea						NA	2:183240-183564			NA	24878	SH3YL1	0.74007291	3.570592277	2.830519367	2.64287121	5.915040388	0.01970418	0.068458683	94	0.008178702	0.089858416	0.275	0.1	0.758	0.012566268	0.000226607	0.488806311	0.007342309	0.002804978	0.174728888	0.078444254
chr22	19962042	+	cg18704527	NA	NA	NA	NA	NA	NA	chr22:19960524-19961327	S_Shore	ARVCF	NM_001670	Body			NA		22:19961968-19962351	Unclassified	NA	0	ARVCF	-2.323729754	0.785311565	3.109041319	0.097296156	9.503531654	0.003755156	0.035098474	94	0.008178702	0.089858416	0.275	0.098	0.776	0.014721481	0.000384046	0.488806311	0.007342309	0.00474386	0.174728888	0.089718221
chr18	21572656	+	cg18719665	NA	NA	NA	NA	NA	NA		OpenSea	TTC39C	NM_153211	TSS200			TRUE		18:21572543-21572968	Promoter_Associated_Cell_type_specific	NA	79	TTC39C	-0.5898234	-2.708058431	-2.11823503	-2.49010112	19.62675653	7.41E-05	0.013753209	322	0.000118642	0.021097742	1.535	0.624	3.775	0.350274257	0.003563799	0.763527921	0.007342309	0.020575937	0.224904571	0.173733224
chr2	113594611	-	cg18773937	NA	NA	NA	NA	NA	NA		OpenSea	IL1B	NM_000576	TSS1500			NA				NA	254	IL1B	-1.380188923	1.269038758	2.649227681	1.140074556	21.6935733	3.67E-05	0.011564827	54	8.95E-05	0.019908586	0.191	0.064	0.573	0.003158959	5.63E-05	0.488806311	0.007342309	0.001790024	0.174728888	0.058048995
chr19	58988182	+	cg18786995	NA	NA	NA	NA	NA	NA	chr19:58986853-58988049	S_Shore	ZNF446	NM_017908	5'UTR			NA		19:58986683-58988311	Promoter_Associated	NA	0	ZNF446	-0.850594221	-3.904944315	-3.054350094	-2.83338293	4.173993766	0.047848122	0.105103614	254	0.075990535	0.255933898	1.375	0.591	3.201	0.460215976	0.006224583	0.825924378	0.007342309	0.168155375	0.4454051	0.431348216
chr10	22542024	+	cg18794404	NA	NA	NA	NA	NA	NA	chr10:22540707-22542739	Island					DMR	NA	10:22580930-22582733			TRUE	0	LOC100130992	0.343529081	-2.742241493	-3.085770574	-2.339062968	6.248270175	0.016747823	0.063964283	275	0.017390537	0.124488027	1.653	0.741	3.69	0.21948279	0.003546081	0.676892919	0.007342309	0.071050504	0.325775997	0.297033846
chr3	4509268	-	cg18847227	NA	NA	NA	NA	NA	NA	chr3:4508608-4508964	S_Shore	SUMF1;SUMF1;SUMF1	NM_001164674;NM_182760;NM_001164675	TSS1500;TSS1500;TSS1500			NA		3:4508107-4509338	Promoter_Associated	NA	301	SUMF1	1.74368059	-0.994940221	-2.738620811	-0.932075448	5.437126605	0.024970819	0.076755596	271	0.02372186	0.1444227	2.524	1.055	6.039	0.037558102	0.00056354	0.495841564	0.007342309	0.001805819	0.174728888	0.075839672
chr1	18367799	+	cg18890112	NA	NA	NA	NA	NA	NA		OpenSea						NA		1:18367775-18368424	Unclassified_Cell_type_specific	NA	66439	IGSF21	0.248920496	2.684156547	2.435236051	2.156817797	9.368806732	0.003983268	0.035817302	95	0.008929216	0.093551614	0.284	0.103	0.786	0.015330628	0.000541327	0.488806311	0.007342309	0.004347487	0.174728888	0.087942235
chr5	72739768	-	cg19092317	NA	NA	NA	NA	NA	NA	chr5:72740051-72740800	N_Shore					RDMR	TRUE	5:72775495-72776311	5:72739651-72739842	Unclassified_Cell_type_specific	NA	54480	BTF3	-0.453761378	-3.784314734	-3.330553356	-3.31577188	6.604343085	0.014108491	0.058712219	267	0.031893802	0.165737653	2.284	1.037	5.033	0.040417062	0.001281802	0.504659498	0.007342309	0.024888907	0.229996831	0.184225009
chr6	136043961	+	cg19350115	NA	NA	NA	NA	NA	NA		OpenSea						TRUE				TRUE	6767	AHI1-DT	-0.537644407	1.540336092	2.077980499	1.026193032	7.865615153	0.007815278	0.045878637	109	0.027554839	0.154259538	0.262	0.095	0.725	0.009859299	0.000198981	0.488806311	0.007342309	0.010196344	0.190357938	0.11897647
chr7	87936225	-	cg19430577	NA	NA	NA	NA	NA	NA		OpenSea	STEAP4	NM_024636	TSS200			NA	7:87774014-87774219			NA	0	STEAP4	-1.275975478	-4.344449719	-3.06847424	-3.229637782	1.583927378	0.215678011	0.232032408	238	0.184746329	0.404317494	1.224	0.564	2.66	0.609118281	0.006120394	0.88686374	0.007342309	0.409435557	0.667059263	0.663671678
chr3	149327651	-	cg19483007	NA	NA	NA	NA	NA	NA		OpenSea	WWTR1;WWTR1;WWTR1	NM_015472;NM_001168278;NM_001168280	Body;Body;Body			TRUE		3:149327380-149327656	Unclassified_Cell_type_specific	NA	0	WWTR1	-0.346137473	2.074237583	2.420375056	1.842042984	13.15956307	0.000818777	0.022632808	72	0.000892986	0.039169777	0.319	0.117	0.873	0.026084069	0.000396179	0.488806311	0.007342309	0.009996344	0.189230341	0.117741696
chr19	2425476	-	cg19497523	NA	NA	NA	NA	NA	NA	chr19:2424005-2427983	Island	TMPRSS9	NM_182973	Body			NA	19:2375751-2376701	19:2425434-2426038	Promoter_Associated_Cell_type_specific	NA	0	TMPRSS9	0.40987151	2.805025278	2.395153769	2.596095653	10.8045977	0.002148317	0.029172211	74	0.001119185	0.042635502	0.132	0.036	0.484	0.002277432	0.000117648	0.488806311	0.007342309	0.00090948	0.174728888	0.052363577
chr19	51375975	+	cg19582822	NA	NA	NA	NA	NA	NA		OpenSea	KLK2;KLK2	NM_001002231;NM_005551	TSS1500;TSS1500			NA				NA	712	KLK2	-0.294904506	1.943057891	2.237962397	1.812882386	12.99891199	0.000872953	0.022928346	74	0.001119185	0.042635502	0.348	0.122	0.995	0.048924816	0.001268533	0.516473392	0.007342309	0.004166733	0.174728888	0.087239151
chr10	89621792	-	cg19634213	NA	NA	NA	NA	NA	NA	chr10:89621772-89624128	Island	PTEN;KILLIN	NM_000314;NM_001126049	TSS1500;1stExon			NA	10:89611278-89614148	10:89621429-89622724	Promoter_Associated	TRUE	0	KLLN	0.522484269	-2.105344319	-2.627828588	-1.596714969	8.147902673	0.006870035	0.043708527	270	0.025578074	0.149214613	2.487	1.054	5.868	0.037454279	0.001456543	0.495841564	0.007342309	0.037175796	0.254126576	0.216331091
chr7	157394970	-	cg19689679	NA	NA	NA	NA	NA	NA		OpenSea	PTPRN2;PTPRN2;PTPRN2	NM_002847;NM_130842;NM_130843	Body;Body;Body			NA	7:157087731-157088242			NA	0	PTPRN2	1.169427838	3.288908154	2.119480316	2.974258246	11.20933211	0.001812758	0.027843511	83	0.002901521	0.059979953	0.356	0.132	0.956	0.040429482	0.000714132	0.504659498	0.007342309	0.016361856	0.218765671	0.157138697
chr17	44847427	-	cg19711530	NA	NA	NA	NA	NA	NA	chr17:44847139-44847463	Island	WNT3	NM_030753	Body			NA		17:44847038-44847901	Unclassified_Cell_type_specific	NA	0	WNT3	-1.325973497	-3.853894328	-2.527920831	-2.980976865	2.270949014	0.13987725	0.182553722	238	0.184746329	0.404317494	2.884	1.315	6.323	0.008203635	0.000490179	0.488806311	0.007342309	0.014158107	0.210702616	0.154144599
chr4	109087912	+	cg19737633	NA	NA	NA	NA	NA	NA	chr4:109087747-109090407	Island	LOC641518;LEF1;LEF1;LEF1;LEF1;LEF1	NR_029374;NM_001166119;NM_001130714;NM_001166119;NM_001130713;NM_016269	TSS1500;1stExon;Body;5'UTR;Body;Body		RDMR	TRUE	4:109307079-109308951			NA	0	LEF1	0.899644391	-2.158520838	-3.058165229	-1.051266578	6.38714528	0.015660128	0.061851232	262	0.04528083	0.19694959	1.198	0.517	2.777	0.673249278	0.005236857	0.909619187	0.007342309	0.428851227	0.680972279	0.677922288
chr3	18467816	+	cg19818826	NA	NA	NA	NA	NA	NA	chr3:18466298-18466604	S_Shore	SATB1;SATB1	NM_002971;NM_001131010	TSS1500;5'UTR			NA				NA	0	SATB1	1.012662135	-2.214572507	-3.227234641	-1.667890873	7.759688727	0.008205051	0.046864481	274	0.018820176	0.129566641	1.57	0.634	3.884	0.329296573	0.003722528	0.750385825	0.007342309	0.027445522	0.235301076	0.191150367
chr14	57264287	-	cg19871940	NA	NA	NA	NA	NA	NA	chr14:57264638-57265561	N_Shore					DMR	NA	14:56333939-56335314			NA	3136	OTX2	-1.336508143	-4.507232343	-3.1707242	-3.390262192	2.309693891	0.136635827	0.180137494	243	0.142796353	0.352245282	1.852	0.721	4.757	0.200280414	0.00547526	0.659431415	0.007342309	0.6461286	0.831273078	0.83069049
chr22	17309849	-	cg19961720	NA	NA	NA	NA	NA	NA		OpenSea	HSFYP1	NR_003607	Body			NA				NA	0	HSFY1P1	1.652806527	3.73049294	2.077686413	3.410219608	12.21632158	0.001196919	0.024923284	67	0.000495654	0.033277472	0.303	0.109	0.839	0.02153216	0.000423805	0.488806311	0.007342309	0.005719787	0.174728888	0.095268678
chr11	67982703	+	cg20092736	NA	NA	NA	NA	NA	NA	chr11:67980011-67982068	S_Shore						NA	11:67739054-67739312	11:67982239-67982900	Unclassified_Cell_type_specific	NA	1634	KMT5B	1.888670503	4.11110365	2.222433148	3.858844566	10.40247661	0.002547735	0.0305109	87	0.004295199	0.069533914	0.415	0.162	1.06	0.065998009	0.001209178	0.534537424	0.007342309	0.017362153	0.219298027	0.160448721
chr4	79971432	-	cg20137991	NA	NA	NA	NA	NA	NA		OpenSea						NA	4:80190432-80190505			NA	0	LINC01088	1.594482384	4.897369769	3.302887386	4.107043178	7.661153249	0.008586329	0.047704804	90	0.005697036	0.077263958	0.301	0.107	0.844	0.022460898	0.000313953	0.488806311	0.007342309	0.005869939	0.174728888	0.095571688
chr2	113594343	-	cg20157753	NA	NA	NA	NA	NA	NA		OpenSea	IL1B;IL1B	NM_000576;NM_000576	1stExon;5'UTR			NA				NA	0	IL1B	0.290598862	2.313609918	2.023011056	1.901677609	10.25449923	0.002713971	0.031100819	81	0.002368219	0.055338935	0.258	0.095	0.703	0.008103776	0.000106161	0.488806311	0.007342309	0.003990963	0.174728888	0.08567385
chr13	30077315	+	cg20165694	NA	NA	NA	NA	NA	NA	chr13:30077245-30077490	Island	MTUS2;MTUS2	NM_015233;NM_001033602	Body;Body			NA	13:28975267-28975490			NA	0	MTUS2	-2.527585225	0.111325914	2.638911139	-1.14508281	1.277013114	0.265357465	0.259042207	154	0.347259356	0.569881495	0.425	0.159	1.135	0.087832769	0.000901491	0.558500662	0.007342309	0.040000572	0.259365663	0.217493206
chr4	148283066	+	cg20168495	NA	NA	NA	NA	NA	NA		OpenSea						TRUE				TRUE	119001	EDNRA	0.182367946	2.365580766	2.18321282	1.870690895	12.82766261	0.000934906	0.02355362	76	0.00139528	0.045836227	0.322	0.11	0.942	0.038508531	0.001068968	0.499685114	0.007342309	0.004471829	0.174728888	0.088936814
chr3	181445156	+	cg20177650	NA	NA	NA	NA	NA	NA	chr3:181444409-181445000	S_Shore	SOX2OT	NR_004053	Body		DMR	NA	3:182927525-182927887	3:181444950-181445162	Unclassified_Cell_type_specific	NA	0	SOX2-OT	0.296994168	-1.871947785	-2.168941953	-1.504944924	1.949319634	0.170557192	0.203665166	235	0.213828953	0.437605869	3.107	1.319	7.319	0.009516373	0.000225926	0.488806311	0.007342309	0.006825888	0.17656735	0.107548793
chr7	142012034	-	cg20220755	NA	NA	NA	NA	NA	NA		OpenSea						NA				NA	39965	NA	0.151395039	3.0651192	2.913724161	2.536136722	17.22250948	0.000174422	0.015889	58	0.000156182	0.022981676	0.141	0.041	0.489	0.002005881	7.06E-05	0.488806311	0.007342309	0.001161724	0.174728888	0.054610124
chr7	130646051	+	cg20228731	NA	NA	NA	NA	NA	NA		OpenSea	FLJ43663;FLJ43663	NR_015431;NR_024153	Body;Body	low-CpG:130296547-130296631		TRUE		7:130645892-130646436	Promoter_Associated	NA	0	LINC-PINT	1.61223903	4.15110782	2.53886879	3.648455252	10.90593617	0.002058535	0.02868451	68	0.000559183	0.034384884	0.331	0.119	0.923	0.034576197	0.000867312	0.493711693	0.007342309	0.004634209	0.174728888	0.088936814
chr3	99595026	+	cg20276377	NA	NA	NA	NA	NA	NA	chr3:99594969-99595215	Island	C3orf26;FILIP1L;MIR548G;FILIP1L;FILIP1L;FILIP1L	NM_032359;NM_182909;NR_031662;NM_014890;NM_014890;NM_001042459	Body;Body;Body;1stExon;5'UTR;Body	high-CpG:101077605-101077858		NA	3:101077583-101077945	3:99594303-99596028	Promoter_Associated	TRUE	0	MIR548G	-4.489956984	-0.800629844	3.68932714	-1.27772374	9.306708946	0.004093336	0.036072912	97	0.010610855	0.099919068	0.253	0.092	0.691	0.007368997	7.46E-05	0.488806311	0.007342309	0.008317453	0.181406223	0.107548793
chr1	151513456	+	cg20294789	NA	NA	NA	NA	NA	NA	chr1:151512661-151513199	S_Shore	TUFT1;TUFT1	NM_001126337;NM_020127	Body;Body			NA	1:149780042-149780131	1:151511981-151513635	Promoter_Associated	NA	0	TUFT1	-0.271307921	-3.364553485	-3.093245564	-2.257253631	5.879634411	0.02004993	0.069217709	264	0.039458443	0.183885208	1.401	0.563	3.488	0.468123177	0.004959394	0.829148528	0.007342309	0.019536265	0.223027146	0.17102919
chr17	72426797	-	cg20417953	NA	NA	NA	NA	NA	NA	chr17:72426783-72428977	Island	GPRC5C	NM_022036	TSS1500		RDMR	NA	17:69938308-69940708	17:72426251-72427540	Unclassified_Cell_type_specific	NA	868	GPRC5C	-0.800378262	-4.040666583	-3.240288321	-3.134729243	6.113678203	0.017879949	0.065771513	270	0.025578074	0.149214613	1.424	0.579	3.502	0.44184384	0.00513797	0.817170692	0.007342309	0.025189116	0.230322639	0.185357736
chr10	93999132	-	cg20441135	NA	NA	NA	NA	NA	NA	chr10:93999131-94000015	Island	CPEB3	NM_014912	Body			NA	10:93989112-93990284			TRUE	0	CPEB3	1.698112568	-1.7941755	-3.492288068	-1.025350618	7.288233838	0.010210284	0.051089132	261	0.04844585	0.203267787	1.002	0.437	2.298	0.996082679	0.00731764	0.998863386	0.007342309	0.244041161	0.533574108	0.523906682
chr2	134023662	-	cg20514322	NA	NA	NA	NA	NA	NA	chr2:134023947-134024467	N_Shore	NCKAP5;NCKAP5	NM_207363;NM_207481	Body;Body			NA	2:133740132-133741039			TRUE	0	NCKAP5	0.691588285	-2.275925244	-2.967513529	-2.557206286	24.55531028	1.44E-05	0.011564827	331	3.13E-05	0.016039343	3.125	1.274	7.663	0.012787748	0.000101894	0.488806311	0.007342309	0.000301023	0.174728888	0.047939709
chr8	97004219	+	cg20537987	NA	NA	NA	NA	NA	NA		OpenSea					RDMR	NA				NA	43642	SRSF3P2	0.045377289	3.181705982	3.136328693	2.490289763	11.19438889	0.001824104	0.027900093	77	0.001554886	0.048062669	0.303	0.108	0.851	0.023429231	0.000358425	0.488806311	0.007342309	0.007558701	0.177617897	0.103125836
chr11	4606701	+	cg20576955	NA	NA	NA	NA	NA	NA		OpenSea	OR52I2	NM_001005170	TSS1500			NA				NA	1318	OR52I2	-0.334879133	2.080224438	2.415103571	1.724626757	13.27146607	0.000783151	0.022150079	69	0.000629934	0.035124552	0.308	0.107	0.881	0.028095799	0.000594868	0.489719142	0.007342309	0.005208083	0.174728888	0.093263472
chr11	1028356	-	cg20625588	NA	NA	NA	NA	NA	NA	chr11:1029083-1029390	N_Shore	MUC6	NM_005961	Body			NA	11:1018261-1018411			NA	0	MUC6	0.433836095	4.020092995	3.5862569	2.960014968	10.02099425	0.003000163	0.032257218	82	0.002622901	0.0576625	0.426	0.143	1.268	0.125156608	0.0029349	0.599116546	0.007342309	0.014301504	0.211116784	0.145083596
chr7	121969421	-	cg20665157	NA	NA	NA	NA	NA	NA		OpenSea	CADPS2;CADPS2;CADPS2	NM_001009571;NM_001167940;NM_017954	Body;Body;Body			TRUE				NA	0	CADPS2	1.458540216	3.483679698	2.025139482	3.319277634	12.64594821	0.001005765	0.023874617	75	0.001250442	0.04396307	0.586	0.218	1.58	0.291324113	0.0045206	0.72349605	0.007342309	0.030332906	0.240632862	0.194200302
chr2	240062121	-	cg20706597	NA	NA	NA	NA	NA	NA	chr2:240061326-240061602	S_Shore	HDAC4	NM_006037	Body			NA	2:239726937-239727134			NA	0	HDAC4	-0.301129618	2.150878828	2.452008446	1.905107944	15.44331746	0.000337614	0.017335439	70	0.000708631	0.036712488	0.335	0.112	0.998	0.04948461	0.001431448	0.516560361	0.007342309	0.004689005	0.174728888	0.090782292
chr4	152090378	-	cg20778600	NA	NA	NA	NA	NA	NA		OpenSea	SH3D19;SH3D19;SH3D19	NM_001128924;NM_001128923;NM_001009555	Body;Body;Body			TRUE				TRUE	0	SH3D19	2.10061333	-1.217443347	-3.318056677	-0.307807945	14.20724037	0.000542271	0.020114205	284	0.008178702	0.089858416	1.359	0.587	3.149	0.47418906	0.005087234	0.831954074	0.007342309	0.038299112	0.256821459	0.218810865
chr1	76082690	-	cg20818417	NA	NA	NA	NA	NA	NA	chr1:76080454-76080808	S_Shore					DMR	NA		1:76082670-76082902	Unclassified_Cell_type_specific	NA	0	SLC44A5	-0.584545431	-2.84738388	-2.262838449	-2.488230099	5.947165286	0.019396034	0.068160043	270	0.025578074	0.149214613	2.243	0.944	5.326	0.067210828	0.001905608	0.535095784	0.007342309	0.046084519	0.273766889	0.240169085
chr15	96906732	+	cg20889818	NA	NA	NA	NA	NA	NA	chr15:96904722-96905050	S_Shore					RDMR	NA	15:94707712-94707831			NA	23239	NR2F2	0.461310017	-2.281435123	-2.74274514	-2.379981646	16.61920713	0.000217604	0.016389587	303	0.001250442	0.04396307	2.026	0.839	4.889	0.116315495	0.00166438	0.591296108	0.007342309	0.007713356	0.178197552	0.112157062
chr5	1983658	+	cg21029964	NA	NA	NA	NA	NA	NA		OpenSea						TRUE	5:2036614-2036800			NA	96364	IRX4	0.337462815	2.782429291	2.444966476	2.202633542	9.042208295	0.004599762	0.037334307	91	0.006245903	0.080398976	0.235	0.084	0.653	0.005479497	1.81E-05	0.488806311	0.007342309	0.006246183	0.174728888	0.096899413
chr6	134491163	+	cg21078322	NA	NA	NA	NA	NA	NA		OpenSea	SGK1;SGK1;SGK1;SGK1	NM_001143676;NM_001143678;NM_005627;NM_001143677	3'UTR;3'UTR;3'UTR;3'UTR			NA	6:134532807-134532861			NA	0	SGK1	-0.468190806	2.256844304	2.72503511	1.828643781	26.05511336	9.00E-06	0.011564827	47	3.13E-05	0.016039343	0.108	0.027	0.424	0.00143587	3.91E-05	0.488806311	0.007342309	0.000387995	0.174728888	0.03656346
chr18	74832171	-	cg21116087	NA	NA	NA	NA	NA	NA	chr18:74832039-74832282	Island	MBP;MBP	NM_001025101;NM_001025100	5'UTR;5'UTR			NA	18:72961088-72961378			NA	0	MBP	0.303730988	2.474323264	2.170592276	2.218235232	13.2024332	0.00080493	0.022473851	72	0.000892986	0.039169777	0.514	0.198	1.33	0.169965713	0.002799809	0.639488362	0.007342309	0.034888641	0.24995541	0.205912004
chr15	25456641	+	cg21134301	NA	NA	NA	NA	NA	NA		OpenSea	SNORD115-15;SNORD115-21;PAR4;SNORD115-23	NR_003307;NR_003313;NR_022010;NR_003315	Body;Body;TSS200;TSS1500			NA				NA	196	PWAR4	0.582984119	2.589689026	2.006704907	2.261330127	14.45219587	0.000493158	0.019737517	68	0.000559183	0.034384884	0.131	0.037	0.455	0.001400839	4.73E-05	0.488806311	0.007342309	0.000837254	0.174728888	0.051782817
chr9	136861819	-	cg21171304	NA	NA	NA	NA	NA	NA	chr9:136856230-136858681	S_Shelf						NA				NA	4372	VAV2	1.818258596	3.912231996	2.0939734	3.421597053	8.758259346	0.005218568	0.039190703	83	0.002901521	0.059979953	0.238	0.086	0.657	0.005583449	9.36E-05	0.488806311	0.007342309	0.00317587	0.174728888	0.082974623
chr9	94755065	-	cg21245684	NA	NA	NA	NA	NA	NA		OpenSea						TRUE				NA	38353	SPTLC1	-1.227723978	0.842799444	2.070523422	0.687896227	11.65753302	0.001505021	0.026343559	79	0.001923674	0.050977352	0.321	0.106	0.97	0.044071231	0.000616053	0.511141829	0.007342309	0.028069923	0.235942055	0.187461104
chr20	50248076	-	cg21324456	NA	NA	NA	NA	NA	NA		OpenSea	ATP9A	NM_006045	Body		DMR	TRUE				TRUE	0	ATP9A	-2.037563254	0.120844874	2.158408128	0.190383747	13.41373967	0.000740209	0.021853226	68	0.000559183	0.034384884	0.3	0.101	0.891	0.030219279	0.000864978	0.493711693	0.007342309	0.003205558	0.174728888	0.08398478
chr4	124323362	+	cg21353144	NA	NA	NA	NA	NA	NA	chr4:124318307-124319998	S_Shelf	SPRY1;SPRY1	NM_199327;NM_005841	Body;Body		RDMR	NA				NA	0	SPRY1	1.659770975	-0.387006148	-2.046777123	-0.696253073	15.72809568	0.00030324	0.017038276	315	0.00030142	0.028102274	3.496	1.278	9.561	0.014762266	0.000115105	0.488806311	0.007342309	0.000692443	0.174728888	0.055214169
chr1	153312501	-	cg21400802	NA	NA	NA	NA	NA	NA		OpenSea	PGLYRP4	NM_020393	Body			NA		1:153312368-153312553	Unclassified_Cell_type_specific	NA	0	PGLYRP4	0.489976264	2.937968348	2.447992084	2.923700663	24.77691428	1.34E-05	0.011564827	40	9.85E-06	0.014820211	0.23	0.074	0.718	0.011368572	0.000255535	0.488806311	0.007342309	0.002562277	0.174728888	0.070388244
chr15	96906354	-	cg21406075	NA	NA	NA	NA	NA	NA	chr15:96904722-96905050	S_Shore					CDMR	NA				NA	22861	NR2F2	0.64422612	-2.534169835	-3.178395955	-2.120210989	20.50340511	5.48E-05	0.011878851	307	0.000796033	0.037992652	1.249	0.558	2.798	0.588667628	0.005883995	0.879104202	0.007342309	0.178234313	0.458013254	0.444412912
chr3	64253803	-	cg21456897	NA	NA	NA	NA	NA	NA	chr3:64253533-64253819	Island				low-CpG:64228794-64228922		NA				TRUE	42671	PRICKLE2	0.178316898	-2.082401269	-2.260718167	-1.825383319	4.661799529	0.037052297	0.092646464	269	0.027554839	0.154259538	2.975	1.364	6.492	0.006151026	5.13E-05	0.488806311	0.007342309	0.003480911	0.174728888	0.088164098
chr12	107974612	-	cg21535366	NA	NA	NA	NA	NA	NA	chr12:107974842-107975305	N_Shore	BTBD11;BTBD11	NM_001017523;NM_001018072	TSS200;Body			NA				NA	0	ABTB3	0.282482975	2.351088505	2.06860553	1.901172779	8.806491979	0.005107495	0.038858635	91	0.006245903	0.080398976	0.332	0.121	0.906	0.031310297	0.000618021	0.493711693	0.007342309	0.007508573	0.177593754	0.102047216
chr5	82771513	+	cg21594702	NA	NA	NA	NA	NA	NA	chr5:82770148-82770599	S_Shore	VCAN;VCAN;VCAN;VCAN	NM_004385;NM_001164097;NM_001126336;NM_001164098	5'UTR;5'UTR;5'UTR;5'UTR			NA				NA	0	VCAN	-0.882688136	1.174002316	2.056690452	0.776597995	8.168800082	0.006805091	0.043619052	96	0.009738698	0.096563014	0.336	0.124	0.915	0.032839466	0.000493495	0.493711693	0.007342309	0.011665836	0.198587977	0.128245485
chr12	109246512	+	cg21616405	NA	NA	NA	NA	NA	NA		OpenSea	SSH1;SSH1	NM_001161330;NM_018984	Body;Body	low-CpG:107770588-107770662		NA				NA	0	SSH1	0.559819779	3.152370367	2.592550588	2.396686419	2.966435338	0.092931912	0.146905274	121	0.062959833	0.231793846	0.392	0.151	1.019	0.054746852	0.000575867	0.522992237	0.007342309	0.018519285	0.221538292	0.163922314
chr3	11599713	-	cg21617903	NA	NA	NA	NA	NA	NA		OpenSea	VGLL4;VGLL4;VGLL4;VGLL4	NM_014667;NM_001128220;NM_001128219;NM_001128221	3'UTR;3'UTR;3'UTR;3'UTR			NA	3:11574612-11574817			TRUE	0	VGLL4	0.415888509	2.969124615	2.553236107	2.35615414	13.7963661	0.000636627	0.020920715	69	0.000629934	0.035124552	0.31	0.107	0.899	0.030992327	0.000790072	0.493711693	0.007342309	0.002657145	0.174728888	0.078204014
chr5	140810106	+	cg21627409	NA	NA	NA	NA	NA	NA	chr5:140810494-140812617	N_Shore	PCDHGA4;PCDHGA11;PCDHGA11;PCDHGA9;PCDHGA1;PCDHGB1;PCDHGB6;PCDHGA12;PCDHGB3;PCDHGB7;PCDHGA6;PCDHGA8;PCDHGA10;PCDHGA5;PCDHGB4;PCDHGA3;PCDHGA2;PCDHGA12;PCDHGB2;PCDHGA7;PCDHGB5	NM_018917;NM_032092;NM_018914;NM_018921;NM_018912;NM_018922;NM_018926;NM_003735;NM_018924;NM_018927;NM_018919;NM_032088;NM_018913;NM_018918;NM_003736;NM_018916;NM_018915;NM_032094;NM_018923;NM_018920;NM_018925	Body;Body;Body;Body;Body;Body;Body;TSS200;Body;Body;Body;Body;Body;Body;Body;Body;Body;TSS200;Body;Body;Body	low-CpG:140790256-140790651		NA	5:140790290-140790445	5:140809844-140810739	NonGene_Associated	TRUE	0	PCDHGA1	-4.018727448	0.374881153	4.393608602	-0.418405533	12.60514451	0.001022446	0.024053885	69	0.000629934	0.035124552	0.27	0.084	0.861	0.026943875	0.000955533	0.488806311	0.007342309	0.006593755	0.174728888	0.095571688
chr2	85641076	+	cg21654383	NA	NA	NA	NA	NA	NA	chr2:85640969-85641259	Island						NA	2:85494454-85494770			TRUE	0	CAPG	0.098550831	-3.034402205	-3.132953037	-2.039268265	4.103847904	0.049666255	0.10691533	265	0.036787597	0.177416372	3.639	1.579	8.383	0.002420225	4.40E-05	0.488806311	0.007342309	0.10510914	0.370616801	0.349071076
chr18	46473573	+	cg21718735	NA	NA	NA	NA	NA	NA	chr18:46474931-46479364	N_Shore	SMAD7	NM_005904	Body		RDMR	NA				NA	0	SMAD7	-1.035978449	-3.237667798	-2.20168935	-3.13119228	10.51212557	0.002431549	0.030161982	290	0.004724421	0.072098292	2.425	0.954	6.166	0.062879776	0.000378383	0.532792667	0.007342309	0.000629072	0.174728888	0.053447619
chr11	85338252	-	cg21787323	NA	NA	NA	NA	NA	NA	chr11:85339343-85339629	N_Shore	TMEM126B;DLG2	NM_018480;NM_001142699	TSS1500;5'UTR			NA		11:85338235-85340321	Promoter_Associated	NA	0	DLG2	-1.108275308	-3.921472476	-2.813197168	-3.187619396	10.46908564	0.00247647	0.030275259	288	0.005697036	0.077263958	2.248	0.925	5.461	0.073792612	0.000807797	0.542938992	0.007342309	0.003893338	0.174728888	0.091553511
chr7	16505094	+	cg21817179	NA	NA	NA	NA	NA	NA		OpenSea	SOSTDC1	NM_015464	1stExon			TRUE				NA	0	SOSTDC1	0.809859001	-1.930764564	-2.740623565	-1.136294564	8.158192604	0.006837975	0.043694822	290	0.004724421	0.072098292	2.997	1.249	7.192	0.013989171	0.000256236	0.488806311	0.007342309	0.003060628	0.174728888	0.08567385
chr3	50126067	+	cg21837569	NA	NA	NA	NA	NA	NA	chr3:50126252-50127204	N_Shore	RBM5	NM_005778	TSS1500			NA		3:50125944-50127827	Unclassified	NA	0	RBM6	-0.091543724	2.583479329	2.675023053	2.566183491	12.70102833	0.000983705	0.023720251	76	0.00139528	0.045836227	0.308	0.109	0.865	0.02548693	0.000389724	0.488806311	0.007342309	0.008344688	0.181406223	0.107548793
chr14	101489555	-	cg21876806	NA	NA	NA	NA	NA	NA		OpenSea	MIR299;MIR411	NR_029841;NR_030389	TSS1500;TSS200			NA				NA	105	MIR411	1.906377706	4.005089273	2.098711567	3.848946146	19.26389556	8.41E-05	0.014032447	54	8.95E-05	0.019908586	0.194	0.06	0.632	0.006459343	0.000147673	0.488806311	0.007342309	0.005122361	0.174728888	0.092213541
chr7	138917734	+	cg21895593	NA	NA	NA	NA	NA	NA	chr7:138915434-138916956	S_Shore	UBN2	NM_173569	Body			NA				NA	0	UBN2	0.189096724	-3.396921518	-3.586018242	-1.77952357	5.681365997	0.022111179	0.072445834	263	0.042287275	0.190086376	1.308	0.58	2.949	0.516933875	0.00677374	0.852798319	0.007342309	0.110146686	0.37737305	0.35639512
chr6	166078145	+	cg22066180	NA	NA	NA	NA	NA	NA	chr6:166073882-166077752	S_Shore					DMR	NA	6:165993888-165998209	6:166077970-166078819	Unclassified	NA	2556	PDE10A	1.370361259	3.663569604	2.293208344	2.685003674	3.210297345	0.080937959	0.137351269	114	0.039458443	0.183885208	0.405	0.158	1.042	0.060798942	0.000853591	0.53024041	0.007342309	0.02799512	0.235875175	0.187461104
chr3	99595145	+	cg22092811	NA	NA	NA	NA	NA	NA	chr3:99594969-99595215	Island	C3orf26;FILIP1L;MIR548G;FILIP1L;FILIP1L	NM_032359;NM_182909;NR_031662;NM_014890;NM_001042459	Body;Body;Body;TSS200;Body	high-CpG:101077605-101077858		NA	3:101077583-101077945	3:99594303-99596028	Promoter_Associated	TRUE	0	MIR548G	-4.334514145	-0.86137133	3.473142815	-0.672567654	14.15994833	0.000552334	0.020122448	63	0.00030142	0.028102274	0.189	0.059	0.605	0.0050536	8.75E-05	0.488806311	0.007342309	0.002148106	0.174728888	0.06609283
chr7	157294388	-	cg22321318	NA	NA	NA	NA	NA	NA	chr7:157294303-157294517	Island						NA	7:156986991-156987328	7:157294341-157294908	Unclassified_Cell_type_specific	NA	37360	PTPRN2	-0.291519073	2.502785092	2.794304165	2.033874479	17.01055598	0.000188458	0.01616261	63	0.00030142	0.028102274	0.161	0.046	0.561	0.004144509	6.33E-05	0.488806311	0.007342309	0.000953159	0.174728888	0.050989875
chr7	107642444	+	cg22338567	NA	NA	NA	NA	NA	NA	chr7:107641795-107644058	Island	LAMB1	NM_002291	Body	high-CpG:107429620-107429863		NA	7:107429032-107431403			NA	0	LAMB1	-2.457415527	-5.703821307	-3.24640578	-4.780256464	5.176484032	0.028470584	0.081536145	283	0.008929216	0.093551614	1.175	0.508	2.717	0.706748775	0.006272696	0.920371454	0.007342309	0.099905082	0.363138535	0.341336114
chr2	97193289	-	cg22352818	NA	NA	NA	NA	NA	NA	chr2:97192977-97193383	Island						NA	2:96556559-96557279	2:97192837-97194351	Unclassified	TRUE	9173	ARID5A	-1.072917484	-4.398847312	-3.325929828	-2.685930588	3.382636041	0.073508869	0.130433469	257	0.062959833	0.231793846	1.491	0.566	3.927	0.418573692	0.004039031	0.804702113	0.007342309	0.009344297	0.185288597	0.124645306
chr7	107205157	-	cg22438280	NA	NA	NA	NA	NA	NA	chr7:107204114-107204797	S_Shore	COG5;COG5;COG5;DUS4L	NM_001161520;NM_006348;NM_181733;NM_181581	TSS200;TSS200;TSS200;5'UTR			NA				NA	0	DUS4L	0.672056237	-1.342184999	-2.014241235	-1.145469939	12.98666934	0.000877234	0.023015533	306	0.000892986	0.039169777	4.562	1.582	13.152	0.00496314	2.95E-05	0.488806311	0.007342309	5.54E-05	0.174728888	0.027756443
chr3	50265698	-	cg22467301	NA	NA	NA	NA	NA	NA	chr3:50263685-50263908	S_Shore						NA		3:50264362-50265708	Promoter_Associated	NA	0	GNAI2	-0.07329437	-2.192511825	-2.119217456	-1.780884926	12.69830442	0.000984783	0.023720251	307	0.000796033	0.037992652	2.14	0.862	5.316	0.101217749	0.001153845	0.574144142	0.007342309	0.005025269	0.174728888	0.09613712
chr7	99595276	-	cg22531904	NA	NA	NA	NA	NA	NA	chr7:99595206-99595505	Island						NA	7:99433157-99433441	7:99595118-99595821	Unclassified_Cell_type_specific	NA	3687	AZGP1P1	-0.313590574	-3.597470012	-3.283879438	-2.927205568	20.91725628	4.76E-05	0.011878851	326	6.70E-05	0.019279538	2.024	0.913	4.484	0.082563991	0.001441318	0.554365945	0.007342309	0.005372918	0.174728888	0.097282749
chr17	29887049	+	cg22533683	NA	NA	NA	NA	NA	NA	chr17:29885900-29887377	Island	MIR193A	NR_029710	Body			NA	17:26909942-26911490			NA	0	MIR193A	-0.221898236	1.948757103	2.170655338	1.48652593	11.31839834	0.001732185	0.027519053	75	0.001250442	0.04396307	0.379	0.126	1.141	0.084423013	0.002292536	0.556150872	0.007342309	0.005309778	0.174728888	0.094101849
chr1	159893696	-	cg22698489	NA	NA	NA	NA	NA	NA	chr1:159894329-159895398	N_Shore	TAGLN2	NM_003564	5'UTR	low-CpG:158160289-158160326	RDMR	NA		1:159893107-159893722	Promoter_Associated	NA	0	TAGLN2	-2.882253803	-0.697812188	2.184441615	-0.25118904	15.96191022	0.000277785	0.016869942	71	0.000796033	0.037992652	0.235	0.086	0.64	0.004599621	5.04E-05	0.488806311	0.007342309	0.002354015	0.174728888	0.073656448
chr6	144479349	-	cg22783664	NA	NA	NA	NA	NA	NA		OpenSea	STX11	NM_003764	5'UTR			TRUE				TRUE	0	STX11	0.388919445	-2.38437393	-2.773293375	-1.883763142	18.28738879	0.000118817	0.014540787	317	0.000232863	0.026481463	2.025	0.905	4.531	0.085890449	0.00164246	0.557735294	0.007342309	0.01092569	0.194587969	0.135622214
chr1	207995752	+	cg22793142	NA	NA	NA	NA	NA	NA		OpenSea	LOC148696	NR_026817	Body			TRUE		1:207995589-207995805	Unclassified_Cell_type_specific	NA	0	LOC148696	1.525539666	-1.237680852	-2.763220518	-1.205485182	15.66571031	0.00031044	0.017115468	311	0.000495654	0.033277472	2.158	0.95	4.906	0.066255731	0.000939166	0.534537424	0.007342309	0.010088372	0.189646721	0.128980061
chr17	29886890	-	cg22894896	NA	NA	NA	NA	NA	NA	chr17:29885900-29887377	Island	MIR193A	NR_029710	TSS200			NA	17:26909942-26911490			NA	123	MIR193A	-1.827696304	1.853809829	3.681506132	0.976644128	3.862881747	0.056515656	0.114242417	121	0.062959833	0.231793846	0.508	0.187	1.381	0.184515182	0.00328052	0.648221584	0.007342309	0.019827144	0.22318926	0.168184408
chr5	2890321	-	cg22896684	NA	NA	NA	NA	NA	NA		OpenSea						NA	5:2943232-2943367			NA	134809	IRX2-DT	1.9009502	3.995533739	2.094583539	3.75271848	12.11776975	0.001245978	0.025170324	70	0.000708631	0.036712488	0.277	0.101	0.763	0.013001425	0.00026571	0.488806311	0.007342309	0.004449456	0.174728888	0.088220175
chr19	51446718	-	cg22965082	NA	NA	NA	NA	NA	NA		OpenSea	KLK5;KLK5;KLK5	NM_001077492;NM_012427;NM_001077491	3'UTR;3'UTR;3'UTR			NA				NA	0	KLK5	0.035851248	3.116657188	3.08080594	2.312884328	16.1054014	0.00026329	0.016716565	58	0.000156182	0.022981676	0.189	0.063	0.564	0.002826295	1.28E-05	0.488806311	0.007342309	0.002664396	0.174728888	0.07199675
chr14	102050627	+	cg23012310	NA	NA	NA	NA	NA	NA	chr14:102050814-102051025	N_Shore						NA	14:101120126-101120800			TRUE	20837	DIO3	0.010588283	3.356732422	3.34614414	2.298009132	5.948086248	0.019387277	0.068140263	110	0.029658084	0.159892589	0.479	0.19	1.204	0.117664723	0.002115027	0.591467654	0.007342309	0.077261262	0.335099532	0.304443912
chr19	10928211	+	cg23047544	NA	NA	NA	NA	NA	NA		OpenSea	MIR199A1;DNM2;DNM2;DNM2;DNM2	NR_029586;NM_004945;NM_001005361;NM_001005362;NM_001005360	TSS200;Body;Body;Body;Body			NA	19:10789078-10789559			TRUE	0	DNM2	-0.002484052	2.134072929	2.136556982	2.060462443	11.13375174	0.001870921	0.027974506	74	0.001119185	0.042635502	0.65	0.268	1.573	0.339068	0.00559628	0.756597193	0.007342309	0.075673268	0.33240361	0.302408372
chr1	62660624	-	cg23049458	NA	NA	NA	NA	NA	NA	chr1:62660555-62660946	Island	L1TD1;L1TD1	NM_019079;NM_001164835	5'UTR;5'UTR		RDMR	NA	1:62432908-62433521			NA	0	L1TD1	-2.305156275	-4.712000816	-2.406844541	-4.472006212	18.42030046	0.000113323	0.014540787	330	3.66E-05	0.017044723	6.903	2.675	17.814	6.50E-05	6.67E-07	0.488806311	0.007342309	1.32E-05	0.174728888	0.015894888
chr19	10928549	+	cg23068797	NA	NA	NA	NA	NA	NA		OpenSea	DNM2;MIR199A1;DNM2;DNM2;DNM2	NM_004945;NR_029586;NM_001005361;NM_001005362;NM_001005360	Body;TSS1500;Body;Body;Body			NA	19:10789078-10789559			TRUE	0	DNM2	-0.522274027	2.7397702	3.262044227	2.319979771	26.17545717	8.67E-06	0.011564827	45	2.28E-05	0.015597896	0.218	0.073	0.649	0.006271839	0.000134497	0.488806311	0.007342309	0.001776639	0.174728888	0.058048995
chr5	140810051	+	cg23082339	NA	NA	NA	NA	NA	NA	chr5:140810494-140812617	N_Shore	PCDHGA4;PCDHGA11;PCDHGA11;PCDHGA9;PCDHGA1;PCDHGB1;PCDHGB6;PCDHGA12;PCDHGB3;PCDHGB7;PCDHGA6;PCDHGA8;PCDHGA10;PCDHGA5;PCDHGB4;PCDHGA3;PCDHGA2;PCDHGA12;PCDHGB2;PCDHGA7;PCDHGB5	NM_018917;NM_032092;NM_018914;NM_018921;NM_018912;NM_018922;NM_018926;NM_003735;NM_018924;NM_018927;NM_018919;NM_032088;NM_018913;NM_018918;NM_003736;NM_018916;NM_018915;NM_032094;NM_018923;NM_018920;NM_018925	Body;Body;Body;Body;Body;Body;Body;TSS200;Body;Body;Body;Body;Body;Body;Body;Body;Body;TSS200;Body;Body;Body			NA		5:140809844-140810739	NonGene_Associated	TRUE	0	PCDHGA1	-4.732538603	-1.87575779	2.856780813	-2.34080121	13.77077953	0.000643051	0.020920715	85	0.003538312	0.064489134	0.313	0.099	0.987	0.047364934	0.001310507	0.51599128	0.007342309	0.004566805	0.174728888	0.08567385
chr8	42712312	+	cg23146741	NA	NA	NA	NA	NA	NA		OpenSea	RNF170;RNF170;RNF170;RNF170;RNF170;RNF170	NR_027668;NM_001160225;NM_001160224;NM_030954;NM_001160223;NR_027669	Body;Body;Body;Body;Body;Body			TRUE		8:42712269-42712399	Unclassified_Cell_type_specific	NA	0	RNF170	-1.3484563	1.983914228	3.332370528	1.233757341	11.4796612	0.001619938	0.026936302	79	0.001923674	0.050977352	0.335	0.112	0.998	0.04948461	0.001431448	0.516560361	0.007342309	0.004689005	0.174728888	0.090782292
chr3	64253795	-	cg23170347	NA	NA	NA	NA	NA	NA	chr3:64253533-64253819	Island				low-CpG:64228794-64228922		NA				TRUE	42663	PRICKLE2	1.156834092	-1.034987208	-2.1918213	-1.006782461	7.027558007	0.011539335	0.053801486	278	0.013643349	0.111571685	2.975	1.364	6.492	0.006151026	5.13E-05	0.488806311	0.007342309	0.003480911	0.174728888	0.088164098
chr10	90847168	-	cg23195687	NA	NA	NA	NA	NA	NA		OpenSea						TRUE		10:90847087-90847191	Unclassified_Cell_type_specific	NA	23999	MIR4679-2	-0.197941871	2.650088445	2.848030316	2.093079495	16.48830288	0.000228386	0.016389587	68	0.000559183	0.034384884	0.207	0.069	0.621	0.004945431	9.17E-05	0.488806311	0.007342309	0.001496403	0.174728888	0.057352784
chr6	161796850	+	cg23244761	NA	NA	NA	NA	NA	NA		OpenSea	PARK2;PARK2;PARK2	NM_004562;NM_013987;NM_013988	Body;Body;Body			NA	6:161716775-161716879			NA	0	PRKN	0.741498739	4.298340306	3.556841567	3.877503487	12.29778082	0.001157915	0.024671583	80	0.002135707	0.052940927	0.453	0.178	1.153	0.09665543	0.001713509	0.570871908	0.007342309	0.040016771	0.259365663	0.217783272
chr19	57989282	+	cg23391173	NA	NA	NA	NA	NA	NA		OpenSea	ZNF772;ZNF772	NM_001024596;NM_001144068	TSS1500;TSS1500			NA		19:57988342-57989640	Promoter_Associated	NA	343	ZNF772	-2.076537986	0.461407007	2.537944993	-0.135842998	5.569613785	0.023373023	0.074588128	113	0.036787597	0.177416372	0.187	0.066	0.527	0.00151135	3.89E-05	0.488806311	0.007342309	0.005506992	0.174728888	0.094101849
chr7	157374903	+	cg23453466	NA	NA	NA	NA	NA	NA		OpenSea	PTPRN2;PTPRN2;PTPRN2	NM_002847;NM_130842;NM_130843	Body;Body;Body			NA	7:157067331-157067671			NA	0	PTPRN2	0.902211148	2.938002456	2.035791309	2.79497733	12.09857909	0.001255777	0.025170324	77	0.001554886	0.048062669	0.377	0.13	1.091	0.071867944	0.001141992	0.541586619	0.007342309	0.027445607	0.235301076	0.186242986
chr18	74800080	+	cg23470914	NA	NA	NA	NA	NA	NA	chr18:74799144-74800038	S_Shore	MBP;MBP	NM_001025100;NM_001025101	Body;Body			NA				NA	0	MBP	0.512698603	2.970155047	2.457456444	2.661381654	17.07876495	0.000183815	0.016106026	56	0.000118642	0.021097742	0.252	0.078	0.816	0.021503253	0.000754776	0.488806311	0.007342309	0.00126713	0.174728888	0.055804187
chr20	43883705	-	cg23480341	NA	NA	NA	NA	NA	NA		OpenSea	SLPI	NM_003064	TSS1500			NA				TRUE	498	SLPI	-1.270165019	1.140036917	2.410201936	1.022943075	20.72504466	5.08E-05	0.011878851	42	1.39E-05	0.014820211	0.062	0.013	0.304	0.000605661	6.88E-06	0.488806311	0.007342309	0.000181417	0.174728888	0.015894888
chr19	35414458	-	cg23487859	NA	NA	NA	NA	NA	NA	chr19:35417701-35418217	N_Shelf						NA				NA	3347	ZNF30	0.86797539	3.695955762	2.827980372	2.825556444	10.73751938	0.002210027	0.02938544	75	0.001250442	0.04396307	0.37	0.126	1.087	0.070518723	0.001660502	0.539201505	0.007342309	0.007558701	0.177617897	0.103125836
chr14	101490020	-	cg23492249	NA	NA	NA	NA	NA	NA		OpenSea	MIR299;MIR380	NR_029841;NR_029872	TSS200;TSS1500			NA	14:100559671-100559876			NA	109	MIR299	1.54682946	3.905187316	2.358357856	3.485377884	10.31149402	0.002648618	0.030871568	79	0.001923674	0.050977352	0.297	0.105	0.838	0.021740366	0.000323477	0.488806311	0.007342309	0.005869939	0.174728888	0.095571688
chr4	48908833	+	cg23545105	NA	NA	NA	NA	NA	NA	chr4:48908292-48908850	Island	OCIAD2;OCIAD2	NM_152398;NM_001014446	TSS200;TSS200			NA	4:48603058-48603821	4:48908248-48909217	Promoter_Associated	TRUE	17	OCIAD2	0.091412414	-2.340671326	-2.432083739	-2.187524051	12.41743504	0.001103045	0.024519569	308	0.000708631	0.036712488	2.488	1.058	5.851	0.036667632	0.000407026	0.495841564	0.007342309	0.002012185	0.174728888	0.077520633
chr19	51334972	-	cg23562473	NA	NA	NA	NA	NA	NA		OpenSea	KLK15;KLK15;KLK15	NM_017509;NM_138564;NM_138563	TSS200;TSS200;TSS200			NA				NA	192	KLK15	-0.339929398	1.738612654	2.078542052	1.164042462	12.04140681	0.001285456	0.025170324	73	0.001000377	0.040629943	0.295	0.106	0.819	0.019164973	0.000394794	0.488806311	0.007342309	0.004623769	0.174728888	0.088936814
chr14	96316169	+	cg23578733	NA	NA	NA	NA	NA	NA		OpenSea						TRUE				NA	26938	TUNAR	0.740284487	2.751701426	2.011416939	2.476559216	12.05201171	0.001279895	0.025170324	76	0.00139528	0.045836227	0.496	0.19	1.295	0.152202056	0.002360141	0.621837141	0.007342309	0.049379585	0.282247362	0.243957383
chr1	205680275	+	cg23670519	NA	NA	NA	NA	NA	NA		OpenSea						NA		1:205680169-205680615	Gene_Associated_Cell_type_specific	NA	1670	NUCKS1	-0.613011934	1.508097326	2.12110926	1.69600171	19.77704309	7.04E-05	0.013580701	58	0.000156182	0.022981676	0.36	0.13	0.994	0.048669274	0.00141803	0.516473392	0.007342309	0.012741163	0.203904898	0.135622214
chr2	11798305	-	cg23690737	NA	NA	NA	NA	NA	NA	chr2:11796850-11797236	S_Shore	NTSR2	NM_012344	3'UTR			NA				NA	0	NTSR2	1.125818948	3.178494598	2.05267565	2.707724015	7.34642468	0.009936604	0.050489762	97	0.010610855	0.099919068	0.327	0.122	0.878	0.026537029	0.000452897	0.488806311	0.007342309	0.015592999	0.216462553	0.151144089
chr11	131410868	-	cg23759189	NA	NA	NA	NA	NA	NA		OpenSea	NTM	NM_001048209	Body			NA				NA	0	NTM	1.42280828	3.458434798	2.035626517	3.171965349	13.97762757	0.000593021	0.020618144	65	0.000387704	0.031217641	0.448	0.17	1.184	0.105396878	0.001480401	0.578829785	0.007342309	0.03140695	0.242730508	0.196638546
chr2	241407598	-	cg23790387	NA	NA	NA	NA	NA	NA	chr2:241403950-241404194	S_Shelf						NA				NA	102	GPC1	-0.09803104	2.588647341	2.686678381	1.752298559	10.6851742	0.002259489	0.029494972	95	0.008929216	0.093551614	0.303	0.104	0.88	0.028212649	0.000679417	0.489719142	0.007342309	0.00558751	0.174728888	0.094770034
chr8	124285055	-	cg23824183	NA	NA	NA	NA	NA	NA	chr8:124286209-124287666	N_Shore	ZHX1;ZHX1	NM_007222;NM_001017926	5'UTR;5'UTR		RDMR	NA				NA	0	ZHX1-C8orf76	2.772914605	-1.32966741	-4.102582015	-0.466917729	8.546337783	0.005738024	0.040716932	275	0.017390537	0.124488027	1.071	0.432	2.657	0.881710527	0.00710847	0.973059982	0.007342309	0.149762273	0.422494949	0.406542601
chr5	180219412	-	cg23949969	NA	NA	NA	NA	NA	NA	chr5:180219007-180219883	Island	MGAT1;MGAT1;MGAT1;MGAT1;MGAT1	NM_001114618;NM_001114620;NM_002406;NM_001114617;NM_001114619	Body;Body;Body;Body;Body			NA	5:180151328-180152449			NA	0	MGAT1	2.315576661	5.737669421	3.42209276	4.749441075	5.261986576	0.027267175	0.080044134	106	0.021980509	0.139789601	0.318	0.12	0.839	0.02067385	0.000533244	0.488806311	0.007342309	0.018893128	0.222824442	0.166008817
chr2	3633519	-	cg23994061	NA	NA	NA	NA	NA	NA		OpenSea						NA	2:3611177-3611484			TRUE	5009	RPS7	1.000416397	3.007201632	2.006785235	2.431968741	5.603681891	0.022980287	0.073885174	102	0.016054445	0.120016165	0.39	0.14	1.087	0.071738956	0.001173092	0.541586619	0.007342309	0.014527175	0.21267581	0.145160197
chr2	3633333	+	cg24086268	NA	NA	NA	NA	NA	NA		OpenSea						NA	2:3611177-3611484			TRUE	4823	RPS7	-0.080923897	1.924845392	2.005769289	1.583207333	10.37607579	0.002576581	0.030586793	88	0.004724421	0.072098292	0.226	0.074	0.692	0.009158032	0.000142976	0.488806311	0.007342309	0.002366088	0.174728888	0.068204509
chr19	5539808	-	cg24164517	NA	NA	NA	NA	NA	NA	chr19:5536531-5536789	S_Shelf						NA				NA	18368	TINCR	0.403258292	2.715595843	2.312337551	2.124562255	13.56589514	0.000697029	0.021292057	78	0.001730563	0.049413842	0.307	0.114	0.826	0.019357726	0.000261877	0.488806311	0.007342309	0.008310694	0.181406223	0.106948607
chr17	59534637	-	cg24274579	NA	NA	NA	NA	NA	NA	chr17:59531723-59535254	Island	TBX4	NM_018488	Body			NA	17:56888532-56889431	17:59534560-59535125	Unclassified_Cell_type_specific	NA	0	TBX4	0.414384296	-2.62068323	-3.035067526	-1.813633136	2.769005815	0.104121827	0.155566145	249	0.10236904	0.29723937	1.749	0.8	3.826	0.161322756	0.004090306	0.631683321	0.007342309	0.133340195	0.401441323	0.383860527
chr6	35479648	+	cg24281267	NA	NA	NA	NA	NA	NA	chr6:35479388-35479678	Island	TULP1	NM_003322	Body			TRUE	6:35587410-35588053			NA	0	TULP1	0.197376499	-1.970553703	-2.167930202	-1.529363193	7.716332365	0.008370537	0.047310571	301	0.001554886	0.048062669	4.067	1.725	9.591	0.001348251	6.39E-05	0.488806311	0.007342309	0.007930532	0.178966124	0.11361877
chr19	43203368	+	cg24333150	NA	NA	NA	NA	NA	NA	chr19:43202099-43202313	S_Shore						NA				NA	22424	PSG3	0.25112063	3.236214128	2.985093497	2.837215465	16.48367121	0.000228778	0.016389587	68	0.000559183	0.034384884	0.365	0.123	1.088	0.070598501	0.0018829	0.539201505	0.007342309	0.008257319	0.181406223	0.107548793
chr4	41754125	-	cg24456654	NA	NA	NA	NA	NA	NA	chr4:41752280-41752502	S_Shore						TRUE				NA	3137	PHOX2B	0.564882649	-1.917360172	-2.482242821	-1.794797805	15.14039815	0.000378739	0.018307744	307	0.000796033	0.037992652	3	1.322	6.807	0.008579259	0.000239307	0.488806311	0.007342309	0.004284539	0.174728888	0.093995911
chr8	131011240	-	cg24525461	NA	NA	NA	NA	NA	NA		OpenSea						TRUE				NA	0	CYRIB	1.227763398	4.108400968	2.88063757	3.521976929	6.934737549	0.0120564	0.054907017	105	0.020348405	0.134479333	0.287	0.103	0.799	0.016855604	0.000227131	0.488806311	0.007342309	0.004279824	0.174728888	0.087772046
chr1	1217664	-	cg24576260	NA	NA	NA	NA	NA	NA		OpenSea	SCNN1D;SCNN1D;SCNN1D	NM_002978;NM_001130413;NM_002978	5'UTR;1stExon;1stExon			TRUE				TRUE	0	SCNN1D	-0.635899459	1.545805649	2.181705108	1.089802291	28.31472028	4.53E-06	0.011564827	52	6.70E-05	0.019279538	0.204	0.068	0.613	0.004611751	6.62E-05	0.488806311	0.007342309	0.001124264	0.174728888	0.052768135
chr1	100111849	-	cg24603803	NA	NA	NA	NA	NA	NA		OpenSea	PALMD;PALMD	NM_017734;NM_017734	1stExon;5'UTR			TRUE				NA	0	PALMD	2.524944643	-0.212522468	-2.73746711	-0.467311904	4.982450137	0.031421034	0.085522906	268	0.029658084	0.159892589	2.306	0.99	5.371	0.052823717	0.00135202	0.522158419	0.007342309	0.006386641	0.174728888	0.103667508
chr15	48470754	+	cg24657523	NA	NA	NA	NA	NA	NA	chr15:48470007-48470628	S_Shore	MYEF2	NM_016132	TSS200			NA		15:48469733-48471103	Promoter_Associated	TRUE	195	MYEF2	0.967060061	-1.322899577	-2.289959637	-1.201754117	12.94062968	0.000893535	0.023216881	304	0.001119185	0.042635502	2.732	1.116	6.686	0.027767681	0.000517082	0.489435934	0.007342309	0.005256454	0.174728888	0.097180612
chr6	71124035	-	cg24691657	NA	NA	NA	NA	NA	NA	chr6:71122892-71123820	S_Shore	FAM135A;FAM135A	NM_020819;NM_001105531	5'UTR;5'UTR			NA				NA	0	FAM135A	-1.261922357	-3.272299435	-2.010377078	-2.609108415	9.010088408	0.004665662	0.037500299	290	0.004724421	0.072098292	1.987	0.878	4.496	0.099449354	0.002236552	0.57197585	0.007342309	0.030536907	0.240659526	0.199511763
chr5	76034887	-	cg24722577	NA	NA	NA	NA	NA	NA		OpenSea						TRUE		5:76034726-76035022	Unclassified	NA	3291	F2R	-0.101067215	2.02439799	2.125465206	1.961450772	10.85699211	0.00210139	0.028865528	83	0.002901521	0.059979953	0.416	0.156	1.11	0.079887964	0.001343021	0.550936034	0.007342309	0.012274739	0.202802726	0.13730175
chr1	193304834	+	cg24739679	NA	NA	NA	NA	NA	NA		OpenSea						TRUE				NA	80891	CDC73	-0.570453202	1.481006932	2.051460134	1.501687947	9.435147666	0.003869152	0.035476065	84	0.003205993	0.062408456	0.286	0.105	0.78	0.014397445	0.000165405	0.488806311	0.007342309	0.012700694	0.203904898	0.13530629
chr19	3368396	-	cg24848615	NA	NA	NA	NA	NA	NA	chr19:3369477-3369913	N_Shore	NFIC;NFIC	NM_005597;NM_205843	Body;Body			TRUE				NA	0	NFIC	-0.44762421	1.837321562	2.284945772	1.393003353	11.4642721	0.001630309	0.026990023	77	0.001554886	0.048062669	0.407	0.139	1.197	0.102414565	0.002635447	0.575302795	0.007342309	0.005899363	0.174728888	0.095571688
chr10	11099593	-	cg24873880	NA	NA	NA	NA	NA	NA		OpenSea	CUGBP2;CUGBP2	NM_006561;NM_001025077	Body;Body			TRUE				NA	0	CELF2	-0.442895383	1.932850679	2.375746062	1.306868621	7.781827322	0.008121903	0.046682233	85	0.003538312	0.064489134	0.442	0.17	1.146	0.093011113	0.000963873	0.564943403	0.007342309	0.037453048	0.25491765	0.21145635
chr4	188916726	-	cg24896649	NA	NA	NA	NA	NA	NA	chr4:188916605-188916876	Island	ZFP42	NM_174900	TSS200			NA	4:189153551-189154160			NA	197	ZFP42	-3.016079924	-5.331937436	-2.315857513	-4.800598776	6.665526613	0.013701856	0.05800822	276	0.016054445	0.120016165	2.087	0.911	4.781	0.081999033	0.001225033	0.554365945	0.007342309	0.003447787	0.174728888	0.088164098
chr3	27765409	+	cg24961583	NA	NA	NA	NA	NA	NA	chr3:27765196-27765675	Island						NA	3:27740262-27740557	3:27764465-27765822	Unclassified_Cell_type_specific	NA	1202	EOMES	-2.113967577	-5.20530312	-3.091335543	-4.141262393	3.12016272	0.085155758	0.140687575	245	0.128176037	0.333055219	1.435	0.651	3.166	0.370372896	0.004140411	0.776559645	0.007342309	0.187643309	0.469856708	0.457368399
chr13	96204978	-	cg25032595	NA	NA	NA	NA	NA	NA	chr13:96204691-96205496	Island	CLDN10;CLDN10;CLDN10;CLDN10	NM_006984;NM_006984;NM_182848;NM_001160100	5'UTR;1stExon;Body;Body	high-CpG:95002899-95002984		NA	13:95002693-95003732			TRUE	0	CLDN10	-1.756875797	-4.912100008	-3.155224211	-4.648939124	12.39441565	0.001113383	0.024519569	292	0.003900634	0.067084198	3.734	1.574	8.859	0.002794709	7.87E-05	0.488806311	0.007342309	0.009216335	0.184909744	0.123201441
chr1	22223841	+	cg25138553	NA	NA	NA	NA	NA	NA		OpenSea	HSPG2	NM_005529	Body			NA				TRUE	0	HSPG2	0.234808243	-2.135252115	-2.370060358	-1.803347086	12.82090159	0.000937445	0.02355362	302	0.00139528	0.045836227	2.735	1.152	6.496	0.022614163	0.00020233	0.488806311	0.007342309	0.000949224	0.174728888	0.057855537
chr10	103881062	+	cg25170591	NA	NA	NA	NA	NA	NA	chr10:103879633-103880628	S_Shore	LDB1	NM_001113407	TSS1500			NA				NA	851	LDB1	-0.956524926	-4.418783591	-3.462258664	-3.096805989	3.843075424	0.057123381	0.114811332	251	0.09107552	0.280410805	1.336	0.528	3.381	0.541343315	0.005405733	0.862128791	0.007342309	0.0210587	0.225680216	0.175072293
chr1	67218165	-	cg25339566	NA	NA	NA	NA	NA	NA	chr1:67218079-67218293	Island	TCTEX1D1;TCTEX1D1	NM_152665;NM_152665	5'UTR;1stExon			TRUE	1:66990357-66990961			NA	0	DYNLT5	0.451864537	-2.283599489	-2.735464025	-2.588823777	13.16630051	0.000816584	0.022632808	302	0.00139528	0.045836227	1.687	0.744	3.823	0.210335702	0.002614248	0.668520809	0.007342309	0.025052194	0.229996831	0.184859325
chr17	2699718	+	cg25373595	NA	NA	NA	NA	NA	NA		OpenSea	RAP1GAP2;RAP1GAP2	NM_001100398;NM_015085	TSS200;TSS200			NA	17:2646439-2646855	17:2698973-2700118	Promoter_Associated	NA	12	RAP1GAP2	1.938182956	4.429396779	2.491213824	3.420805957	3.118214913	0.085249589	0.140756144	127	0.09107552	0.280410805	0.384	0.151	0.975	0.044138181	0.000475612	0.511141829	0.007342309	0.038416338	0.256821459	0.214234803
chr5	37717768	-	cg25450819	NA	NA	NA	NA	NA	NA		OpenSea	WDR70	NM_018034	Body			TRUE				TRUE	0	WDR70	0.502446435	2.978887978	2.476441542	1.845829477	3.408315802	0.072468532	0.129639232	113	0.036787597	0.177416372	0.402	0.154	1.049	0.062651182	0.001532424	0.532694152	0.007342309	0.010087559	0.189646721	0.123035083
chr8	133574073	+	cg25520146	NA	NA	NA	NA	NA	NA		OpenSea	HPYR1	NR_026684	TSS1500			NA				NA	346	HPYR1	1.019838108	3.076448739	2.056610631	2.524028783	6.206893493	0.017087414	0.064480115	103	0.017390537	0.124488027	0.357	0.134	0.956	0.040407155	0.000457646	0.504659498	0.007342309	0.019857912	0.22318926	0.168123893
chr11	7848142	+	cg25541968	NA	NA	NA	NA	NA	NA		OpenSea	OR5P3	NM_153445	TSS1500			NA				NA	622	OR5P3	0.306563619	2.412564794	2.106001175	1.697722261	6.9286291	0.012091289	0.054959301	98	0.01154962	0.103732615	0.446	0.175	1.139	0.091534265	0.001308711	0.563078929	0.007342309	0.032548765	0.245311484	0.199699238
chr15	53093405	-	cg25620430	NA	NA	NA	NA	NA	NA	chr15:53096014-53096482	N_Shelf						NA	15:50880486-50881399			NA	11195	ONECUT1	-0.307258648	-2.717949435	-2.410690787	-2.279815121	12.67564538	0.000993807	0.02375516	300	0.001730563	0.049413842	2.938	1.227	7.034	0.015534853	0.000206062	0.488806311	0.007342309	0.002095719	0.174728888	0.078444254
chr20	1719855	+	cg25685062	NA	NA	NA	NA	NA	NA	chr20:1716330-1716653	S_Shelf						NA				NA	34154	LOC100289473	-1.897010004	1.208595714	3.105605719	1.166655576	14.04766173	0.000577029	0.020375356	69	0.000629934	0.035124552	0.272	0.096	0.769	0.014104192	0.000247334	0.488806311	0.007342309	0.004378109	0.174728888	0.088164098
chr19	56346628	+	cg25730098	NA	NA	NA	NA	NA	NA		OpenSea	NLRP11;NLRP4	NM_145007;NM_134444	5'UTR;TSS1500			NA				NA	0	NLRP11	1.211904833	3.236621455	2.024716622	2.810826225	10.2472498	0.002722406	0.03111599	81	0.002368219	0.055338935	0.344	0.133	0.89	0.027884909	0.000368609	0.489719142	0.007342309	0.011557717	0.197739147	0.132144809
chr13	77461335	+	cg25968569	NA	NA	NA	NA	NA	NA	chr13:77459322-77461099	S_Shore	KCTD12	NM_138444	TSS1500		RDMR	NA	13:76359280-76359372			NA	794	KCTD12	1.268824026	-1.73869502	-3.007519046	-1.553481443	7.456855447	0.009438596	0.049378631	279	0.012559029	0.10747514	1.733	0.782	3.839	0.175785468	0.001753785	0.642727214	0.007342309	0.091739155	0.353479929	0.329800215
chr12	54409212	-	cg26019295	NA	NA	NA	NA	NA	NA	chr12:54408426-54408713	S_Shore	HOXC4;HOXC6;HOXC5	NM_014620;NM_153693;NR_003084	TSS1500;TSS1500;TSS1500			NA	12:52695462-52695497	12:54408636-54409239	Unclassified_Cell_type_specific	NA	1428	HOXC4	-1.877064166	-4.14535562	-2.268291454	-3.604125855	7.532340126	0.009113598	0.048643114	299	0.001923674	0.050977352	4.687	1.835	11.971	0.001240817	0.000177956	0.488806311	0.007342309	0.035890596	0.251751412	0.212555145
chr7	51544151	-	cg26133164	NA	NA	NA	NA	NA	NA		OpenSea						NA	7:51511590-51511689			NA	159635	COBL	0.67066653	2.994630287	2.323963757	2.454329576	15.53700439	0.000325872	0.017203312	60	0.000204178	0.02487784	0.282	0.091	0.87	0.027704136	0.000732249	0.48902498	0.007342309	0.003159942	0.174728888	0.078444254
chr6	161860203	+	cg26166717	NA	NA	NA	NA	NA	NA		OpenSea	PARK2;PARK2;PARK2	NM_004562;NM_013987;NM_013988	Body;Body;Body			NA	6:161780161-161780350			TRUE	0	PRKN	1.277969157	3.363225879	2.085256722	2.837375831	9.92601595	0.003125602	0.032744462	82	0.002622901	0.0576625	0.355	0.136	0.927	0.034513944	0.000626448	0.493711693	0.007342309	0.024916344	0.229996831	0.180124899
chr12	5918191	-	cg26213458	NA	NA	NA	NA	NA	NA		OpenSea	ANO2	NM_020373	Body			TRUE				TRUE	0	ANO2	0.560038247	2.572564898	2.012526651	2.041054826	9.493703469	0.003771317	0.035129401	87	0.004295199	0.069533914	0.323	0.117	0.889	0.028739424	0.000534444	0.490209901	0.007342309	0.005524334	0.174728888	0.093995911
chr12	129099425	+	cg26247186	NA	NA	NA	NA	NA	NA		OpenSea	TMEM132C	NM_001136103	Body			NA				NA	0	TMEM132C	0.597255146	3.44612206	2.848866914	3.291863671	19.02848047	9.14E-05	0.014032447	52	6.70E-05	0.019279538	0.287	0.103	0.796	0.016468572	0.00025808	0.488806311	0.007342309	0.008257319	0.181406223	0.107548793
chr8	72755568	+	cg26280666	NA	NA	NA	NA	NA	NA	chr8:72755783-72756667	N_Shore	MSC	NM_005098	Body		DMR	NA	8:72918070-72919559	8:72755516-72756568	Promoter_Associated	TRUE	0	MSC	-2.033689871	-4.118215863	-2.084525992	-3.702710341	9.052127806	0.004579611	0.037301376	290	0.004724421	0.072098292	2.064	0.88	4.843	0.095893063	0.000921063	0.569868449	0.007342309	0.009290922	0.185030946	0.123177796
chr7	100816740	+	cg26385074	NA	NA	NA	NA	NA	NA	chr7:100815484-100816995	Island	C7orf52	NM_198571	Body			NA	7:100603313-100603661	7:100816649-100817846	Unclassified	TRUE	0	NAT16	-4.260632731	1.774046854	6.034679585	0.302747958	10.30425507	0.002656825	0.03089	86	0.003900634	0.067084198	0.42	0.15	1.174	0.098166472	0.002462545	0.571428905	0.007342309	0.011963222	0.201385282	0.132130363
chr12	96350720	+	cg26410635	NA	NA	NA	NA	NA	NA	chr12:96350518-96350721	Island	AMDHD1	NM_152435	Body			NA	12:94874690-94874939			NA	0	AMDHD1	0.608849898	-1.668162606	-2.277012504	-0.922843061	14.41708972	0.000499898	0.01980361	306	0.000892986	0.039169777	2.72	1.125	6.579	0.026347115	0.00051856	0.488806311	0.007342309	0.029555736	0.239423967	0.196207085
chr1	4736126	-	cg26435172	NA	NA	NA	NA	NA	NA		OpenSea	AJAP1;AJAP1	NM_018836;NM_001042478	Body;Body			NA	1:4635904-4636105			NA	0	AJAP1	-0.031824118	2.12811422	2.159938338	1.952850621	11.7497894	0.001448852	0.026115657	80	0.002135707	0.052940927	0.338	0.117	0.98	0.045878031	0.00121498	0.515069966	0.007342309	0.005606149	0.174728888	0.094770034
chr2	130559194	+	cg26446294	NA	NA	NA	NA	NA	NA		OpenSea						TRUE				NA	121239	PLAC9P1	-0.501195924	1.563610321	2.064806245	1.251392937	8.969671354	0.004750019	0.037722154	94	0.008178702	0.089858416	0.293	0.112	0.767	0.012379826	0.000259958	0.488806311	0.007342309	0.013642338	0.208054696	0.144612481
chr16	89410474	+	cg26481727	NA	NA	NA	NA	NA	NA	chr16:89408237-89408465	S_Shelf	ANKRD11	NM_013275	5'UTR			TRUE	16:87937687-87938001			TRUE	0	ANKRD11	0.416575765	3.32188969	2.905313924	2.628045043	11.07779449	0.001915257	0.028160884	86	0.003900634	0.067084198	0.315	0.112	0.885	0.028349041	0.000547085	0.489862827	0.007342309	0.004646715	0.174728888	0.089476567
chr10	76993756	+	cg26483332	NA	NA	NA	NA	NA	NA	chr10:76993892-76995953	N_Shore	COMTD1	NM_144589	3'UTR			NA				NA	0	COMTD1	-2.387758375	0.184632718	2.572391093	-0.162546625	12.23190084	0.001189353	0.024919358	74	0.001119185	0.042635502	0.476	0.184	1.23	0.125253016	0.002680073	0.599116546	0.007342309	0.017245339	0.219298027	0.160448721
chr16	76311266	-	cg26577454	NA	NA	NA	NA	NA	NA		OpenSea	CNTNAP4;CNTNAP4	NM_033401;NM_033401	5'UTR;1stExon		DMR	NA				NA	0	CNTNAP4	-0.143880315	-3.155253114	-3.011372799	-1.850446272	4.544399107	0.039382022	0.09538614	259	0.055318019	0.217072678	1.089	0.492	2.413	0.83372973	0.007207866	0.961137227	0.007342309	0.388025944	0.650694008	0.64671612
chr13	46425874	+	cg26667946	NA	NA	NA	NA	NA	NA		OpenSea	SIAH3	NM_198849	TSS200		CDMR	TRUE	13:45323470-45323931			NA	27	SIAH3	-0.968887637	-3.223677704	-2.254790067	-2.74242492	6.739103789	0.013229452	0.057136164	284	0.008178702	0.089858416	2.837	1.216	6.62	0.015886405	0.000508252	0.488806311	0.007342309	0.017959925	0.21946943	0.166594527
chr16	30456379	+	cg26697065	NA	NA	NA	NA	NA	NA	chr16:30456730-30457071	N_Shore	SEPHS2	NM_012248	1stExon			NA	16:30363811-30364572	16:30456132-30457563	Promoter_Associated	NA	0	SEPHS2	-0.582475443	2.950611874	3.533087317	2.10778954	8.455938596	0.005976147	0.041375929	89	0.005190804	0.074756989	0.371	0.14	0.981	0.045681141	0.000795803	0.514636282	0.007342309	0.016794934	0.219298027	0.159761196
chr10	76349278	-	cg26757820	NA	NA	NA	NA	NA	NA		OpenSea	ADK;ADK	NM_001123;NM_006721	Body;Body			TRUE		10:76348818-76349637	Unclassified	NA	0	ADK	-1.184269945	1.806712731	2.990982676	1.35169297	9.667887772	0.003495539	0.03419326	88	0.004724421	0.072098292	0.311	0.105	0.924	0.035484174	0.000994325	0.495104451	0.007342309	0.003647097	0.174728888	0.084860534
chr16	69958189	-	cg26832686	NA	NA	NA	NA	NA	NA		OpenSea	WWP2;WWP2	NM_199424;NM_007014	TSS1500;Body			TRUE		16:69958160-69958286	Unclassified_Cell_type_specific	NA	0	WWP2	1.499265137	-1.698060005	-3.197325142	-1.023486993	5.233908993	0.027656154	0.080406693	257	0.062959833	0.231793846	1.226	0.551	2.732	0.617514519	0.00645477	0.889498664	0.007342309	0.216106014	0.505398813	0.49449372
chr19	41620458	+	cg26859042	NA	NA	NA	NA	NA	NA		OpenSea	CYP2F1	NM_000774	5'UTR			NA				NA	0	CYP2F1	0.720008136	3.132865821	2.412857685	2.935979794	16.78984383	0.00020435	0.016364338	65	0.000387704	0.031217641	0.211	0.066	0.673	0.008511131	0.000256282	0.488806311	0.007342309	0.0011528	0.174728888	0.054975375
chr6	161796854	+	cg26872907	NA	NA	NA	NA	NA	NA		OpenSea	PARK2;PARK2;PARK2	NM_004562;NM_013987;NM_013988	Body;Body;Body			NA	6:161716775-161716879			NA	0	PRKN	-0.773532546	2.789642119	3.563174665	2.600476816	11.2064183	0.001814965	0.027851453	84	0.003205993	0.062408456	0.578	0.237	1.41	0.228417336	0.003420304	0.681449492	0.007342309	0.09884218	0.361777559	0.336533598
chr8	72755162	-	cg26876974	NA	NA	NA	NA	NA	NA	chr8:72755783-72756667	N_Shore	MSC	NM_005098	Body		RDMR	NA				TRUE	0	MSC	-0.811651469	-3.950214415	-3.138562946	-2.888866549	7.744790591	0.008261517	0.047021593	278	0.013643349	0.111571685	1.619	0.668	3.922	0.286263059	0.002668381	0.720027181	0.007342309	0.039730515	0.258859293	0.221265397
chr18	44784846	+	cg26880735	NA	NA	NA	NA	NA	NA	chr18:44787406-44787838	N_Shelf						NA				NA	9291	SKOR2	-1.658822649	0.573329962	2.232152611	0.561506712	12.89038965	0.000911689	0.023310292	79	0.001923674	0.050977352	0.368	0.13	1.044	0.060336472	0.001373396	0.529813394	0.007342309	0.005969179	0.174728888	0.095571688
chr13	112550454	+	cg26886708	NA	NA	NA	NA	NA	NA	chr13:112547458-112548130	S_Shelf						NA	13:111598318-111598456			NA	171457	SOX1	1.176001887	3.222283707	2.04628182	2.965809083	11.69640933	0.001481076	0.026115657	76	0.00139528	0.045836227	0.486	0.165	1.432	0.19066065	0.003843162	0.651706593	0.007342309	0.017141053	0.219298027	0.159518494
chr7	157958671	-	cg26934214	NA	NA	NA	NA	NA	NA	chr7:157956911-157957273	S_Shore	PTPRN2;PTPRN2;PTPRN2	NM_002847;NM_130842;NM_130843	Body;Body;Body			NA	7:157651255-157651589			NA	0	PTPRN2	2.019844678	4.096155927	2.076311249	3.859923899	18.49600029	0.000110314	0.014540787	51	5.78E-05	0.019279538	0.279	0.097	0.802	0.017745528	0.000374716	0.488806311	0.007342309	0.003119646	0.174728888	0.082974623
chr8	110099582	+	cg26989103	NA	NA	NA	NA	NA	NA		OpenSea	TRHR	NM_003301	TSS200			NA				NA	69	TRHR	0.700480299	3.156495704	2.456015405	2.922403534	10.51355428	0.002430073	0.030161982	84	0.003205993	0.062408456	0.389	0.146	1.038	0.059434096	0.001201719	0.52841061	0.007342309	0.015672235	0.216462553	0.155007136
chr4	101438804	-	cg27019278	NA	NA	NA	NA	NA	NA		OpenSea	EMCN;EMCN	NM_016242;NM_001159694	Body;Body			NA				NA	0	EMCN	0.030056658	-3.129338749	-3.159395406	-1.947754588	4.007228076	0.052296193	0.109861772	261	0.04844585	0.203267787	0.751	0.283	1.993	0.565427292	0.006931272	0.870921624	0.007342309	0.119698712	0.386874637	0.367084718
chr5	6348254	-	cg27048363	NA	NA	NA	NA	NA	NA		OpenSea						NA	5:6400873-6401374			NA	10848	LINC02145	2.023085352	4.20271731	2.179631957	4.008818979	13.36030658	0.000756036	0.021982697	74	0.001119185	0.042635502	0.295	0.107	0.812	0.018107622	0.000236506	0.488806311	0.007342309	0.006762492	0.176245887	0.097282749
chr11	4390195	+	cg27128011	NA	NA	NA	NA	NA	NA		OpenSea	OR52B4	NM_001005161	TSS1500			NA				NA	578	OR52B4	0.967952495	3.255311767	2.287359272	2.956132155	11.64061231	0.001515572	0.026373882	75	0.001250442	0.04396307	0.341	0.117	0.997	0.049273616	0.001226405	0.516560361	0.007342309	0.004768807	0.174728888	0.089933945
chr12	54446100	-	cg27138204	NA	NA	NA	NA	NA	NA	chr12:54445876-54446113	Island	HOXC4	NM_014620	5'UTR		RDMR	NA	12:52732262-52732368	12:54445573-54446110	Unclassified_Cell_type_specific	NA	0	HOXC4	-0.685367514	-2.850962493	-2.165594979	-2.464984403	8.165971513	0.006813843	0.043628402	289	0.005190804	0.074756989	2.595	1.117	6.032	0.026655009	0.00051438	0.488806311	0.007342309	0.028692034	0.237227056	0.194200302
chr17	6659364	+	cg27146152	NA	NA	NA	NA	NA	NA		OpenSea	XAF1;XAF1;XAF1;XAF1	NM_017523;NM_199139;NM_199139;NM_017523	5'UTR;5'UTR;1stExon;1stExon	low-CpG:6600088-6600125		NA		17:6658985-6659679	Promoter_Associated_Cell_type_specific	NA	0	XAF1	-3.433588902	-1.397911	2.035677902	-2.003205214	8.822912823	0.005070257	0.03873544	93	0.007483554	0.086578756	0.281	0.103	0.765	0.012943054	0.000228699	0.488806311	0.007342309	0.007765093	0.178197552	0.103604477
chr19	45900241	-	cg27152890	NA	NA	NA	NA	NA	NA	chr19:45898879-45900315	Island	PPP1R13L;PPP1R13L	NM_001142502;NM_006663	Body;Body			NA	19:50590785-50592111			NA	0	PPP1R13L	-0.507439978	3.469311022	3.976750999	2.247594043	4.273362277	0.045396493	0.102517019	127	0.09107552	0.280410805	0.597	0.214	1.67	0.325822009	0.004919243	0.747815571	0.007342309	0.028658556	0.237227056	0.189730153
chr1	175158326	+	cg27226320	NA	NA	NA	NA	NA	NA	chr1:175161900-175162364	N_Shelf	KIAA0040;KIAA0040;KIAA0040;KIAA0040	NM_001162894;NM_001162895;NM_014656;NM_001162893	5'UTR;5'UTR;5'UTR;5'UTR			NA		1:175157733-175158603	Unclassified	NA	0	KIAA0040	0.779847819	2.868664174	2.088816355	2.535705813	16.83087535	0.000201292	0.016364338	61	0.000232863	0.026481463	0.224	0.074	0.681	0.008348055	0.000166785	0.488806311	0.007342309	0.002057675	0.174728888	0.064384911
chr6	50791202	+	cg27260772	NA	NA	NA	NA	NA	NA	chr6:50791110-50791573	Island	TFAP2B	NM_003221	Body			NA	6:50899087-50899520			NA	0	TFAP2B	-0.057101015	-3.335211792	-3.278110777	-2.076544259	4.877544147	0.033153401	0.087921166	277	0.014806952	0.115567495	1.6	0.721	3.549	0.247774223	0.004566592	0.693448633	0.007342309	0.158785867	0.434378752	0.419963673
chr8	109143688	+	cg27318570	NA	NA	NA	NA	NA	NA		OpenSea						NA	8:109212761-109213058			NA	47774	RSPO2	1.784664642	3.862621086	2.077956444	3.656677527	19.1482089	8.76E-05	0.014032447	51	5.78E-05	0.019279538	0.221	0.073	0.672	0.00781083	0.000110313	0.488806311	0.007342309	0.003342577	0.174728888	0.080615858
chr19	12145947	+	cg27344791	NA	NA	NA	NA	NA	NA	chr19:12146030-12146649	N_Shore	ZNF433	NM_001080411	Body			NA		19:12145758-12147065	Unclassified	NA	0	ZNF433	-1.053788671	-4.221866309	-3.168077638	-3.371890674	7.124513215	0.011024534	0.052927631	279	0.012559029	0.10747514	1.711	0.713	4.106	0.229240216	0.003155533	0.682362482	0.007342309	0.134147804	0.4026443	0.385153814
chr10	134062098	+	cg27357238	NA	NA	NA	NA	NA	NA		OpenSea	STK32C	NM_173575	Body			NA	10:133912041-133912162			NA	0	STK32C	1.664939813	4.072348375	2.407408562	3.349181193	9.713092901	0.003427531	0.033876051	100	0.013643349	0.111571685	0.254	0.094	0.69	0.007148356	6.30E-05	0.488806311	0.007342309	0.010509083	0.192835399	0.121125977
chr17	76849093	+	cg27377777	NA	NA	NA	NA	NA	NA	chr17:76851759-76851973	N_Shelf	TIMP2	NM_003255	3'UTR			NA	17:74360625-74360777	17:76848440-76849240	Unclassified_Cell_type_specific	NA	0	TIMP2	-0.238020431	2.050822262	2.288842692	1.891911704	14.28976227	0.000525171	0.019910608	68	0.000559183	0.034384884	0.338	0.124	0.924	0.034561782	0.000844937	0.493711693	0.007342309	0.008938871	0.18459539	0.111686253
chr1	203320541	+	cg27387030	NA	NA	NA	NA	NA	NA		OpenSea	FMOD	NM_002023	TSS1500		RDMR	NA		1:203320368-203320601	Unclassified_Cell_type_specific	TRUE	251	FMOD	-0.129087659	-3.211043059	-3.0819554	-2.008062519	8.468797147	0.005941642	0.04130163	282	0.009738698	0.096563014	1.245	0.52	2.983	0.622777522	0.005720393	0.891715045	0.007342309	0.117417279	0.383407987	0.363635596
chr12	98738197	-	cg27537972	NA	NA	NA	NA	NA	NA		OpenSea						TRUE				NA	109420	SLC9A7P1	0.572714903	2.845553286	2.272838383	2.497342665	12.82207884	0.000937002	0.02355362	70	0.000708631	0.036712488	0.339	0.122	0.946	0.038793795	0.000841157	0.500173459	0.007342309	0.009101722	0.184909744	0.112479645
chr1	151513502	-	cg27577972	NA	NA	NA	NA	NA	NA	chr1:151512661-151513199	S_Shore	TUFT1;TUFT1	NM_001126337;NM_020127	Body;Body			NA	1:149780042-149780131	1:151511981-151513635	Promoter_Associated	NA	0	TUFT1	1.177563994	-2.665782558	-3.843346552	-1.692852623	5.649719853	0.02246086	0.073019184	270	0.025578074	0.149214613	1.31	0.565	3.04	0.529253283	0.005379085	0.857486787	0.007342309	0.065444264	0.315255564	0.286285752
chr19	51456055	+	cg27583102	NA	NA	NA	NA	NA	NA		OpenSea	KLK5;KLK5;KLK5;KLK5	NM_001077491;NM_012427;NM_001077492;NM_012427	5'UTR;5'UTR;5'UTR;1stExon			NA				NA	0	KLK5	1.087080426	3.190315699	2.103235273	2.575059157	8.500720144	0.005856895	0.041096909	102	0.016054445	0.120016165	0.384	0.151	0.974	0.043903033	0.000687129	0.511141829	0.007342309	0.025991715	0.231308417	0.182205772
chr11	1252192	+	cg27661209	NA	NA	NA	NA	NA	NA	chr11:1252146-1252378	Island	MUC5B	NM_002458	Body			NA	11:1208737-1208889	11:1252081-1252646	Unclassified_Cell_type_specific	NA	0	MUC5B	-0.171109154	1.961204072	2.132313226	1.170472893	4.019596888	0.051951118	0.109473251	117	0.04844585	0.203267787	0.41	0.16	1.049	0.062855294	0.001124812	0.532792667	0.007342309	0.031058008	0.242240428	0.195752128
