# Supplementary material for: Genome-Wide Methylation Patterns in Primary Uveal Melanoma: Development of MethylSig-UM, an Epigenomic Prognostic Signature to Improve Patient Stratification
Source: Cancers (Basel). 2024 Jul 25;16(15):2650. doi: 10.3390/cancers16152650 (PMC11312132; doi:10.3390/cancers16152650)
Supplement: Supplementary file 1 [file cancers-16-02650-s001.zip › Supplementary Table S4.xlsx]

## Sheet: rfe_250probe_signature_annotati
signature generation metrics			probe info																		minfi dmp finder				methylation by group (GDL)			methylation by group (TCGA)
MeanDecreaseGini	medianGini	times_selected	Name.1	chr	pos	strand	Islands_Name	Relation_to_Island	UCSC_RefGene_Name	UCSC_RefGene_Accession	UCSC_RefGene_Group	Phantom	DMR	Enhancer	HMM_Island	Regulatory_Feature_Name	Regulatory_Feature_Group	DHS	distance	nearestGeneSymbol	intercept	f	pval	qval	median_mets	median_nomets	meandiff	median_mets	median_nomets	meandiff
0.025057	0.139452	497	cg05243700	chr16	20710251	+		OpenSea						NA				NA	1184	ACSM1	3.30616	15.3238	0.000353248	0.0177199	0.870994	3.7816	-2.91061	1.15551	2.9167	-1.76119
0.0521004	0.162179	406	cg04780726	chr14	70699208	+	chr14:70700814-70701050	N_Shore					CDMR	NA				NA	13260	ADAM21P1	1.30366	7.55063	0.00903668	0.0485443	-0.109753	2.02318	-2.13293	0.137144	1.34599	-1.20885
0.0257119	0.148819	491	cg00075956	chr10	1726078	+		OpenSea	ADARB2	NM_018702	Body			NA	10:1716031-1716110			NA	0	ADARB2	2.51841	11.4046	0.00167116	0.0271697	0.656074	2.99934	-2.34327	1.04502	2.20702	-1.162
0.0312071	0.169851	536	cg07998554	chr19	14785776	-		OpenSea	EMR3	NM_032571	TSS200			NA				NA	45	ADGRE3	2.13348	12.0435	0.00128437	0.0251703	0.0899547	2.49107	-2.40112	-0.527873	2.54943	-3.0773
0.0354334	0.0525913	407	cg26757820	chr10	76349278	-		OpenSea	ADK;ADK	NM_001123;NM_006721	Body;Body			TRUE		10:76348818-76349637	Unclassified	NA	0	ADK	1.35169	9.66789	0.00349554	0.0341933	-1.18427	1.80671	-2.99098	-1.20228	1.84669	-3.04897
0.0466864	0.147069	469	cg03602297	chr2	30142128	+	chr2:30142831-30144624	N_Shore	ALK	NM_004304	Body		RDMR	NA				NA	0	ALK	1.46407	10.1452	0.00284417	0.0316974	-0.497418	1.73663	-2.23405	-0.330402	0.331411	-0.661813
0.0333784	0.262733	451	cg05215748	chr17	6898738	-	chr17:6898820-6900427	N_Shore	ALOX12	NM_000697	TSS1500			TRUE		17:6898691-6898855	Unclassified_Cell_type_specific	TRUE	0	ALOX12-AS1	1.33356	4.86048	0.033445	0.0883075	2.96458	0.94034	2.02424	2.41862	3.14435	-0.725734
0.123279	0.63003	784	cg26410635	chr12	96350720	+	chr12:96350518-96350721	Island	AMDHD1	NM_152435	Body			NA	12:94874690-94874939			NA	0	AMDHD1	-0.922843	14.4171	0.000499898	0.0198036	0.60885	-1.66816	2.27701	-0.101357	0.51631	-0.617667
0.205619	0.764072	779	cg07794384	chr2	131518131	-	chr2:131513363-131514183	S_Shelf	FAM123C;FAM123C;FAM123C;FAM123C	NM_152698;NM_001105194;NM_001105193;NM_001105195	5'UTR;5'UTR;5'UTR;5'UTR			NA				NA	0	AMER3	1.53126	20.2556	5.97e-05	0.012308	-0.472487	1.93337	-2.40586	0.206692	0.068865	0.137827
0.0698834	0.271409	645	cg08112273	chr17	54047999	+		OpenSea						TRUE				NA	182835	ANKFN1	2.99789	14.9442	0.000408173	0.0189276	0.58457	3.74566	-3.16109	0.894909	2.20671	-1.31181
0.032767	0.236519	667	cg26481727	chr16	89410474	+	chr16:89408237-89408465	S_Shelf	ANKRD11	NM_013275	5'UTR			TRUE	16:87937687-87938001			TRUE	0	ANKRD11	2.62805	11.0778	0.00191526	0.0281609	0.416576	3.32189	-2.90531	0.172978	2.42597	-2.25299
0.0586372	0.15782	547	cg04502985	chr5	77268452	+	chr5:77268350-77268787	Island					DMR	TRUE	5:77304139-77304712	5:77268193-77269077	Unclassified	NA	29696	AP3B1	-2.54502	7.84387	0.00789364	0.0460786	-0.359366	-3.91573	3.55636	-0.491681	-0.339672	-0.152009
0.0739628	0.198879	476	cg03284392	chr5	141071438	+	chr5:141071624-141071967	N_Shore						NA		5:141071087-141073320	Unclassified	NA	9637	ARAP3	2.00559	16.2071	0.000253502	0.0164829	-0.171117	2.51129	-2.68241	-0.207111	1.22617	-1.43328
0.03223	0.151649	491	cg01696605	chr7	150871692	+	chr7:150870831-150872036	Island						NA	7:150501635-150502996			NA	1091	ASB10	2.91656	12.2652	0.00117334	0.0248654	1.08894	3.32208	-2.23315	2.2835	2.73389	-0.450396
0.0996179	0.355551	765	cg14163444	chr7	99595348	+	chr7:99595206-99595505	Island						NA	7:99433157-99433441	7:99595118-99595821	Unclassified_Cell_type_specific	NA	3759	AZGP1P1	-1.95514	14.8377	0.000425157	0.0191488	-0.173553	-2.66452	2.49097	-0.0357114	-0.732544	0.696833
0.0442485	0.126431	458	cg11308649	chr22	38484022	+	chr22:38484615-38485721	N_Shore	BAIAP2L2	NM_025045	Body			NA		22:38484012-38484393	Unclassified_Cell_type_specific	TRUE	0	BAIAP2L2	1.94809	13.603	0.0006869	0.0211806	-0.0273906	2.21817	-2.24557	-0.574534	1.7147	-2.28924
0.064669	0.190955	432	cg05046589	chr10	28970534	+	chr10:28965704-28967266	S_Shelf	BAMBI	NM_012342	Body			NA				NA	0	BAMBI	-3.72678	7.72555	0.00833506	0.0472192	-2.1562	-4.3144	2.1582	-0.917681	-4.01242	3.09474
0.0313601	0.0658231	426	cg06797385	chr16	30018105	+		OpenSea	DOC2A	NM_003586	Body			NA	16:29925606-29925731			NA	0	BOLA2	4.17084	13.4944	0.000716963	0.0215618	1.64316	4.75677	-3.11361	0.736694	4.61422	-3.87753
0.0362063	0.102232	470	cg15132565	chr5	72740154	+	chr5:72740051-72740800	Island					RDMR	TRUE	5:72775495-72776311			NA	54094	BTF3	-3.3577	10.0195	0.00300209	0.0322572	-0.34585	-3.81116	3.46531	-2.32311	-3.03321	0.710098
0.0334951	0.11051	479	cg07723251	chr17	50237742	-	chr17:50235175-50236466	S_Shore	CA10;CA10	NM_001082533;NM_001082534	TSS1500;TSS1500			NA	17:47592567-47592844			NA	364	CA10	-0.0876766	12.1437	0.00123284	0.0251703	-2.40513	0.136972	-2.5421	-2.87015	-1.05992	-1.81023
0.0576909	0.413496	445	cg23003926	chr3	62535030	+		OpenSea	CADPS;CADPS;CADPS	NM_003716;NM_183394;NM_183393	Body;Body;Body			TRUE				NA	0	CADPS	2.3109	10.0505	0.0029623	0.0321323	0.672632	2.60676	-1.93413	0.92637	2.22702	-1.30065
0.0319426	0.15347	486	cg11902379	chr19	7681598	-	chr19:7682679-7682988	N_Shore	KIAA1543;KIAA1543	NM_020902;NM_001080429	Body;Body			NA		19:7681158-7681812	Unclassified_Cell_type_specific	NA	0	CAMSAP3	3.71539	17.2461	0.000172929	0.0158772	1.73459	3.93286	-2.19827	0.882654	3.52341	-2.64075
0.0559595	0.144878	519	cg14142627	chr13	111301379	+	chr13:111301316-111301593	Island	CARS2	NM_024537	Body			NA	13:110099229-110099594			NA	0	CARS2	3.55571	12.7388	0.000968854	0.0235948	0.202245	4.15939	-3.95714	0.0116041	4.54515	-4.53355
0.0272701	0.118857	450	cg16151362	chr6	167508053	+	chr6:167507434-167507730	S_Shore						NA	6:167427991-167428055	6:167507626-167508149	Unclassified	NA	0	CCR6	2.52612	13.9366	0.000602599	0.0206903	0.359552	2.7732	-2.41364	0.40267	2.59159	-2.18892
0.0469379	0.144425	505	cg13018120	chr17	72619962	+		OpenSea	CD300E	NM_181449	TSS200			NA				NA	64	CD300E	1.09506	11.4042	0.00167145	0.0271697	-0.386336	1.74659	-2.13293	0.0276498	0.454178	-0.426528
0.103872	0.414717	531	cg25026237	chr6	4775638	-	chr6:4775131-4777550	Island	CDYL;CDYL	NM_004824;NR_026590	TSS1500;Body			NA	6:4720024-4722518			NA	0	CDYL	-2.63723	11.3018	0.00174419	0.0275873	-1.04655	-3.20861	2.16206	-1.98233	-1.38503	-0.597293
0.037639	0.128229	544	cg09052548	chr10	11047368	-		OpenSea	CUGBP2	NM_001025077	1stExon	low-CpG:11087147-11087669		NA				NA	0	CELF2	-1.46435	10.3246	0.00263378	0.0308697	0.437525	-1.76832	2.20585	0.470001	0.4901	-0.0200986
0.346908	1.27834	921	cg07414060	chr5	641353	+	chr5:643427-643669	N_Shelf	CEP72	NM_018140	Body			NA	5:694227-695569			NA	0	CEP72	2.80873	18.9219	9.49e-05	0.0140324	1.09358	3.31129	-2.21771	0.370175	2.84937	-2.47919
0.0737805	0.284903	436	cg20253410	chr10	134623622	-	chr10:134624054-134624275	N_Shore						NA	10:134473583-134474309			NA	0	CFAP46	1.43756	12.0433	0.00128445	0.0251703	0.154757	2.14385	-1.9891	0.142771	0.46811	-0.325338
0.0215067	0.0814583	403	cg04774930	chr16	23768982	-	chr16:23765969-23766869	S_Shelf	CHP2	NM_022097	3'UTR			NA				NA	0	CHP2	2.68868	13.3576	0.000756849	0.0219827	0.688916	2.78865	-2.09973	1.98238	1.66294	0.319441
0.0312736	0.145489	507	cg15567340	chr20	61975937	+	chr20:61973861-61974297	S_Shore	CHRNA4	NM_000744	3'UTR			NA				NA	0	CHRNA4	1.41515	10.012	0.00301183	0.0322572	-0.270455	2.04482	-2.31527	0.396766	0.434869	-0.0381024
0.0538803	0.363516	451	cg05533329	chr7	143039088	+	chr7:143042508-143042867	N_Shelf	CLCN1	NM_000083	Body			NA				NA	0	CLCN1	3.45464	14.9023	0.000414774	0.0189763	1.67763	3.5768	-1.89917	2.548	3.15631	-0.608306
0.0366993	0.136552	511	cg25032595	chr13	96204978	-	chr13:96204691-96205496	Island	CLDN10;CLDN10;CLDN10;CLDN10	NM_006984;NM_006984;NM_182848;NM_001160100	5'UTR;1stExon;Body;Body	high-CpG:95002899-95002984		NA	13:95002693-95003732			TRUE	0	CLDN10	-4.64894	12.3944	0.00111338	0.0245196	-1.75688	-4.9121	3.15522	-4.47097	-2.37509	-2.09589
0.0808462	0.244656	643	cg26133164	chr7	51544151	-		OpenSea						NA	7:51511590-51511689			NA	159635	COBL	2.45433	15.537	0.000325872	0.0172033	0.670667	2.99463	-2.32396	1.15177	2.08523	-0.933454
0.0598251	0.172069	482	cg13153710	chr13	111077257	+		OpenSea	COL4A2	NM_001846	Body			TRUE	13:109875189-109875259			NA	0	COL4A2	2.25875	7.59468	0.00885424	0.0482396	0.775706	3.24232	-2.46661	0.0693248	2.81392	-2.74459
0.063354	0.236498	530	cg00835279	chr2	3642710	-	chr2:3642547-3642751	Island	COLEC11;COLEC11;COLEC11;COLEC11	NM_024027;NM_024027;NM_199235;NM_199235	1stExon;5'UTR;1stExon;5'UTR			TRUE	2:3620379-3620743			NA	0	COLEC11	-2.85478	21.6488	3.72e-05	0.0115648	-0.792882	-3.41007	2.61719	-1.46663	-1.30405	-0.162583
0.0734774	0.233656	531	cg16785381	chr8	3141907	+		OpenSea	CSMD1	NM_033225	Body			NA	8:3129238-3129315	8:3141505-3142664	Unclassified	NA	0	CSMD1	3.42965	11.0079	0.00197221	0.0284108	1.52046	3.85318	-2.33272	3.34252	3.29017	0.0523539
0.100498	0.526989	724	cg18449879	chr19	16045054	-		OpenSea	CYP4F11;CYP4F11	NM_021187;NM_001128932	1stExon;Body			NA				NA	0	CYP4F11	2.04413	15.5223	0.000327684	0.0172033	0.0265338	2.13609	-2.10955	-0.00380263	1.67939	-1.68319
0.0426875	0.124385	544	cg14143580	chr20	29960982	-		OpenSea	DEFB118	NM_054112	3'UTR			NA				NA	0	DEFB118	1.91499	9.84232	0.00324076	0.0332821	-0.15032	2.76339	-2.91371	0.0456701	1.9863	-1.94063
0.0841789	0.345249	416	cg14727409	chr20	29994192	+		OpenSea	DEFB121	NM_001011878	TSS1500			NA				NA	0	DEFB121	1.80259	18.6274	0.00010529	0.0145408	0.155848	2.01959	-1.86374	0.305408	0.630915	-0.325508
0.0305618	0.11618	438	cg14585967	chr9	118135710	+		OpenSea	2023-12-01	NM_017418	5'UTR			NA				TRUE	0	DELEC1	2.92485	15.227	0.000366466	0.0179571	1.09287	3.44448	-2.35161	0.84376	2.69526	-1.8515
0.0615233	0.195828	604	cg01022670	chr10	729711	-		OpenSea	DIP2C	NM_014974	Body		RDMR	NA	10:719420-719712	10:729535-730084	Unclassified_Cell_type_specific	TRUE	0	DIP2C	2.22065	20.8287	4.91e-05	0.0118789	0.178052	2.5267	-2.34864	-0.56992	2.08558	-2.6555
0.0553129	0.258351	620	cg12808565	chr10	729259	+		OpenSea	DIP2C	NM_014974	Body			NA	10:719189-719260			TRUE	0	DIP2C	1.12394	17.2093	0.000175266	0.015889	-1.35769	1.46711	-2.8248	-1.7676	0.531559	-2.29916
0.075101	0.297645	400	cg19797049	chr7	102985504	-	chr7:102984857-102985337	S_Shore	DNAJC2;DNAJC2	NM_001129887;NM_014377	TSS200;TSS200			NA		7:102984268-102985756	Promoter_Associated	NA	183	DNAJC2	0.953016	5.04569	0.0304245	0.084287	-0.596762	1.93269	-2.52945	0.163041	0.820946	-0.657905
0.100434	0.319781	677	cg13965612	chr19	10928696	-		OpenSea	DNM2;MIR199A1;DNM2;DNM2;DNM2	NM_004945;NR_029586;NM_001005361;NM_001005362;NM_001005360	Body;TSS1500;Body;Body;Body			NA				TRUE	0	DNM2	1.38797	21.9263	3.39e-05	0.0115648	-1.08201	1.73755	-2.81956	-0.595805	0.247686	-0.843492
0.200122	1.39237	504	cg13016237	chr7	154681513	+	chr7:154684402-154684630	N_Shelf	DPP6;DPP6;DPP6	NM_001936;NM_130797;NM_001039350	Body;Body;Body			NA				NA	0	DPP6	3.17658	23.2663	2.18e-05	0.0115648	1.32024	3.24805	-1.92781	1.77577	2.85785	-1.08209
0.0898218	0.276791	582	cg06191348	chr17	80024326	-	chr17:80022655-80024178	S_Shore	DUS1L	NM_022156	TSS1500			NA		17:80022705-80024446	Promoter_Associated	NA	628	DUS1L	2.25611	21.6996	3.66e-05	0.0115648	0.223908	2.38745	-2.16355	0.721628	1.47044	-0.748811
0.0253561	0.172891	532	cg25386707	chr10	131748428	+		OpenSea	EBF3	NM_001005463	Body			TRUE	10:131638402-131638562			TRUE	0	EBF3	0.507418	6.17534	0.0173513	0.0649037	-1.66091	0.693123	-2.35403	-2.82254	0.490612	-3.31315
0.139695	0.498446	574	cg01372939	chr16	5283418	-		OpenSea						TRUE				NA	135628	EEF2KMT	2.42366	17.335	0.000167424	0.0158772	0.619385	2.79268	-2.17329	1.00232	2.23715	-1.23483
0.0272176	0.0436227	439	cg08133327	chr7	1746752	+		OpenSea						NA	7:1713235-1713457			NA	2044	ELFN1	4.35064	13.7449	0.00064962	0.0209207	1.62365	4.99204	-3.36839	0.601782	4.81753	-4.21575
0.0271603	0.0525801	435	cg07091207	chr7	1708892	-	chr7:1703861-1710517	Island						NA	7:1675418-1677352			NA	39904	ELFN1	0.0664671	16.2086	0.000253358	0.0164829	-2.88349	-0.0130402	-2.87045	-4.0082	-0.832229	-3.17597
0.0402379	0.295214	455	cg11147155	chr1	150595206	+		OpenSea	ENSA;ENSA;ENSA;ENSA	NM_207045;NM_207042;NM_004436;NM_207046	3'UTR;3'UTR;3'UTR;3'UTR			NA				NA	0	ENSA	-3.1391	8.09847	0.00702631	0.0440282	-1.58856	-3.71207	2.12352	-1.95868	-3.14287	1.18419
0.0510734	0.330474	719	cg11013793	chr19	16466636	+	chr19:16466399-16466637	Island						NA	19:16327373-16327637			NA	0	EPS15L1	2.09538	17.952	0.00013397	0.0147422	0.0803726	2.57663	-2.49626	-0.593251	2.47325	-3.0665
0.0607731	0.17791	461	cg02119577	chr21	40195074	+	chr21:40194644-40194849	S_Shore	ETS2	NM_005239	3'UTR			TRUE				NA	0	ETS2	2.28039	10.0104	0.00301391	0.0322572	0.794111	2.97062	-2.17651	0.421867	2.39501	-1.97314
0.0749917	0.2609	426	cg08461352	chr8	58910391	-	chr8:58907001-58907822	S_Shelf	FAM110B	NM_147189	5'UTR			NA				NA	0	FAM110B	0.377538	16.7041	0.000210902	0.0163896	-1.29872	0.640376	-1.9391	-2.69728	0.744102	-3.44139
0.1469	0.637698	859	cg13345726	chr17	66708409	+		OpenSea						TRUE				NA	111313	FAM20A	-2.69641	16.3134	0.000243684	0.0164829	-0.542648	-3.0934	2.55075	0.308678	-2.76054	3.06921
0.0651803	0.443895	765	cg04401986	chr4	81189927	+	chr4:81187494-81187913	S_Shelf	FGF5;FGF5	NM_033143;NM_004464	Body;Body			NA	4:81408686-81408960			NA	0	FGF5	-3.70393	9.4249	0.00388655	0.035501	-1.22635	-4.07468	2.84833	-1.57466	-4.0304	2.45574
0.0759052	0.280477	426	cg14312323	chr17	47980310	-	chr17:47979465-47979740	S_Shore						NA		17:47980248-47980701	Unclassified_Cell_type_specific	NA	54110	FLJ45513	1.56159	7.59131	0.00886805	0.0482473	0.560239	2.2641	-1.70386	0.508533	0.761644	-0.253111
0.101445	0.431439	562	cg27387030	chr1	203320541	+		OpenSea	FMOD	NM_002023	TSS1500		RDMR	NA		1:203320368-203320601	Unclassified_Cell_type_specific	TRUE	251	FMOD	-2.00806	8.4688	0.00594164	0.0413016	-0.129088	-3.21104	3.08196	0.0406662	-0.453385	0.494052
0.0219451	0.0233937	404	cg11716106	chr19	46380134	+	chr19:46379883-46380207	Island						TRUE	19:51071729-51072235	19:46379547-46380316	Unclassified_Cell_type_specific	TRUE	3078	FOXA3	-3.46874	9.25908	0.00417995	0.0362116	-0.686695	-4.63344	3.94675	0.257069	-3.70749	3.96456
0.0325881	0.113293	524	cg17810176	chr19	36035831	+	chr19:36036002-36036607	N_Shore	GAPDHS;TMEM147	NM_014364;NM_032635	Body;TSS1500		DMR	NA	19:40727671-40728829			NA	0	GAPDHS	0.108135	15.6962	0.000306904	0.0170383	-3.81579	0.955931	-4.77172	-2.59376	-1.28743	-1.30633
0.0601227	0.170393	416	cg05767404	chr1	247712591	+		OpenSea	C1orf150	NM_145278	Body			NA				NA	0	GCSAML	3.35495	10.7461	0.00220203	0.0293854	1.62439	3.62588	-2.00149	0.709431	3.31718	-2.60775
0.443854	1.63104	421	cg24360137	chr6	90598826	-	chr6:90596271-90596856	S_Shore					CDMR	NA				NA	5360	GJA10	3.35756	22.7076	2.62e-05	0.0115648	1.66294	3.55147	-1.88853	1.5723	3.11378	-1.54149
0.145119	0.478483	508	cg07588006	chr4	175752696	+	chr4:175750330-175750584	S_Shelf						NA				NA	2230	GLRA3	3.38616	16.5085	0.000226684	0.0163896	1.21641	3.46814	-2.25173	2.50801	3.09174	-0.583728
0.0647751	0.172407	566	cg02763002	chr12	129444671	+		OpenSea	GLT1D1	NM_144669	Body			NA	12:128010575-128010625			NA	0	GLT1D1	2.76113	12.6294	0.00101249	0.0239166	0.93276	3.28966	-2.35689	0.938628	2.35973	-1.4211
0.0718692	0.252692	489	cg17861277	chr5	150385659	-		OpenSea						TRUE				NA	14338	GPX3	-3.03476	8.4455	0.00600431	0.0414749	-1.72992	-3.71512	1.9852	-0.514025	-3.3267	2.81268
0.0849827	0.327672	583	cg14339466	chr13	27927490	-		OpenSea					DMR	TRUE		13:27927336-27927927	Unclassified	NA	71189	GTF3A	1.90134	20.3523	5.77e-05	0.0122225	-0.232937	1.89227	-2.12521	-0.445509	1.79626	-2.24177
0.125145	0.454128	755	cg01967399	chr4	174448084	+	chr4:174448333-174448845	N_Shore	HAND2	NM_021973	3'UTR		RDMR	NA	4:174684659-174684727			NA	0	HAND2	-1.39978	22.2957	3e-05	0.0115648	1.0278	-1.87036	2.89816	0.702881	-0.17382	0.876701
0.0255293	0.139745	417	cg11534215	chr2	240200967	+	chr2:240196768-240196997	S_Shelf	HDAC4	NM_006037	Body			TRUE				TRUE	0	HDAC4	1.68364	16.0951	0.000264304	0.0167306	-0.224123	1.84839	-2.07251	-0.403326	1.75033	-2.15366
0.0303281	0.0643616	401	cg08786026	chr6	126068238	+	chr6:126068722-126071320	N_Shore					RDMR	NA	6:126109716-126109932	6:126067902-126068332	Unclassified_Cell_type_specific	NA	540	HEY2	-1.23406	5.68936	0.0220238	0.0723838	1.35006	-2.00911	3.35917	1.2938	-0.489478	1.78328
0.0974797	0.324817	688	cg01824172	chr7	139475138	+	chr7:139477406-139478496	N_Shelf	HIPK2;HIPK2	NM_001113239;NM_022740	Body;Body		CDMR	NA		7:139475137-139477045	Promoter_Associated	NA	0	HIPK2	-0.549713	13.7784	0.000641141	0.0209207	1.33123	-1.11591	2.44714	1.56801	0.0894548	1.47855
0.0601449	0.18696	567	cg07659054	chr7	27134225	-	chr7:27134097-27134303	Island	HOXA1;HOXA1	NM_153620;NM_005522	3'UTR;Body		RDMR	NA	7:27100670-27100923			NA	0	HOXA1	-1.61143	13.0116	0.000868531	0.0229128	0.36851	-1.80396	2.17247	0.0527427	-0.455102	0.507845
0.0574074	0.199702	499	cg26019295	chr12	54409212	-	chr12:54408426-54408713	S_Shore	HOXC4;HOXC6;HOXC5	NM_014620;NM_153693;NR_003084	TSS1500;TSS1500;TSS1500			NA	12:52695462-52695497	12:54408636-54409239	Unclassified_Cell_type_specific	NA	1428	HOXC4	-3.60413	7.53234	0.0091136	0.0486431	-1.87706	-4.14536	2.26829	-3.0706	-3.45672	0.386118
0.184149	0.798551	817	cg15901647	chr1	18687127	+		OpenSea	IGSF21	NM_032880	Body			NA				NA	0	IGSF21	2.84456	22.5733	2.74e-05	0.0115648	0.692002	3.02275	-2.33075	1.31871	2.35801	-1.03931
0.0417507	0.120671	408	cg01448470	chr1	18518226	-		OpenSea	IGSF21	NM_032880	Body			TRUE				NA	0	IGSF21	-0.23174	10.4479	0.0024989	0.0303362	-2.41226	-0.165554	-2.24671	-1.92306	-0.656341	-1.26672
0.202606	0.740717	834	cg07935264	chr2	113594375	-		OpenSea	IL1B	NM_000576	TSS200			NA				NA	18	IL1B	2.27778	23.032	2.36e-05	0.0115648	0.255798	2.36917	-2.11337	0.238321	1.43405	-1.19573
0.078655	0.218333	609	cg18773937	chr2	113594611	-		OpenSea	IL1B	NM_000576	TSS1500			NA				NA	254	IL1B	1.14007	21.6936	3.67e-05	0.0115648	-1.38019	1.26904	-2.64923	-0.155492	0.463342	-0.618834
0.0673287	0.471077	536	cg02836764	chr10	134499364	-		OpenSea	INPP5A	NM_005539	Body			NA	10:134349160-134349375			TRUE	0	INPP5A	3.74483	22.5335	2.77e-05	0.0115648	1.99346	3.9186	-1.92514	1.77453	3.70191	-1.92738
0.0405764	0.266123	760	cg16270051	chr15	25380815	-		OpenSea	PAR1	NR_022009	Body			NA				NA	0	IPW	2.67195	9.28577	0.00413118	0.0361341	0.992273	3.19123	-2.19896	1.55978	1.87334	-0.313561
0.0310845	0.188899	529	cg16486109	chr11	613632	-	chr11:614760-616068	N_Shore	IRF7;IRF7;IRF7	NM_004031;NM_001572;NM_004029	Body;Body;Body			NA	11:603334-603874	11:613589-613844	Unclassified	NA	0	IRF7	0.576801	12.1191	0.0012453	0.0251703	-1.23889	0.927086	-2.16597	-1.11516	-0.142931	-0.972232
0.122602	0.370292	557	cg08787837	chr16	86029554	+		OpenSea						NA	16:84586849-84587111	16:86029477-86029813	Unclassified	NA	73342	IRF8	4.2518	18.338	0.000116692	0.0145408	2.51504	4.57297	-2.05793	2.35655	3.91526	-1.55871
0.0541298	0.170187	499	cg18100702	chr5	3600572	-	chr5:3594467-3603054	Island	IRX1	NM_024337	Body			NA	5:3652193-3654179			TRUE	0	IRX1	-2.72843	13.4872	0.000719011	0.0215618	-0.784321	-3.08702	2.3027	-0.786068	-2.8565	2.07043
0.0534142	0.144024	515	cg18635552	chr5	3599719	+	chr5:3594467-3603054	Island	IRX1	NM_024337	Body			NA	5:3652193-3654179			TRUE	0	IRX1	-4.5506	12.3442	0.00113628	0.024526	-2.09896	-5.32626	3.2273	-3.49288	-3.89916	0.406278
0.0586552	0.380197	532	cg22896684	chr5	2890321	-		OpenSea						NA	5:2943232-2943367			NA	134809	IRX2-DT	3.75272	12.1178	0.00124598	0.0251703	1.90095	3.99553	-2.09458	3.46456	3.62043	-0.155875
0.0621721	0.212403	574	cg16501625	chr16	54628759	-		OpenSea						TRUE	16:53186179-53186383			NA	308380	IRX3	-2.87358	8.46026	0.00596452	0.0413468	-1.04678	-3.6764	2.62962	-1.16534	-1.62654	0.461202
0.0172456	0.059971	427	cg21029964	chr5	1983658	+		OpenSea						TRUE	5:2036614-2036800			NA	96364	IRX4	2.20263	9.04221	0.00459976	0.0373343	0.337463	2.78243	-2.44497	0.428215	0.923372	-0.495157
0.0183353	0.0492632	438	cg14861920	chr22	35019460	+		OpenSea					CDMR	NA				NA	442668	ISX	1.91908	10.9377	0.00203118	0.0286486	0.0646862	2.44323	-2.37855	0.439943	1.69759	-1.25765
0.0206801	0.0712699	455	cg00101629	chr1	15068966	-		OpenSea	KIAA1026;KIAA1026	NM_201628;NM_015209	Body;Body			TRUE		1:15068919-15069405	Unclassified_Cell_type_specific	TRUE	0	KAZN	1.48054	13.7971	0.000636453	0.0209207	-0.316786	2.00326	-2.32005	-1.00856	1.37658	-2.38515
0.128729	0.77602	449	cg11795680	chr14	88629028	-		OpenSea						NA				NA	17422	KCNK10	3.42333	15.8965	0.00028467	0.016909	1.80053	3.45415	-1.65362	2.27217	2.78817	-0.515996
0.0490105	0.17619	494	cg27226320	chr1	175158326	+	chr1:175161900-175162364	N_Shelf	KIAA0040;KIAA0040;KIAA0040;KIAA0040	NM_001162894;NM_001162895;NM_014656;NM_001162893	5'UTR;5'UTR;5'UTR;5'UTR			NA		1:175157733-175158603	Unclassified	NA	0	KIAA0040	2.53571	16.8309	0.000201292	0.0163643	0.779848	2.86866	-2.08882	0.809045	2.28294	-1.47389
0.119479	0.881675	889	cg04196691	chr16	87759493	+		OpenSea	KLHDC4	NM_017566	Body			NA	16:86316888-86317130			NA	0	KLHDC4	2.49738	23.7954	1.84e-05	0.0115648	0.281049	2.9301	-2.64905	-0.28328	1.41854	-1.70182
0.0340177	0.18767	442	cg10982443	chr14	20903611	+	chr14:20903395-20903720	Island	KLHL33	NM_001109997	5'UTR			TRUE	14:19973105-19973550			NA	0	KLHL33	0.137921	6.50147	0.0148217	0.0602427	1.56625	-0.862809	2.42906	1.17326	2.58157	-1.40831
0.15712	0.57421	716	cg00996764	chr19	51382591	+		OpenSea	KLK2;KLK2	NM_005551;NM_001002231	3'UTR;3'UTR			NA				NA	0	KLK2	2.6125	25.6325	1.03e-05	0.0115648	0.517666	2.77815	-2.26048	0.185256	2.64001	-2.45476
0.0263079	0.157179	413	cg19582822	chr19	51375975	+		OpenSea	KLK2;KLK2	NM_001002231;NM_005551	TSS1500;TSS1500			NA				NA	712	KLK2	1.81288	12.9989	0.000872953	0.0229283	-0.294905	1.94306	-2.23796	0.0219322	1.56574	-1.54381
0.128958	0.875069	891	cg22965082	chr19	51446718	-		OpenSea	KLK5;KLK5;KLK5	NM_001077492;NM_012427;NM_001077491	3'UTR;3'UTR;3'UTR			NA				NA	0	KLK5	2.31288	16.1054	0.00026329	0.0167166	0.0358512	3.11666	-3.08081	0.827988	0.897727	-0.0697387
0.0476156	0.180342	416	cg27583102	chr19	51456055	+		OpenSea	KLK5;KLK5;KLK5;KLK5	NM_001077491;NM_012427;NM_001077492;NM_012427	5'UTR;5'UTR;5'UTR;1stExon			NA				NA	0	KLK5	2.57506	8.50072	0.00585689	0.0410969	1.08708	3.19032	-2.10324	1.84964	2.74083	-0.891187
0.0258688	0.128056	427	cg20092736	chr11	67982703	+	chr11:67980011-67982068	S_Shore						NA	11:67739054-67739312	11:67982239-67982900	Unclassified_Cell_type_specific	NA	1634	KMT5B	3.85884	10.4025	0.00254774	0.0305109	1.88867	4.1111	-2.22243	2.33225	3.50487	-1.17261
0.0836515	0.260833	612	cg23049458	chr1	62660624	-	chr1:62660555-62660946	Island	L1TD1;L1TD1	NM_019079;NM_001164835	5'UTR;5'UTR		RDMR	NA	1:62432908-62433521			NA	0	L1TD1	-4.47201	18.4203	0.000113323	0.0145408	-2.30516	-4.712	2.40684	-4.14093	-3.76713	-0.373797
0.0322914	0.10542	480	cg22338567	chr7	107642444	+	chr7:107641795-107644058	Island	LAMB1	NM_002291	Body	high-CpG:107429620-107429863		NA	7:107429032-107431403			NA	0	LAMB1	-4.78026	5.17648	0.0284706	0.0815361	-2.45742	-5.70382	3.24641	-4.97109	-5.41325	0.44216
0.0205402	0.12453	505	cg12689670	chr1	183009347	-		OpenSea	LAMC1	NM_002293	Body			TRUE				NA	0	LAMC1	2.61419	13.6743	0.000667889	0.0210144	0.713556	3.23218	-2.51863	0.515808	2.72287	-2.20707
0.03899	0.23436	609	cg15928106	chr7	130646078	+		OpenSea	FLJ43663;FLJ43663	NR_015431;NR_024153	Body;Body	low-CpG:130296547-130296631		TRUE		7:130645892-130646436	Promoter_Associated	NA	0	LINC-PINT	3.42148	11.3724	0.00169373	0.0272821	1.31749	3.80889	-2.4914	2.42275	3.27509	-0.852341
0.0164916	0.0748527	493	cg14548259	chr12	116946214	-	chr12:116946195-116946607	Island						TRUE	12:115430485-115430738	12:116946195-116946644	Unclassified_Cell_type_specific	NA	25011	LINC00173	-2.78523	5.79262	0.0209278	0.0709183	-0.506508	-3.30987	2.80336	-2.85756	-1.40127	-1.45629
0.0326723	0.101658	474	cg12173150	chr6	170338591	+	chr6:170338214-170339677	Island					DMR	NA	6:170180101-170181620	6:170338472-170339156	Unclassified_Cell_type_specific	NA	135621	LINC00574	-4.32013	7.73939	0.00828208	0.0470715	-1.96284	-4.95674	2.9939	-3.54675	-3.55846	0.0117132
0.0469406	0.170259	461	cg14417896	chr15	70087153	-		OpenSea						TRUE				TRUE	40418	LINC00593	-0.725833	8.37359	0.00620225	0.0420666	1.45401	-0.861551	2.31557	1.13563	-0.197401	1.33303
0.0771855	0.254769	625	cg09614479	chr10	81967536	+	chr10:81964681-81965558	S_Shore					CDMR	NA				TRUE	0	LINC00857	-0.75607	11.4179	0.00166202	0.0271546	1.558	-0.776159	2.33416	0.490777	0.425777	0.0649997
0.07363	0.250594	637	cg03065476	chr19	29284229	+	chr19:29284313-29285010	N_Shore						NA				NA	171807	LINC00906	3.12981	13.7949	0.000637003	0.0209207	0.368218	3.78749	-3.41927	0.502383	2.5814	-2.07902
0.0144588	0.0452777	443	cg20137991	chr4	79971432	-		OpenSea						NA	4:80190432-80190505			NA	0	LINC01088	4.10704	7.66115	0.00858633	0.0477048	1.59448	4.89737	-3.30289	0.623562	5.12768	-4.50412
0.0951587	0.483261	792	cg06753918	chr5	6182215	+		OpenSea						NA	5:6235165-6235648			NA	128337	LINC02145	2.73312	16.279	0.000246817	0.0164829	0.361407	3.02967	-2.66827	-0.0522562	2.44652	-2.49877
0.0350862	0.0985335	445	cg08767044	chr16	11678785	-	chr16:11680008-11681275	N_Shore	LITAF;LITAF;LITAF;LITAF	NM_001136473;NM_001136472;NR_024320;NM_004862	5'UTR;5'UTR;Body;5'UTR			TRUE		16:11678404-11679654	Promoter_Associated	NA	0	LITAF	3.31543	14.3735	0.000508408	0.0198444	0.746517	3.68546	-2.93895	0.964361	3.42529	-2.46093
0.0275256	0.126013	487	cg25685062	chr20	1719855	+	chr20:1716330-1716653	S_Shelf						NA				NA	34154	LOC100289473	1.16666	14.0477	0.000577029	0.0203754	-1.89701	1.2086	-3.10561	-1.96425	0.631296	-2.59554
0.0531235	0.173071	595	cg22793142	chr1	207995752	+		OpenSea	LOC148696	NR_026817	Body			TRUE		1:207995589-207995805	Unclassified_Cell_type_specific	NA	0	LOC148696	-1.20549	15.6657	0.00031044	0.0171155	1.52554	-1.23768	2.76322	1.67551	-0.341565	2.01707
0.0330258	0.193683	555	cg03597159	chr4	140910561	-		OpenSea	MAML3	NM_018717	Body			TRUE				TRUE	0	MAML3	3.00298	14.4355	0.000496349	0.0197375	1.40516	3.5022	-2.09703	1.5091	2.84874	-1.33964
0.0525951	0.188689	463	cg07259165	chr6	113639635	-		OpenSea						TRUE				NA	538890	MARCKS	2.22435	15.2334	0.000365576	0.0179571	0.412757	2.4646	-2.05184	-0.605188	2.375	-2.98019
0.0323919	0.0922414	431	cg21116087	chr18	74832171	-	chr18:74832039-74832282	Island	MBP;MBP	NM_001025101;NM_001025100	5'UTR;5'UTR			NA	18:72961088-72961378			NA	0	MBP	2.21824	13.2024	0.00080493	0.0224739	0.303731	2.47432	-2.17059	0.022275	1.94666	-1.92439
0.0284938	0.149352	486	cg07637837	chr18	74824154	+	chr18:74824149-74824414	Island	MBP;MBP	NM_001025101;NM_001025100	5'UTR;5'UTR			NA	18:72953090-72953402			NA	0	MBP	3.35198	11.4777	0.00162125	0.0269394	0.943571	3.86105	-2.91748	-0.0930209	3.07939	-3.17242
0.0447033	0.0937862	474	cg10371155	chr17	37561101	-	chr17:37557366-37558982	S_Shelf	MED1	NM_004774	3'UTR		RDMR	NA				TRUE	0	MED1	1.48715	13.1265	0.000829626	0.0226328	-0.473632	1.78841	-2.26204	-1.48718	1.14791	-2.6351
0.0539028	0.231147	608	cg18114890	chr5	180219707	+	chr5:180219007-180219883	Island	MGAT1;MGAT1;MGAT1;MGAT1;MGAT1	NM_001114618;NM_001114620;NM_002406;NM_001114617;NM_001114619	Body;Body;Body;Body;Body			NA	5:180151328-180152449			NA	0	MGAT1	4.7837	12.3064	0.00115385	0.024607	3.05669	5.315	-2.25831	3.18278	4.05172	-0.868943
0.0630703	0.226471	547	cg09048905	chr10	131592899	-	chr10:131592393-131592616	S_Shore						NA	10:131482889-131482957			NA	27115	MGMT	2.35348	9.84222	0.00324091	0.0332821	0.482971	3.47519	-2.99222	1.21322	1.5195	-0.306275
0.0141142	0.0769584	458	cg11688553	chr10	131151653	-		OpenSea						NA	10:131041488-131041644			NA	113799	MGMT	2.86949	10.2201	0.00275429	0.031323	0.840847	3.48471	-2.64386	1.83005	2.72442	-0.894369
0.0386414	0.110489	438	cg16520815	chr16	4733181	-	chr16:4732830-4733184	Island	MGRN1;MGRN1;MGRN1;MGRN1	NM_015246;NM_001142291;NM_001142290;NM_001142289	Body;Body;Body;Body			NA	16:4671578-4673185	16:4732655-4733320	Gene_Associated	TRUE	0	MGRN1	2.87853	13.9805	0.000592348	0.0206181	0.548257	2.85618	-2.30793	0.292092	2.36701	-2.07492
0.0441333	0.135837	530	cg16189671	chr8	65291562	+	chr8:65290108-65290946	S_Shore	MIR124-2	NR_029669	TSS200			NA	8:65454096-65454567			NA	0	MIR124-2HG	-1.0112	6.44623	0.0152206	0.0609632	-3.05568	-0.465696	-2.58998	-3.15788	-0.684952	-2.47292
0.143682	0.622419	550	cg00175487	chr14	101490186	+		OpenSea	MIR380;MIR299	NR_029872;NR_029841	TSS1500;Body			NA	14:100559939-100560021			NA	0	MIR299	1.14848	19.0316	9.13e-05	0.0140324	-0.863942	1.15949	-2.02344	-0.952062	0.104546	-1.05661
0.0218142	0.10468	503	cg23492249	chr14	101490020	-		OpenSea	MIR299;MIR380	NR_029841;NR_029872	TSS200;TSS1500			NA	14:100559671-100559876			NA	109	MIR299	3.48538	10.3115	0.00264862	0.0308716	1.54683	3.90519	-2.35836	2.32598	3.45834	-1.13235
0.0318091	0.134524	471	cg10137253	chr14	101507590	+		OpenSea	MIR300	NR_030582	TSS200			NA				NA	108	MIR300	3.10294	15.5374	0.000325827	0.0172033	1.18962	3.36608	-2.17646	1.45717	2.87167	-1.4145
0.113242	0.756448	880	cg03867429	chr7	57483183	+	chr7:57484168-57485070	N_Shore						NA				NA	10386	MIR3147	-1.44861	15.9645	0.000277522	0.0168699	-3.33733	-0.952656	-2.38468	-2.06488	-3.42498	1.3601
0.144637	0.841772	864	cg21876806	chr14	101489555	-		OpenSea	MIR299;MIR411	NR_029841;NR_030389	TSS1500;TSS200			NA				NA	105	MIR411	3.84895	19.2639	8.41e-05	0.0140324	1.90638	4.00509	-2.09871	2.74416	3.41018	-0.666018
0.195127	0.716909	878	cg23195687	chr10	90847168	-		OpenSea						TRUE		10:90847087-90847191	Unclassified_Cell_type_specific	NA	23999	MIR4679-2	2.09308	16.4883	0.000228386	0.0163896	-0.197942	2.65009	-2.84803	-0.66173	1.96639	-2.62812
0.0531083	0.288279	568	cg06858555	chr14	105144735	+	chr14:105144247-105144503	S_Shore						TRUE		14:105143859-105145056	Unclassified	NA	648	MIR4710	0.110846	19.2723	8.39e-05	0.0140324	-2.04713	0.307555	-2.35469	-1.67338	-0.520012	-1.15337
0.204033	0.905141	871	cg02044725	chr14	101512826	-		OpenSea	MIR889;MIR487B;MIR539	NR_030595;NR_030267;NR_030256	TSS1500;Body;TSS1500			NA	14:100582146-100582809			NA	0	MIR487B	3.67186	28.4984	4.28e-06	0.0115648	1.65524	3.92765	-2.27241	2.33662	2.88779	-0.551168
0.048737	0.154699	491	cg01232479	chr14	101497660	+		OpenSea	MIR543	NR_030619	TSS1500			NA	14:100567336-100567514			NA	662	MIR543	2.08999	11.328	0.00172529	0.0274946	-0.435984	3.02922	-3.46521	0.829109	0.318396	0.510713
0.0629074	0.189246	498	cg03617850	chr3	99551998	+		OpenSea	C3orf26;FILIP1L;MIR548G	NM_032359;NM_182909;NR_031662	Body;3'UTR;Body			NA				NA	0	MIR548G	1.483	10.8764	0.00208427	0.0287673	-0.510972	2.01055	-2.52152	0.0311777	1.14833	-1.11716
0.180391	0.624079	848	cg08878447	chr5	1769471	-	chr5:1769314-1769695	Island						NA	5:1821888-1823133			NA	29026	MRPL36	4.11692	22.1928	3.1e-05	0.0115648	1.97302	4.60708	-2.63406	2.05839	3.20424	-1.14586
0.0363031	0.255586	637	cg13478001	chr11	1254063	+	chr11:1253903-1254494	Island	MUC5B	NM_002458	Body			NA	11:1210263-1211031			NA	0	MUC5B	1.98396	13.5861	0.000691508	0.0212131	0.286908	2.51354	-2.22663	0.184222	1.86517	-1.68095
0.0254971	0.0470174	400	cg20625588	chr11	1028356	-	chr11:1029083-1029390	N_Shore	MUC6	NM_005961	Body			NA	11:1018261-1018411			NA	0	MUC6	2.96001	10.021	0.00300016	0.0322572	0.433836	4.02009	-3.58626	0.540697	1.48275	-0.942051
0.0514366	0.400736	527	cg15444185	chr8	67454707	+	chr8:67454545-67454991	Island						TRUE	8:67617261-67617545			TRUE	19701	MYBL1	-1.3456	12.8019	0.000944631	0.0235948	0.534967	-1.39373	1.9287	-0.745472	0.388644	-1.13412
0.0758869	0.305581	456	cg24657523	chr15	48470754	+	chr15:48470007-48470628	S_Shore	MYEF2	NM_016132	TSS200			NA		15:48469733-48471103	Promoter_Associated	TRUE	195	MYEF2	-1.20175	12.9406	0.000893535	0.0232169	0.96706	-1.3229	2.28996	0.744616	0.591025	0.153591
0.236725	0.925893	721	cg03440386	chr7	142008025	+		OpenSea						NA				NA	35956	NA	3.45632	27.9429	5.06e-06	0.0115648	0.804803	3.49769	-2.69289	0.678207	2.92659	-2.24838
0.0719935	0.298368	664	cg20220755	chr7	142012034	-		OpenSea						NA				NA	39965	NA	2.53614	17.2225	0.000174422	0.015889	0.151395	3.06512	-2.91372	-0.565379	2.51396	-3.07934
0.0334051	0.103878	446	cg17518949	chr1	5568743	-		OpenSea						NA		1:5568663-5568961	Unclassified_Cell_type_specific	NA	55386	NA	2.0313	12.3667	0.00112596	0.024526	0.297231	2.46832	-2.17109	0.644667	1.57593	-0.931264
0.0535327	0.162178	572	cg06644051	chr7	100816459	-	chr7:100815484-100816995	Island	C7orf52	NM_198571	Body			NA				TRUE	0	NAT16	1.46123	15.103	0.000384176	0.0184587	-1.25237	2.38203	-3.63439	0.0648241	-0.159043	0.223868
0.0299147	0.0808392	483	cg26385074	chr7	100816740	+	chr7:100815484-100816995	Island	C7orf52	NM_198571	Body			NA	7:100603313-100603661	7:100816649-100817846	Unclassified	TRUE	0	NAT16	0.302748	10.3043	0.00265682	0.03089	-4.26063	1.77405	-6.03468	-0.154082	-1.07137	0.917289
0.0900404	0.413191	764	cg20514322	chr2	134023662	-	chr2:134023947-134024467	N_Shore	NCKAP5;NCKAP5	NM_207363;NM_207481	Body;Body			NA	2:133740132-133741039			TRUE	0	NCKAP5	-2.55721	24.5553	1.44e-05	0.0115648	0.691588	-2.27593	2.96751	0.843307	-1.56147	2.40477
0.0902818	0.53938	777	cg17804112	chr19	55417496	+		OpenSea	NCR1;NCR1;NCR1;NCR1;NCR1	NR_027043;NM_001145457;NM_001145458;NR_027041;NM_004829	TSS200;TSS200;TSS200;TSS200;TSS200			TRUE				NA	10	NCR1	4.1803	17.7868	0.000142172	0.0149861	0.966745	4.68694	-3.7202	1.16663	4.2507	-3.08407
0.0762793	0.313442	517	cg00123762	chr6	41343697	-	chr6:41340667-41342543	S_Shore					CDMR	NA	6:41451387-41451771			NA	25071	NCR2	-2.29752	8.61619	0.00556097	0.0401985	-0.656661	-2.87206	2.2154	-2.1554	-1.23343	-0.921969
0.0942709	0.388183	566	cg23565942	chr10	21463485	-	chr10:21462128-21463808	Island	NEBL	NM_213569	TSS1500			NA	10:21501819-21503790			TRUE	0	NEBL-AS1	-2.67483	12.5031	0.00106544	0.0241873	-0.626501	-3.06381	2.43731	-1.10227	-0.546101	-0.556166
0.0330778	0.0849141	437	cg23757461	chr18	55924888	-	chr18:55922987-55924068	S_Shore	NEDD4L;NEDD4L;NEDD4L;NEDD4L;NEDD4L;NEDD4L;NEDD4L;NEDD4L;NEDD4L	NM_001144964;NM_015277;NM_001144971;NM_001144966;NM_001144965;NM_001144968;NM_001144967;NM_001144969;NM_001144970	5'UTR;Body;5'UTR;5'UTR;5'UTR;Body;Body;Body;5'UTR			NA		18:55924865-55924923	Unclassified_Cell_type_specific	TRUE	0	NEDD4L	1.25627	13.7306	0.000653286	0.0209207	-0.752573	2.02027	-2.77285	-0.996737	0.806977	-1.80371
0.0832671	0.29832	691	cg09550810	chr1	61519890	-	chr1:61519352-61519971	Island						NA	1:61291958-61292756	1:61519284-61520243	Unclassified_Cell_type_specific	NA	23054	NFIA	-2.52959	15.4494	0.00033684	0.0173354	-0.566261	-2.94153	2.37527	-1.30981	-0.783906	-0.525908
0.12629	0.514765	408	cg01609275	chr14	37049091	+	chr14:37049333-37051726	N_Shore						NA	14:36118818-36119499			NA	123	NKX2-8	-1.10141	8.5772	0.00565907	0.0404511	0.244013	-1.86958	2.1136	-0.173567	0.238266	-0.411833
0.0549151	0.310741	494	cg03602143	chr19	56347870	-		OpenSea	NLRP11;NLRP4;NLRP11	NM_145007;NM_134444;NM_145007	5'UTR;TSS200;1stExon			NA	19:61039534-61039756			NA	0	NLRP11	3.38482	11.6473	0.00151142	0.0263666	1.64782	3.74907	-2.10125	2.2795	3.37109	-1.0916
0.0585072	0.337273	539	cg16358044	chr4	164245970	-		OpenSea	NPY1R	NM_000909	3'UTR			NA				NA	0	NPY1R	2.9437	9.06397	0.00455568	0.0372506	1.07042	3.39121	-2.32079	1.9741	3.13332	-1.15922
0.196408	0.708094	870	cg21406075	chr15	96906354	-	chr15:96904722-96905050	S_Shore					CDMR	NA				NA	22861	NR2F2	-2.12021	20.5034	5.48e-05	0.0118789	0.644226	-2.53417	3.1784	0.33232	-0.345026	0.677346
0.0543526	0.155099	555	cg20889818	chr15	96906732	+	chr15:96904722-96905050	S_Shore					RDMR	NA	15:94707712-94707831			NA	23239	NR2F2	-2.37998	16.6192	0.000217604	0.0163896	0.46131	-2.28144	2.74275	-0.400317	-0.419239	0.0189221
0.0431437	0.125011	494	cg17342132	chr5	142780254	+	chr5:142782071-142785071	N_Shore	NR3C1;NR3C1;NR3C1;NR3C1;NR3C1;NR3C1;NR3C1	NM_001018076;NM_000176;NM_001024094;NM_001020825;NM_001018075;NM_001018077;NM_001018074	Body;Body;Body;Body;Body;Body;Body		RDMR	NA		5:142780252-142780340	Promoter_Associated_Cell_type_specific	NA	0	NR3C1	-1.51377	15.4133	0.00034147	0.0174213	1.2397	-1.95247	3.19216	2.4696	-0.130344	2.59995
0.0222661	0.134865	559	cg02683759	chr2	157177072	-	chr2:157176251-157177346	Island						TRUE	2:156884498-156885665	2:157176288-157177199	Unclassified_Cell_type_specific	TRUE	3870	NR4A2	-4.43076	13.1934	0.000807827	0.0225022	-1.24876	-5.08766	3.8389	-3.09894	-3.43961	0.340663
0.0226817	0.0789189	449	cg08214060	chr11	132107534	-		OpenSea	NTM;NTM;NTM;NTM	NM_001144059;NM_001048209;NM_001144058;NM_016522	Body;Body;Body;Body			NA	11:131612606-131612745			NA	0	NTM	2.97265	16.0574	0.000268045	0.0167741	0.851255	3.19933	-2.34807	1.04858	2.36047	-1.31189
0.116261	0.342667	726	cg23670519	chr1	205680275	+		OpenSea						NA		1:205680169-205680615	Gene_Associated_Cell_type_specific	NA	1670	NUCKS1	1.696	19.777	7.04e-05	0.0135807	-0.613012	1.5081	-2.12111	-0.0720189	0.872972	-0.944991
0.051197	0.278405	631	cg01562813	chr3	13420826	+		OpenSea	NUP210	NM_024923	Body			TRUE				TRUE	0	NUP210	2.29933	15.0369	0.000393978	0.0185206	0.305242	2.76187	-2.45663	0.423069	1.81952	-1.39645
0.053789	0.230636	588	cg02637469	chr1	248854887	-	chr1:248855030-248855470	N_Shore						NA				NA	9281	OR14I1	2.18386	16.9642	0.000191686	0.0161778	0.231617	2.61513	-2.38352	0.215814	2.15689	-1.94108
0.0391822	0.121017	426	cg09371084	chr7	143792194	+		OpenSea	OR2A12	NM_001004135	TSS200			NA				NA	5	OR2A12	2.90561	10.6609	0.00228283	0.0295579	1.01609	3.12088	-2.10479	1.35926	2.61283	-1.25356
0.0310543	0.0475127	438	cg20576955	chr11	4606701	+		OpenSea	OR52I2	NM_001005170	TSS1500			NA				NA	1318	OR52I2	1.72463	13.2715	0.000783151	0.0221501	-0.334879	2.08022	-2.4151	-0.148468	0.624243	-0.772711
0.0761833	0.250682	620	cg05830791	chr14	21128277	+		OpenSea						NA	14:20197953-20198250			NA	18426	OR6S1	1.82967	10.5445	0.0023983	0.0300448	0.0907873	2.36721	-2.27642	0.222075	0.313081	-0.0910056
0.188528	1.21722	525	cg10832281	chr11	35499741	+		OpenSea	PAMR1;PAMR1	NM_001001991;NM_015430	Body;Body			TRUE				NA	0	PAMR1	2.96588	30.444	2.42e-06	0.0115648	1.25268	3.16102	-1.90834	1.30089	2.44257	-1.14168
0.20302	0.788206	461	cg18279326	chr10	102475324	-	chr10:102475276-102475579	Island					DMR	NA	10:102465267-102465569			TRUE	30142	PAX2	-1.57266	17.1772	0.000177326	0.015933	0.749964	-1.91857	2.66853	0.687613	0.00176201	0.685851
0.0708735	0.252888	626	cg23082339	chr5	140810051	+	chr5:140810494-140812617	N_Shore	PCDHGA4;PCDHGA11;PCDHGA11;PCDHGA9;PCDHGA1;PCDHGB1;PCDHGB6;PCDHGA12;PCDHGB3;PCDHGB7;PCDHGA6;PCDHGA8;PCDHGA10;PCDHGA5;PCDHGB4;PCDHGA3;PCDHGA2;PCDHGA12;PCDHGB2;PCDHGA7;PCDHGB5	NM_018917;NM_032092;NM_018914;NM_018921;NM_018912;NM_018922;NM_018926;NM_003735;NM_018924;NM_018927;NM_018919;NM_032088;NM_018913;NM_018918;NM_003736;NM_018916;NM_018915;NM_032094;NM_018923;NM_018920;NM_018925	Body;Body;Body;Body;Body;Body;Body;TSS200;Body;Body;Body;Body;Body;Body;Body;Body;Body;TSS200;Body;Body;Body			NA		5:140809844-140810739	NonGene_Associated	TRUE	0	PCDHGA1	-2.3408	13.7708	0.000643051	0.0209207	-4.73254	-1.87576	-2.85678	-3.91224	-4.48474	0.572498
0.0592895	0.19858	551	cg02146079	chr5	140724204	-	chr5:140725051-140725891	N_Shore	PCDHGA2;PCDHGA3;PCDHGA3;PCDHGA1	NM_018915;NM_018916;NM_032011;NM_018912	Body;1stExon;1stExon;Body			NA	5:140704376-140704573			NA	0	PCDHGA1	2.97008	9.57009	0.00364762	0.0346929	0.892727	3.47586	-2.58313	1.21759	3.5942	-2.37661
0.050653	0.241816	413	cg07802710	chr5	140810260	+	chr5:140810494-140812617	N_Shore	PCDHGA4;PCDHGA11;PCDHGA11;PCDHGA12;PCDHGA9;PCDHGA1;PCDHGB1;PCDHGB6;PCDHGA12;PCDHGB3;PCDHGB7;PCDHGA6;PCDHGA8;PCDHGA10;PCDHGA12;PCDHGA5;PCDHGB4;PCDHGA3;PCDHGA2;PCDHGA7;PCDHGB2;PCDHGB5;PCDHGA12	NM_018917;NM_032092;NM_018914;NM_003735;NM_018921;NM_018912;NM_018922;NM_018926;NM_032094;NM_018924;NM_018927;NM_018919;NM_032088;NM_018913;NM_003735;NM_018918;NM_003736;NM_018916;NM_018915;NM_018920;NM_018923;NM_018925;NM_032094	Body;Body;Body;5'UTR;Body;Body;Body;Body;1stExon;Body;Body;Body;Body;Body;1stExon;Body;Body;Body;Body;Body;Body;Body;5'UTR	low-CpG:140790256-140790651		NA	5:140790290-140790445	5:140809844-140810739	NonGene_Associated	TRUE	0	PCDHGA1	-0.482684	8.16177	0.00682686	0.0436459	-2.11737	-0.0237489	-2.09362	-1.14977	-0.771619	-0.378148
0.0381589	0.112582	513	cg04639905	chr5	95772721	+	chr5:95768874-95769080	S_Shelf						NA				NA	3735	PCSK1	2.00929	4.15825	0.0482497	0.105511	0.512592	3.13861	-2.62602	0.337803	0.951439	-0.613636
0.121536	0.704779	839	cg21400802	chr1	153312501	-		OpenSea	PGLYRP4	NM_020393	Body			NA		1:153312368-153312553	Unclassified_Cell_type_specific	NA	0	PGLYRP4	2.9237	24.7769	1.34e-05	0.0115648	0.489976	2.93797	-2.44799	0.612623	2.68564	-2.07301
0.0844743	0.427662	797	cg24456654	chr4	41754125	-	chr4:41752280-41752502	S_Shore						TRUE				NA	3137	PHOX2B	-1.7948	15.1404	0.000378739	0.0183077	0.564883	-1.91736	2.48224	-1.43489	-0.686707	-0.748183
0.102747	0.536439	817	cg07274716	chr5	134363973	+	chr5:134363092-134365146	Island	PITX1	NM_002653	3'UTR			TRUE	5:134391415-134392082	5:134363794-134363995	Unclassified_Cell_type_specific	NA	0	PITX1	-3.88752	12.8663	0.000920545	0.0233887	-1.91993	-4.46623	2.54629	-3.61697	-2.79998	-0.816992
0.051819	0.15654	448	cg21552014	chr3	146026497	-		OpenSea						TRUE				NA	57530	PLSCR4	-2.36013	8.76806	0.0051958	0.039103	-0.9233	-3.08558	2.16228	0.064403	-2.84558	2.90998
0.0738755	0.226658	472	cg16918529	chr7	52736383	+		OpenSea						NA	7:52703650-52704465			NA	366964	POM121L12	2.69671	15.7916	0.000296095	0.016909	0.506538	2.80159	-2.29505	0.893704	2.18736	-1.29366
0.0463617	0.318704	520	cg14352362	chr20	5293433	+	chr20:5296266-5297798	N_Shelf	PROKR2	NM_144773	Body			NA				NA	0	PROKR2	3.10926	10.5288	0.00241439	0.0301382	1.39406	3.43455	-2.04049	1.78297	3.287	-1.50404
0.0305366	0.221207	500	cg07107628	chr6	27210934	+		OpenSea						NA	6:27318876-27318933			NA	4566	PRSS16	3.08974	6.3043	0.0162995	0.0631228	1.83816	3.87964	-2.04148	2.18521	3.38726	-1.20205
0.195958	0.65064	843	cg12415687	chr7	157710472	+		OpenSea	PTPRN2;PTPRN2;PTPRN2	NM_002847;NM_130842;NM_130843	Body;Body;Body			NA	7:157403233-157403316			NA	0	PTPRN2	3.17315	21.8924	3.43e-05	0.0115648	1.08406	3.46477	-2.38071	1.63444	2.82368	-1.18925
0.120743	0.438472	730	cg22321318	chr7	157294388	-	chr7:157294303-157294517	Island						NA	7:156986991-156987328	7:157294341-157294908	Unclassified_Cell_type_specific	NA	37360	PTPRN2	2.03387	17.0106	0.000188458	0.0161626	-0.291519	2.50279	-2.7943	0.589404	0.41101	0.178395
0.103293	0.603824	756	cg26934214	chr7	157958671	-	chr7:157956911-157957273	S_Shore	PTPRN2;PTPRN2;PTPRN2	NM_002847;NM_130842;NM_130843	Body;Body;Body			NA	7:157651255-157651589			NA	0	PTPRN2	3.85992	18.496	0.000110314	0.0145408	2.01984	4.09616	-2.07631	2.53108	3.71293	-1.18185
0.101219	0.63926	814	cg13106484	chr7	157692127	+	chr7:157690559-157690770	S_Shore	PTPRN2;PTPRN2;PTPRN2	NM_002847;NM_130842;NM_130843	Body;Body;Body			TRUE				NA	0	PTPRN2	2.81187	23.4396	2.06e-05	0.0115648	0.318295	2.96298	-2.64469	0.898527	2.15561	-1.25708
0.0570413	0.234599	649	cg11060349	chr7	158342963	+	chr7:158342660-158342964	Island	PTPRN2;PTPRN2;PTPRN2	NM_002847;NM_130842;NM_130843	Body;Body;Body			TRUE				NA	0	PTPRN2	2.08134	6.61027	0.0140685	0.0586766	0.510102	3.07105	-2.56095	0.374833	1.46976	-1.09492
0.0394419	0.201157	522	cg15540496	chr7	157872484	+		OpenSea	PTPRN2;PTPRN2;PTPRN2	NM_002847;NM_130842;NM_130843	Body;Body;Body		RDMR	NA				NA	0	PTPRN2	2.77501	11.1785	0.00183628	0.0279203	0.920244	3.28614	-2.36589	1.41461	2.45522	-1.04061
0.0368426	0.0739218	475	cg17387069	chr7	157435269	+		OpenSea	PTPRN2;PTPRN2;PTPRN2	NM_002847;NM_130842;NM_130843	Body;Body;Body			NA	7:157128005-157128059			NA	0	PTPRN2	2.69635	13.6056	0.000686197	0.0211806	0.469103	3.23334	-2.76424	0.579759	2.78715	-2.20739
0.0317544	0.0813721	452	cg10288307	chr7	157563602	-	chr7:157560974-157561195	S_Shelf	PTPRN2;PTPRN2;PTPRN2	NM_002847;NM_130842;NM_130843	Body;Body;Body			NA				NA	0	PTPRN2	2.93896	12.9515	0.000889669	0.0231892	0.627369	3.37972	-2.75235	0.80114	3.30305	-2.50191
0.0181229	0.0451165	412	cg18628367	chr7	157475548	-	chr7:157476886-157486719	N_Shore	PTPRN2;PTPRN2;PTPRN2	NM_002847;NM_130842;NM_130843	Body;Body;Body			TRUE	7:157168186-157168588			NA	0	PTPRN2	1.92014	8.26593	0.00651171	0.0429584	0.0540565	2.43296	-2.3789	0.919452	1.54144	-0.621983
0.0356856	0.245044	494	cg21134301	chr15	25456641	+		OpenSea	SNORD115-15;SNORD115-21;PAR4;SNORD115-23	NR_003307;NR_003313;NR_022010;NR_003315	Body;Body;TSS200;TSS1500			NA				NA	196	PWAR4	2.26133	14.4522	0.000493158	0.0197375	0.582984	2.58969	-2.0067	0.96501	2.10028	-1.13527
0.0303065	0.171215	495	cg13784312	chr9	134609065	-		OpenSea	RAPGEF1	NM_005312	Body		DMR	NA		9:134608899-134610072	Unclassified	TRUE	0	RAPGEF1	4.06237	14.3651	0.000510049	0.0198444	1.05888	4.50598	-3.4471	0.402243	4.27531	-3.87307
0.0544226	0.177696	481	cg05513274	chr12	114212759	-		OpenSea						NA				NA	41782	RBM19	2.39965	11.9326	0.00134401	0.0254458	0.683181	3.01752	-2.33434	0.738739	0.891174	-0.152435
0.066316	0.189386	566	cg06162737	chr7	155580804	+	chr7:155579868-155580392	S_Shore						NA	7:155273492-155273629			NA	6624	RBM33	2.8404	16.6762	0.000213078	0.0163896	1.05321	3.31057	-2.25736	1.2895	2.31107	-1.02157
0.0767521	0.473482	790	cg17922283	chr14	72799938	+		OpenSea	RGS6	NM_004296	Body			TRUE				NA	0	RGS6	2.60084	21.9855	3.33e-05	0.0115648	0.0347648	2.65821	-2.62344	1.09509	1.36299	-0.267899
0.0375694	0.208027	520	cg13074173	chr8	144462007	+	chr8:144461972-144462261	Island	RHPN1	NM_052924	Body			NA		8:144460939-144462346	Unclassified	NA	0	RHPN1	2.03632	19.1232	8.84e-05	0.0140324	0.182576	2.22917	-2.0466	0.379346	1.95332	-1.57397
0.04068	0.0966169	471	cg02404349	chr15	60862256	+		OpenSea	RORA;RORA;RORA;RORA	NM_002943;NM_134261;NM_134262;NM_134260	Body;Body;Body;Body			TRUE				NA	0	RORA	3.01995	11.7596	0.00144303	0.0261157	0.682366	3.75022	-3.06786	-0.448254	3.66482	-4.11308
0.0203364	0.110104	503	cg17352276	chr15	66795208	-		OpenSea	SNORD16;RPL4;SNORD18B	NR_002440;NM_000968;NR_002442	Body;Body;TSS1500			NA				NA	0	RPL4	2.45617	8.37477	0.00619895	0.0420666	0.196215	3.05047	-2.85425	0.205423	2.28913	-2.0837
0.11327	0.831606	876	cg00271210	chr6	167070053	+		OpenSea	RPS6KA2	NM_001006932	Body			TRUE	6:166990017-166990680			NA	0	RPS6KA2	-1.18886	21.6624	3.7e-05	0.0115648	1.10223	-1.34766	2.44989	0.113736	-0.320597	0.434333
0.104256	0.349834	486	cg27318570	chr8	109143688	+		OpenSea						NA	8:109212761-109213058			NA	47774	RSPO2	3.65668	19.1482	8.76e-05	0.0140324	1.78466	3.86262	-2.07796	2.54642	3.21278	-0.666357
0.100246	0.621522	682	cg01792749	chr3	38835179	-		OpenSea	SCN10A	NM_006514	Body			NA				NA	0	SCN10A	0.736652	17.0341	0.000186841	0.016106	-1.52345	0.62234	-2.14579	-0.442157	0.32005	-0.762207
0.293932	1.16776	863	cg24576260	chr1	1217664	-		OpenSea	SCNN1D;SCNN1D;SCNN1D	NM_002978;NM_001130413;NM_002978	5'UTR;1stExon;1stExon			TRUE				TRUE	0	SCNN1D	1.0898	28.3147	4.53e-06	0.0115648	-0.635899	1.54581	-2.18171	0.0540954	0.431432	-0.377337
0.278468	1.04945	904	cg21078322	chr6	134491163	+		OpenSea	SGK1;SGK1;SGK1;SGK1	NM_001143676;NM_001143678;NM_005627;NM_001143677	3'UTR;3'UTR;3'UTR;3'UTR			NA	6:134532807-134532861			NA	0	SGK1	1.82864	26.0551	9e-06	0.0115648	-0.468191	2.25684	-2.72504	-1.0167	1.75945	-2.77614
0.0264698	0.0446227	409	cg17284168	chr6	134491531	-		OpenSea	SGK1;SGK1;SGK1;SGK1	NM_001143676;NM_001143678;NM_005627;NM_001143677	Body;Body;Body;Body			NA	6:134533114-134533234			NA	0	SGK1	2.34899	13.3683	0.000753648	0.0219827	-0.204556	2.95852	-3.16308	-0.824569	2.8124	-3.63697
0.0602857	0.23101	614	cg18672716	chr2	193256	-		OpenSea						NA	2:183240-183564			NA	24878	SH3YL1	2.64287	5.91504	0.0197042	0.0684587	0.740073	3.57059	-2.83052	0.637553	2.78751	-2.14996
0.0444523	0.117301	560	cg04560213	chr16	13149464	-		OpenSea	SHISA9	NM_001145204	Body			TRUE				NA	0	SHISA9	2.0303	7.53265	0.00911229	0.0486431	0.101284	3.18334	-3.08205	0.165378	1.32548	-1.1601
0.0197744	0.0514572	417	cg11591485	chr3	124839640	+		OpenSea	SLC12A8	NM_024628	Body			TRUE		3:124839528-124839643	Unclassified_Cell_type_specific	NA	0	SLC12A8	-0.562819	10.7584	0.00219065	0.0293854	2.47956	-0.76751	3.24707	1.99578	0.812111	1.18367
0.0183499	0.0425848	399	cg06033721	chr1	95339232	-		OpenSea	SLC44A3;SLC44A3	NM_001114106;NM_152369	Body;Body			TRUE				NA	0	SLC44A3	2.32785	14.1598	0.000552376	0.0201224	-0.0717799	2.44374	-2.51552	-0.202358	2.87212	-3.07448
0.143601	0.884964	887	cg08239375	chr2	27887547	+	chr2:27886259-27887410	S_Shore	SLC4A1AP;SUPT7L	NM_018158;NM_014860	Body;TSS1500			NA		2:27885972-27887570	Promoter_Associated	NA	0	SLC4A1AP	2.64699	19.6369	7.39e-05	0.0137532	0.486485	2.98768	-2.50119	0.985761	1.93275	-0.946993
0.445101	1.76609	941	cg23480341	chr20	43883705	-		OpenSea	SLPI	NM_003064	TSS1500			NA				TRUE	498	SLPI	1.02294	20.725	5.08e-05	0.0118789	-1.27017	1.14004	-2.4102	-2.25319	0.55103	-2.80422
0.0244057	0.0497496	410	cg14219236	chr14	101448093	+		OpenSea	SNORD114-22;SNORD114-21	NR_003215;NR_003214	TSS1500;TSS1500			NA				NA	217	SNORD114-21	2.61281	8.6837	0.00539536	0.0396969	0.702417	3.09836	-2.39594	2.07866	2.3652	-0.286539
0.0505852	0.141724	500	cg01013868	chr14	101449839	+		OpenSea	SNORD114-23;SNORD114-24	NR_003216;NR_003217	TSS1500;TSS1500			NA				NA	372	SNORD114-23	1.9438	9.09784	0.00448796	0.0371345	0.218481	2.67715	-2.45867	0.661648	1.77541	-1.11377
0.0350966	0.128982	441	cg21817179	chr7	16505094	+		OpenSea	SOSTDC1	NM_015464	1stExon			TRUE				NA	0	SOSTDC1	-1.13629	8.15819	0.00683797	0.0436948	0.809859	-1.93076	2.74062	0.333435	0.264372	0.0690629
0.0567226	0.200377	460	cg03486986	chr13	112986285	-	chr13:112984966-112985733	S_Shore						TRUE	13:112033976-112034365			NA	44364	SPACA7	-3.01115	7.93884	0.00755743	0.0452645	-0.759915	-3.46024	2.70033	-0.934492	-2.16431	1.22982
0.0745677	0.212124	616	cg07965640	chr2	214149735	+	chr2:214148957-214149426	S_Shore	SPAG16;SPAG16	NM_001025436;NM_024532	Body;Body			NA		2:214149651-214149766	Promoter_Associated	NA	0	SPAG16	-2.98953	18.5041	0.000109995	0.0145408	-0.248419	-3.53931	3.29089	0.412739	-3.18079	3.59353
0.0393008	0.134691	409	cg08742575	chr21	47604166	+	chr21:47602431-47602740	S_Shore	C21orf56;C21orf56	NM_032261;NM_001142854	5'UTR;5'UTR		DMR	NA		21:47604065-47604373	Promoter_Associated	NA	0	SPATC1L	-1.9678	6.1641	0.0174464	0.0650237	-4.59939	-1.22503	-3.37436	-3.85864	-4.95598	1.09734
0.057368	0.184262	514	cg12903001	chr2	201346210	+		OpenSea	SPATS2L;SPATS2L;SPATS2L;SPATS2L	NM_015535;NM_001100424;NM_001100423;NM_001100422	3'UTR;3'UTR;3'UTR;3'UTR			NA		2:201346147-201346516	Unclassified	TRUE	0	SPATS2L	-1.04387	13.5637	0.000697643	0.0212921	-2.72945	-0.128867	-2.60058	-3.01934	-1.44115	-1.57819
0.0530402	0.198183	441	cg21353144	chr4	124323362	+	chr4:124318307-124319998	S_Shelf	SPRY1;SPRY1	NM_199327;NM_005841	Body;Body		RDMR	NA				NA	0	SPRY1	-0.696253	15.7281	0.00030324	0.0170383	1.65977	-0.387006	2.04678	2.46887	-0.403266	2.87213
0.0338194	0.0851584	450	cg00883689	chr2	54802904	+		OpenSea	SPTBN1;SPTBN1	NM_178313;NM_003128	Body;Body			TRUE				NA	0	SPTBN1	3.7804	14.3213	0.000518783	0.0199106	1.72342	3.92548	-2.20206	1.47752	3.73425	-2.25673
0.194372	0.764544	739	cg00712943	chr2	31806781	+	chr2:31806545-31806782	Island	SRD5A2	NM_000348	TSS1500			NA	2:31658798-31660446			NA	740	SRD5A2	1.99415	13.0059	0.000870514	0.0229283	0.302193	2.51585	-2.21365	-0.0891051	2.16273	-2.25184
0.0280253	0.18881	499	cg12555810	chr12	119187794	-		OpenSea						TRUE				NA	231504	SRRM4	0.362871	6.45135	0.0151832	0.0609216	-1.22415	0.98975	-2.2139	-2.10252	0.269276	-2.3718
0.153113	0.543611	821	cg06830348	chr18	55035997	+		OpenSea	ST8SIA3	NM_015879	3'UTR			NA				NA	0	ST8SIA3	2.78182	17.3094	0.00016899	0.0158772	0.335319	3.21997	-2.88465	0.526204	2.17444	-1.64823
0.0452969	0.143448	494	cg27357238	chr10	134062098	+		OpenSea	STK32C	NM_173575	Body			NA	10:133912041-133912162			NA	0	STK32C	3.34918	9.71309	0.00342753	0.0338761	1.66494	4.07235	-2.40741	2.84226	3.07143	-0.229177
0.119522	0.394418	731	cg22783664	chr6	144479349	-		OpenSea	STX11	NM_003764	5'UTR			TRUE				TRUE	0	STX11	-1.88376	18.2874	0.000118817	0.0145408	0.388919	-2.38437	2.77329	1.3298	-1.10141	2.43121
0.0298898	0.0654139	431	cg07626366	chr7	40939069	-		OpenSea						NA	7:40905508-40905597			NA	38702	SUGCT	2.38019	7.72154	0.00835049	0.0472806	0.700382	3.34891	-2.64853	-0.259103	2.24195	-2.50105
0.0459972	0.344669	461	cg21454777	chr20	24646600	+		OpenSea	TMEM90B	NM_024893	3'UTR			NA	20:24594589-24594667			NA	0	SYNDIG1	2.81224	11.2689	0.00176829	0.0277376	1.20745	3.10904	-1.9016	1.60552	2.76441	-1.15888
0.0265081	0.166535	437	cg22698489	chr1	159893696	-	chr1:159894329-159895398	N_Shore	TAGLN2	NM_003564	5'UTR	low-CpG:158160289-158160326	RDMR	NA		1:159893107-159893722	Promoter_Associated	NA	0	TAGLN2	-0.251189	15.9619	0.000277785	0.0168699	-2.88225	-0.697812	-2.18444	-3.66419	-0.407341	-3.25685
0.043989	0.199461	434	cg10065209	chr1	1267559	-	chr1:1267435-1268986	Island	TAS1R3	NM_152228	Body			NA	1:1256926-1258929			NA	0	TAS1R3	5.42235	13.0872	0.000842735	0.0226328	3.43731	5.67136	-2.23405	3.49356	5.4809	-1.98734
0.0437937	0.130479	482	cg16845679	chr12	115062659	-		OpenSea						TRUE		12:115062292-115063920	Unclassified_Cell_type_specific	NA	45398	TBX3	2.63279	17.5856	0.000152882	0.0156507	0.524852	3.09731	-2.57245	0.500101	2.32726	-1.82716
0.10683	0.683603	536	cg20453042	chr10	132830737	+		OpenSea						NA	10:132720727-132720823			NA	59916	TCERG1L	3.52059	15.1328	0.000379834	0.0183237	1.97465	3.83355	-1.8589	2.36097	3.41004	-1.04906
0.0387166	0.155431	445	cg27260772	chr6	50791202	+	chr6:50791110-50791573	Island	TFAP2B	NM_003221	Body			NA	6:50899087-50899520			NA	0	TFAP2B	-2.07654	4.87754	0.0331534	0.0879212	-0.057101	-3.33521	3.27811	-1.63219	-1.69571	0.0635229
0.113104	0.435252	460	cg07458308	chr5	134827512	-	chr5:134827285-134827644	Island						TRUE	5:134854914-134855509			NA	39422	TIFAB	-2.89192	6.36241	0.0158482	0.0622059	-0.954688	-3.87899	2.92431	-1.74233	-1.53155	-0.210785
0.0575417	0.4029	727	cg24164517	chr19	5539808	-	chr19:5536531-5536789	S_Shelf						NA				NA	18368	TINCR	2.12456	13.5659	0.000697029	0.0212921	0.403258	2.7156	-2.31234	0.408911	1.33577	-0.926863
0.0714341	0.193428	636	cg26247186	chr12	129099425	+		OpenSea	TMEM132C	NM_001136103	Body			NA				NA	0	TMEM132C	3.29186	19.0285	9.14e-05	0.0140324	0.597255	3.44612	-2.84887	1.00419	3.15382	-2.14963
0.0451659	0.140255	534	cg17025149	chr12	128596903	-		OpenSea						TRUE				NA	155043	TMEM132C	-0.244414	11.7607	0.00144233	0.0261157	-2.8409	0.514421	-3.35532	-2.67002	-0.968559	-1.70146
0.0367002	0.239998	574	cg02169026	chr8	125313573	-	chr8:125313572-125314097	Island						NA				NA	9584	TMEM65	2.88967	10.0963	0.00290452	0.0319533	1.39603	3.47254	-2.07651	1.68487	2.83647	-1.1516
0.0831679	0.280343	667	cg19497523	chr19	2425476	-	chr19:2424005-2427983	Island	TMPRSS9	NM_182973	Body			NA	19:2375751-2376701	19:2425434-2426038	Promoter_Associated_Cell_type_specific	NA	0	TMPRSS9	2.5961	10.8046	0.00214832	0.0291722	0.409872	2.80503	-2.39515	0.304542	2.58027	-2.27573
0.034394	0.250005	618	cg11219400	chr3	36949966	+		OpenSea	TRANK1	NM_014831	Body	low-CpG:36924951-36925067		NA		3:36949360-36950240	Promoter_Associated	TRUE	0	TRANK1	-1.49607	2.24095	0.142448	0.18444	-3.20363	-0.343266	-2.86036	-4.15987	-2.29147	-1.8684
0.0398702	0.14038	425	cg17861455	chr17	3438933	-	chr17:3438841-3439046	Island	TRPV3	NM_145068	Body			TRUE	17:3385617-3386087	17:3438759-3439956	Unclassified	TRUE	0	TRPV3	-4.22274	6.77826	0.0129852	0.0567697	-1.94445	-4.74552	2.80107	-4.86143	-4.50713	-0.354302
0.0371967	0.162051	528	cg13923696	chr1	2772212	+	chr1:2772126-2772665	Island						NA	1:2761682-2762525			NA	65981	TTC34	3.2051	13.98	0.000592478	0.0206181	1.02351	3.64001	-2.6165	1.60208	2.70533	-1.10325
0.0725673	0.247807	660	cg12639429	chr18	21572622	-		OpenSea	TTC39C	NM_153211	TSS200			TRUE		18:21572543-21572968	Promoter_Associated_Cell_type_specific	NA	113	TTC39C	-3.0229	17.2471	0.000172869	0.0158772	-1.04739	-3.33737	2.28999	-0.079441	-3.25395	3.17451
0.0535385	0.17383	400	cg17205313	chr18	21572748	+		OpenSea	TTC39C;TTC39C	NM_153211;NM_153211	5'UTR;1stExon			TRUE		18:21572543-21572968	Promoter_Associated_Cell_type_specific	NA	0	TTC39C	-2.29904	20.5534	5.39e-05	0.0118789	-0.23034	-2.39383	2.16349	0.749592	-2.3048	3.0544
0.0618273	0.318734	708	cg15219228	chr6	35479628	+	chr6:35479388-35479678	Island	TULP1	NM_003322	Body			TRUE	6:35587410-35588053			NA	0	TULP1	-3.20398	8.40357	0.0061189	0.0417959	-0.588399	-4.01154	3.42315	-2.81328	-1.71447	-1.09881
0.0530886	0.368673	736	cg13038560	chr2	200819113	+	chr2:200820053-200820716	N_Shore	C2orf60;C2orf60;C2orf47	NM_001039693;NR_004862;NM_024520	Body;Body;TSS1500			NA				NA	0	TYW5	2.11862	5.50947	0.0240842	0.0754587	0.535999	2.8471	-2.3111	1.07899	1.34016	-0.261165
0.0827503	0.371536	434	cg00043591	chr7	156874860	+	chr7:156871054-156871297	S_Shelf						NA				NA	56793	UBE3C	1.96391	22.2905	3.01e-05	0.0115648	-0.216901	1.83186	-2.04876	-0.360009	1.28933	-1.64934
0.0232272	0.130225	492	cg21171304	chr9	136861819	-	chr9:136856230-136858681	S_Shelf						NA				NA	4372	VAV2	3.4216	8.75826	0.00521857	0.0391907	1.81826	3.91223	-2.09397	2.51931	3.47673	-0.957419
0.0487429	0.385789	469	cg16869108	chr3	10184319	+	chr3:10183305-10183941	S_Shore	VHL;VHL	NM_198156;NM_000551	Body;Body			NA				NA	0	VHL	3.36142	10.6998	0.00224552	0.0294572	1.84581	3.84549	-1.99968	3.16663	3.19321	-0.0265876
0.0566552	0.14299	413	cg07901351	chr1	224625023	+	chr1:224621560-224622106	S_Shelf						NA				NA	3021	WDR26	-0.12626	10.8732	0.00208712	0.0287673	1.67294	-0.556494	2.22943	2.34414	-0.181591	2.52573
0.0888917	0.29738	696	cg10617224	chr12	118471960	+		OpenSea	WSB2	NM_018639	3'UTR			NA				NA	0	WSB2	2.87999	21.9169	3.4e-05	0.0115648	0.836622	3.01036	-2.17374	0.724488	2.58395	-1.85946
0.0312972	0.161035	472	cg19483007	chr3	149327651	-		OpenSea	WWTR1;WWTR1;WWTR1	NM_015472;NM_001168278;NM_001168280	Body;Body;Body			TRUE		3:149327380-149327656	Unclassified_Cell_type_specific	NA	0	WWTR1	1.84204	13.1596	0.000818777	0.0226328	-0.346137	2.07424	-2.42038	-0.391882	1.11358	-1.50546
0.0613656	0.190108	507	cg01082229	chr20	61825707	+	chr20:61822291-61822508	S_Shelf						NA		20:61825617-61825712	Unclassified_Cell_type_specific	NA	1073	YTHDF1	2.38456	16.0273	0.000271078	0.0167741	0.441535	2.81546	-2.37393	0.168392	1.92665	-1.75825
0.0256331	0.123614	493	cg15927699	chr1	37856881	+		OpenSea						TRUE				NA	63597	ZC3H12A-DT	3.45729	11.6188	0.00152929	0.0263856	1.70278	3.80122	-2.09843	2.30361	3.28824	-0.984624
0.0445137	0.28293	637	cg01644741	chr20	47896888	-	chr20:47894197-47895199	S_Shore	MIR1259;SNORD12B;C20orf199;C20orf199;SNORD12;C20orf199	NR_031660;NR_003695;NR_003605;NR_003606;NR_003030;NR_003604	Body;Body;Body;Body;TSS1500;Body		RDMR	NA				NA	0	ZFAS1	0.688027	16.503	0.000227152	0.0163896	-1.56329	0.817538	-2.38083	-1.09484	0.00621545	-1.10105
0.0446847	0.130627	568	cg23487859	chr19	35414458	-	chr19:35417701-35418217	N_Shelf						NA				NA	3347	ZNF30	2.82556	10.7375	0.00221003	0.0293854	0.867975	3.69596	-2.82798	0.18735	2.99913	-2.81178
0.049855	0.314869	679	cg09299053	chr7	57509762	-		OpenSea	ZNF716	NM_001159279	TSS200			NA				NA	119	ZNF716	3.3939	16.788	0.000204489	0.0163643	0.597425	3.54658	-2.94915	2.23308	2.44692	-0.213841
0.10879	0.412746	740	cg07974627	chr19	58171878	-	chr19:58175623-58176104	N_Shelf						NA				NA	8423	ZSCAN4	-0.626943	11.4156	0.0016636	0.0271546	-2.17883	0.0861673	-2.26499	-2.31353	-2.03864	-0.274882
0.0271115	0.0841918	488	cg08565979	chr19	56849724	+	chr19:56850657-56851221	N_Shore						NA				NA	0	ZSCAN5A	2.1935	11.7392	0.00145519	0.0261157	0.0275385	3.14427	-3.11673	-0.782811	2.86621	-3.64902
																		2.05
